# Supplementary material for: Effects of Deoxynivalenol and Fumonisins Fed in Combination to Beef Cattle: Immunotoxicity and Gene Expression
Source: Toxins (Basel). 2021 Oct 10;13(10):714. doi: 10.3390/toxins13100714 (PMC8541374; doi:10.3390/toxins13100714)
Supplement: Supplementary file 1 [file toxins-13-00714-s001.zip]

Archive with 5 entries (5 files):
- SuppTables_S15S23.xlsx
- SuppTables_S24S26.xlsx
- SuppTables_S3S4.xlsx
- SuppTables_S6S14.xlsx
- toxins-1377613-supp.pdf
