# Supplementary material for: Effects of Deoxynivalenol and Fumonisins Fed in Combination to Beef Cattle: Immunotoxicity and Gene Expression
Source: Toxins (Basel). 2021 Oct 10;13(10):714. doi: 10.3390/toxins13100714 (PMC8541374; doi:10.3390/toxins13100714)
Supplement: Supplementary file 1 [file toxins-13-00714-s001.zip › SuppTables_S15S23.xlsx]

## Sheet: TableS15_Day7
Table S15. DAVID terms from beef cattle fed deoxynivalenol and fumonisins in combination at Day 7.
Category	Term	Count	%	p-value	Genes	List Total	Pop Hits	Pop Total	Fold Enrichment	Bonferroni	Benjamini	FDR
UP_KEYWORDS	Secreted	21	17.0732	1.54797e-08	ENSBTAG00000010155, ENSBTAG00000021807, ENSBTAG00000009012, ENSBTAG00000013103, ENSBTAG00000019813, ENSBTAG00000019716, ENSBTAG00000007073, ENSBTAG00000014835, ENSBTAG00000023648, ENSBTAG00000012638, ENSBTAG00000020676, ENSBTAG00000021466, ENSBTAG00000005574, ENSBTAG00000022155, ENSBTAG00000021176, ENSBTAG00000000277, ENSBTAG00000047990, ENSBTAG00000003505, ENSBTAG00000001745, ENSBTAG00000013472,…	123	487	13367	4.68618	2.46127e-06	2.46127e-06	2.32195e-06
GOTERM_CC_DIRECT	GO:0005615~extracellular space	22	17.8862	2.7225e-07	ENSBTAG00000010155, ENSBTAG00000009012, ENSBTAG00000013103, ENSBTAG00000020824, ENSBTAG00000019813, ENSBTAG00000019716, ENSBTAG00000007073, ENSBTAG00000014835, ENSBTAG00000022779, ENSBTAG00000020755, ENSBTAG00000020676, ENSBTAG00000021466, ENSBTAG00000005574, ENSBTAG00000022155, ENSBTAG00000000277, ENSBTAG00000020580, ENSBTAG00000031889, ENSBTAG00000003505, ENSBTAG00000001745, ENSBTAG00000013472,…	111	621	11671	3.72491	3.37584e-05	3.3759e-05	3.32145e-05
UP_KEYWORDS	Signal	38	30.8943	1.13379e-06	ENSBTAG00000010155, ENSBTAG00000021807, ENSBTAG00000013103, ENSBTAG00000012456, ENSBTAG00000013569, ENSBTAG00000014835, ENSBTAG00000022779, ENSBTAG00000023648, ENSBTAG00000020755, ENSBTAG00000020676, ENSBTAG00000021466, ENSBTAG00000008951, ENSBTAG00000022155, ENSBTAG00000047331, ENSBTAG00000003505, ENSBTAG00000001745, ENSBTAG00000002937, ENSBTAG00000015742, ENSBTAG00000009012, ENSBTAG00000008483,…	123	1814	13367	2.27654	0.000180257	9.01366e-05	8.50346e-05
UP_SEQ_FEATURE	signal peptide	22	17.8862	7.33482e-06	ENSBTAG00000010155, ENSBTAG00000008483, ENSBTAG00000021807, ENSBTAG00000009012, ENSBTAG00000013103, ENSBTAG00000012456, ENSBTAG00000019813, ENSBTAG00000019716, ENSBTAG00000007073, ENSBTAG00000014835, ENSBTAG00000023648, ENSBTAG00000020755, ENSBTAG00000020676, ENSBTAG00000008951, ENSBTAG00000007554, ENSBTAG00000005574, ENSBTAG00000022155, ENSBTAG00000021176, ENSBTAG00000003505, ENSBTAG00000001745,…	57	661	4792	2.7981	0.00146589	0.0014743	0.00145963
UP_KEYWORDS	Disulfide bond	26	21.1382	8.60927e-06	ENSBTAG00000010155, ENSBTAG00000013103, ENSBTAG00000012456, ENSBTAG00000001060, ENSBTAG00000014835, ENSBTAG00000023648, ENSBTAG00000020755, ENSBTAG00000020676, ENSBTAG00000021466, ENSBTAG00000008951, ENSBTAG00000022155, ENSBTAG00000047990, ENSBTAG00000003505, ENSBTAG00000001745, ENSBTAG00000002937, ENSBTAG00000015742, ENSBTAG00000009012, ENSBTAG00000008483, ENSBTAG00000019813, ENSBTAG00000019716,…	123	1060	13367	2.66561	0.00136794	0.000456292	0.000430464
UP_SEQ_FEATURE	metal ion-binding site:Iron (heme distal ligand)	4	3.25203	5.11992e-05	ENSBTAG00000038757, ENSBTAG00000026418, ENSBTAG00000038748, ENSBTAG00000026417	57	7	4792	48.0401	0.0101879	0.00421276	0.00417084
UP_KEYWORDS	Extracellular matrix	7	5.69106	5.27973e-05	ENSBTAG00000013103, ENSBTAG00000003505, ENSBTAG00000014835, ENSBTAG00000001745, ENSBTAG00000013472, ENSBTAG00000020676, ENSBTAG00000021466	123	73	13367	10.4209	0.00835985	0.00209869	0.0019799
GOTERM_CC_DIRECT	GO:0005833~hemoglobin complex	4	3.25203	6.56665e-05	ENSBTAG00000038757, ENSBTAG00000026418, ENSBTAG00000038748, ENSBTAG00000026417	111	9	11671	46.7307	0.00810985	0.00407132	0.00400565
UP_KEYWORDS	Glycoprotein	21	17.0732	7.28094e-05	ENSBTAG00000008483, ENSBTAG00000009012, ENSBTAG00000013103, ENSBTAG00000012456, ENSBTAG00000019813, ENSBTAG00000001060, ENSBTAG00000014628, ENSBTAG00000007073, ENSBTAG00000014835, ENSBTAG00000023648, ENSBTAG00000020755, ENSBTAG00000020676, ENSBTAG00000021466, ENSBTAG00000008951, ENSBTAG00000005574, ENSBTAG00000022155, ENSBTAG00000021176, ENSBTAG00000031889, ENSBTAG00000003505, ENSBTAG00000001745,…	123	843	13367	2.7072	0.0115104	0.00225114	0.00212372
UP_SEQ_FEATURE	metal ion-binding site:Iron (heme proximal ligand)	4	3.25203	8.12399e-05	ENSBTAG00000038757, ENSBTAG00000026418, ENSBTAG00000038748, ENSBTAG00000026417	57	8	4792	42.0351	0.0161173	0.00421276	0.00417084
UP_SEQ_FEATURE	disulfide bond	18	14.6341	8.3836e-05	ENSBTAG00000010155, ENSBTAG00000009012, ENSBTAG00000012456, ENSBTAG00000019813, ENSBTAG00000001060, ENSBTAG00000019716, ENSBTAG00000007073, ENSBTAG00000014835, ENSBTAG00000023648, ENSBTAG00000020755, ENSBTAG00000020676, ENSBTAG00000021466, ENSBTAG00000005574, ENSBTAG00000022155, ENSBTAG00000021176, ENSBTAG00000003505, ENSBTAG00000001745, ENSBTAG00000015742	57	539	4792	2.80754	0.0166281	0.00421276	0.00417084
UP_KEYWORDS	Oxygen transport	4	3.25203	8.49486e-05	ENSBTAG00000038757, ENSBTAG00000026418, ENSBTAG00000038748, ENSBTAG00000026417	123	10	13367	43.4699	0.0134166	0.00225114	0.00212372
KEGG_PATHWAY	bta05144:Malaria	6	4.87805	8.56952e-05	ENSBTAG00000000277, ENSBTAG00000026418, ENSBTAG00000038748, ENSBTAG00000026417, ENSBTAG00000019716, ENSBTAG00000020755	52	46	5057	12.6848	0.00963723	0.00968355	0.00968355
INTERPRO	IPR000971:Globin	4	3.25203	9.07984e-05	ENSBTAG00000038757, ENSBTAG00000026418, ENSBTAG00000038748, ENSBTAG00000026417	119	10	12637	42.4773	0.0278446	0.0128544	0.0127718
GOTERM_MF_DIRECT	GO:0005344~oxygen transporter activity	4	3.25203	0.000110198	ENSBTAG00000038757, ENSBTAG00000026418, ENSBTAG00000038748, ENSBTAG00000026417	99	10	9812	39.6444	0.0180194	0.0181827	0.0179623
INTERPRO	IPR009050:Globin-like	4	3.25203	0.000123998	ENSBTAG00000038757, ENSBTAG00000026418, ENSBTAG00000038748, ENSBTAG00000026417	119	11	12637	38.6157	0.0378315	0.0128544	0.0127718
INTERPRO	IPR012292:Globin, structural domain	4	3.25203	0.000123998	ENSBTAG00000038757, ENSBTAG00000026418, ENSBTAG00000038748, ENSBTAG00000026417	119	11	12637	38.6157	0.0378315	0.0128544	0.0127718
GOTERM_BP_DIRECT	GO:0001666~response to hypoxia	6	4.87805	0.000232933	ENSBTAG00000011224, ENSBTAG00000001060, ENSBTAG00000008172, ENSBTAG00000039046, ENSBTAG00000000163, ENSBTAG00000013178	103	58	10557	10.6029	0.121897	0.129977	0.129744
GOTERM_MF_DIRECT	GO:0019825~oxygen binding	4	3.25203	0.000256976	ENSBTAG00000038757, ENSBTAG00000026418, ENSBTAG00000038748, ENSBTAG00000026417	99	13	9812	30.4957	0.0415199	0.0212005	0.0209435
INTERPRO	IPR002338:Haemoglobin, alpha	3	2.43902	0.00051243	ENSBTAG00000038757, ENSBTAG00000026418, ENSBTAG00000026417	119	4	12637	79.645	0.14735	0.0398415	0.0395852
UP_SEQ_FEATURE	glycosylation site:O-linked (Gal...)	3	2.43902	0.00131156	ENSBTAG00000013103, ENSBTAG00000019813, ENSBTAG00000021466	57	5	4792	50.4421	0.230861	0.0527245	0.0521999
GOTERM_BP_DIRECT	GO:0015671~oxygen transport	3	2.43902	0.001352	ENSBTAG00000038757, ENSBTAG00000026418, ENSBTAG00000038748	103	6	10557	51.2476	0.529956	0.213343	0.212961
GOTERM_BP_DIRECT	GO:0002523~leukocyte migration involved in inflammatory response	3	2.43902	0.001352	ENSBTAG00000039046, ENSBTAG00000023832, ENSBTAG00000012640	103	6	10557	51.2476	0.529956	0.213343	0.212961
GOTERM_BP_DIRECT	GO:0030199~collagen fibril organization	4	3.25203	0.00152934	ENSBTAG00000013103, ENSBTAG00000001745, ENSBTAG00000013472, ENSBTAG00000021466	103	24	10557	17.0825	0.574302	0.213343	0.212961
INTERPRO	IPR000885:Fibrillar collagen, C-terminal	3	2.43902	0.00176084	ENSBTAG00000013103, ENSBTAG00000013472, ENSBTAG00000021466	119	7	12637	45.5114	0.421956	0.109525	0.10882
UP_KEYWORDS	Calcium	10	8.13008	0.00182496	ENSBTAG00000013103, ENSBTAG00000001785, ENSBTAG00000013290, ENSBTAG00000002845, ENSBTAG00000014835, ENSBTAG00000012638, ENSBTAG00000013472, ENSBTAG00000020676, ENSBTAG00000010065, ENSBTAG00000012640	123	303	13367	3.58663	0.252061	0.0414527	0.0391063
SMART	SM00038:COLFI	3	2.43902	0.00224343	ENSBTAG00000013103, ENSBTAG00000013472, ENSBTAG00000021466	72	7	6705	39.9107	0.175643	0.192935	0.192935
GOTERM_MF_DIRECT	GO:0005515~protein binding	7	5.69106	0.00235498	ENSBTAG00000008483, ENSBTAG00000013103, ENSBTAG00000026418, ENSBTAG00000003505, ENSBTAG00000012638, ENSBTAG00000006342, ENSBTAG00000004472	99	136	9812	5.10131	0.322286	0.129524	0.127954
GOTERM_BP_DIRECT	GO:0070208~protein heterotrimerization	3	2.43902	0.00249206	ENSBTAG00000013103, ENSBTAG00000019813, ENSBTAG00000013472	103	8	10557	38.4357	0.751499	0.278114	0.277616
UP_KEYWORDS	Hydroxylation	4	3.25203	0.00331433	ENSBTAG00000013103, ENSBTAG00000019813, ENSBTAG00000013472, ENSBTAG00000021466	123	33	13367	13.1727	0.41013	0.0658723	0.0621437
GOTERM_CC_DIRECT	GO:0005578~proteinaceous extracellular matrix	6	4.87805	0.00409672	ENSBTAG00000021176, ENSBTAG00000003505, ENSBTAG00000001745, ENSBTAG00000020676, ENSBTAG00000021466, ENSBTAG00000008951	111	112	11671	5.63272	0.398925	0.155448	0.15294
KEGG_PATHWAY	bta05143:African trypanosomiasis	4	3.25203	0.00426089	ENSBTAG00000000277, ENSBTAG00000026418, ENSBTAG00000038748, ENSBTAG00000026417	52	33	5057	11.7879	0.382767	0.24074	0.24074
UP_KEYWORDS	Collagen	4	3.25203	0.00459673	ENSBTAG00000013103, ENSBTAG00000019813, ENSBTAG00000013472, ENSBTAG00000021466	123	37	13367	11.7486	0.519326	0.081209	0.0766122
GOTERM_MF_DIRECT	GO:0005506~iron ion binding	6	4.87805	0.00499253	ENSBTAG00000038757, ENSBTAG00000026418, ENSBTAG00000038748, ENSBTAG00000026417, ENSBTAG00000008172, ENSBTAG00000020225	99	111	9812	5.35736	0.562129	0.205942	0.203446
GOTERM_CC_DIRECT	GO:0005581~collagen trimer	4	3.25203	0.00501444	ENSBTAG00000013103, ENSBTAG00000019813, ENSBTAG00000013472, ENSBTAG00000021466	111	37	11671	11.3669	0.463857	0.155448	0.15294
GOTERM_BP_DIRECT	GO:0030593~neutrophil chemotaxis	4	3.25203	0.00578081	ENSBTAG00000010155, ENSBTAG00000019716, ENSBTAG00000020872, ENSBTAG00000012640	103	38	10557	10.789	0.960642	0.468893	0.468052
UP_KEYWORDS	Heme	5	4.06504	0.00586077	ENSBTAG00000038757, ENSBTAG00000026418, ENSBTAG00000038748, ENSBTAG00000026417, ENSBTAG00000020225	123	79	13367	6.87815	0.607259	0.0931863	0.0879116
GOTERM_BP_DIRECT	GO:0071230~cellular response to amino acid stimulus	4	3.25203	0.00667678	ENSBTAG00000013103, ENSBTAG00000013472, ENSBTAG00000021466, ENSBTAG00000004034	103	40	10557	10.2495	0.976202	0.468893	0.468052
GOTERM_BP_DIRECT	GO:0006954~inflammatory response	7	5.69106	0.00672247	ENSBTAG00000010155, ENSBTAG00000000277, ENSBTAG00000019716, ENSBTAG00000012638, ENSBTAG00000020755, ENSBTAG00000037735, ENSBTAG00000020872	103	174	10557	4.12337	0.976805	0.468893	0.468052
UP_KEYWORDS	Polymorphism	4	3.25203	0.00951631	ENSBTAG00000026418, ENSBTAG00000038748, ENSBTAG00000026417, ENSBTAG00000017733	123	48	13367	9.05623	0.781362	0.137554	0.129768
GOTERM_MF_DIRECT	GO:0005518~collagen binding	3	2.43902	0.00952641	ENSBTAG00000003505, ENSBTAG00000014835, ENSBTAG00000001745	99	15	9812	19.8222	0.7939	0.314372	0.310561
INTERPRO	IPR008160:Collagen triple helix repeat	4	3.25203	0.00954689	ENSBTAG00000013103, ENSBTAG00000019813, ENSBTAG00000013472, ENSBTAG00000021466	119	47	12637	9.03773	0.949377	0.494847	0.491665
GOTERM_BP_DIRECT	GO:0050900~leukocyte migration	3	2.43902	0.0114381	ENSBTAG00000020676, ENSBTAG00000037735, ENSBTAG00000020872	103	17	10557	18.0874	0.99837	0.709165	0.707894
UP_KEYWORDS	Inflammatory response	4	3.25203	0.0118439	ENSBTAG00000010155, ENSBTAG00000019716, ENSBTAG00000012638, ENSBTAG00000012640	123	52	13367	8.3596	0.849595	0.156932	0.148049
KEGG_PATHWAY	bta05146:Amoebiasis	5	4.06504	0.0123991	ENSBTAG00000013103, ENSBTAG00000012403, ENSBTAG00000019716, ENSBTAG00000013472, ENSBTAG00000021466	52	90	5057	5.40278	0.75582	0.467031	0.467031
GOTERM_MF_DIRECT	GO:0020037~heme binding	5	4.06504	0.0124258	ENSBTAG00000038757, ENSBTAG00000026418, ENSBTAG00000038748, ENSBTAG00000026417, ENSBTAG00000020225	99	90	9812	5.50617	0.87294	0.341709	0.337567
UP_SEQ_FEATURE	glycosylation site:N-linked (GlcNAc...)	16	13.0081	0.0132812	ENSBTAG00000008483, ENSBTAG00000009012, ENSBTAG00000012456, ENSBTAG00000001060, ENSBTAG00000007073, ENSBTAG00000014835, ENSBTAG00000023648, ENSBTAG00000020755, ENSBTAG00000020676, ENSBTAG00000008951, ENSBTAG00000001154, ENSBTAG00000005574, ENSBTAG00000022155, ENSBTAG00000021176, ENSBTAG00000003505, ENSBTAG00000015742	57	707	4792	1.90258	0.931026	0.444919	0.440492
GOTERM_CC_DIRECT	GO:0070062~extracellular exosome	28	22.7642	0.0149358	ENSBTAG00000021807, ENSBTAG00000025191, ENSBTAG00000001060, ENSBTAG00000013569, ENSBTAG00000022779, ENSBTAG00000020676, ENSBTAG00000008951, ENSBTAG00000022155, ENSBTAG00000000277, ENSBTAG00000024688, ENSBTAG00000001785, ENSBTAG00000030921, ENSBTAG00000001745, ENSBTAG00000015742, ENSBTAG00000038757, ENSBTAG00000020824, ENSBTAG00000019813, ENSBTAG00000012403, ENSBTAG00000007073, ENSBTAG00000021176,…	111	1887	11671	1.56017	0.84526	0.370408	0.364433
UP_KEYWORDS	Proteoglycan	3	2.43902	0.0154918	ENSBTAG00000001060, ENSBTAG00000003505, ENSBTAG00000001745	123	21	13367	15.525	0.916464	0.189477	0.178752
INTERPRO	IPR001274:C5A-anaphylatoxin receptor	2	1.62602	0.0185889	ENSBTAG00000037735, ENSBTAG00000020872	119	2	12637	106.193	0.997078	0.825876	0.820565
GOTERM_CC_DIRECT	GO:0005584~collagen type I trimer	2	1.62602	0.0187621	ENSBTAG00000013103, ENSBTAG00000013472	111	2	11671	105.144	0.904498	0.38775	0.381496
GOTERM_MF_DIRECT	GO:0004878~complement component C5a receptor activity	2	1.62602	0.0198768	ENSBTAG00000037735, ENSBTAG00000020872	99	2	9812	99.1111	0.963582	0.409959	0.40499
GOTERM_MF_DIRECT	GO:0048407~platelet-derived growth factor binding	2	1.62602	0.0198768	ENSBTAG00000013103, ENSBTAG00000013472	99	2	9812	99.1111	0.963582	0.409959	0.40499
KEGG_PATHWAY	bta04974:Protein digestion and absorption	4	3.25203	0.0211395	ENSBTAG00000013103, ENSBTAG00000007073, ENSBTAG00000013472, ENSBTAG00000021466	52	59	5057	6.59322	0.910577	0.597191	0.597191
UP_SEQ_FEATURE	domain:Follistatin-like	2	1.62602	0.0232381	ENSBTAG00000022155, ENSBTAG00000014835	57	2	4792	84.0702	0.990927	0.467086	0.462439
UP_SEQ_FEATURE	region of interest:Nonhelical region (C-terminal)	2	1.62602	0.0232381	ENSBTAG00000013103, ENSBTAG00000021466	57	2	4792	84.0702	0.990927	0.467086	0.462439
UP_SEQ_FEATURE	region of interest:Nonhelical region (N-terminal)	2	1.62602	0.0232381	ENSBTAG00000013103, ENSBTAG00000021466	57	2	4792	84.0702	0.990927	0.467086	0.462439
UP_SEQ_FEATURE	chain:Hemoglobin subunit alpha	2	1.62602	0.0232381	ENSBTAG00000026418, ENSBTAG00000026417	57	2	4792	84.0702	0.990927	0.467086	0.462439
UP_KEYWORDS	Metal-binding	22	17.8862	0.0244413	ENSBTAG00000013103, ENSBTAG00000038757, ENSBTAG00000038748, ENSBTAG00000012403, ENSBTAG00000014628, ENSBTAG00000007073, ENSBTAG00000014835, ENSBTAG00000012638, ENSBTAG00000020225, ENSBTAG00000020676, ENSBTAG00000008951, ENSBTAG00000001785, ENSBTAG00000026418, ENSBTAG00000013290, ENSBTAG00000026417, ENSBTAG00000004964, ENSBTAG00000011182, ENSBTAG00000018513, ENSBTAG00000013472, ENSBTAG00000017733,…	123	1468	13367	1.62864	0.980443	0.277583	0.261871
GOTERM_MF_DIRECT	GO:0005201~extracellular matrix structural constituent	3	2.43902	0.025516	ENSBTAG00000013103, ENSBTAG00000013472, ENSBTAG00000021466	99	25	9812	11.8933	0.985945	0.467793	0.462123
INTERPRO	IPR002339:Haemoglobin, pi	2	1.62602	0.0277544	ENSBTAG00000026418, ENSBTAG00000026417	119	3	12637	70.7955	0.999842	0.950242	0.944131
GOTERM_CC_DIRECT	GO:0031092~platelet alpha granule membrane	2	1.62602	0.0280119	ENSBTAG00000014835, ENSBTAG00000020755	111	3	11671	70.0961	0.970491	0.445615	0.438427
GOTERM_CC_DIRECT	GO:0009986~cell surface	7	5.69106	0.0287493	ENSBTAG00000005018, ENSBTAG00000019813, ENSBTAG00000013569, ENSBTAG00000001060, ENSBTAG00000014835, ENSBTAG00000023832, ENSBTAG00000006342	111	246	11671	2.99191	0.973141	0.445615	0.438427
UP_SEQ_FEATURE	propeptide:C-terminal propeptide	2	1.62602	0.0346575	ENSBTAG00000013103, ENSBTAG00000013472	57	3	4792	56.0468	0.999136	0.535858	0.530526
UP_SEQ_FEATURE	domain:Fibrillar collagen NC1	2	1.62602	0.0346575	ENSBTAG00000013103, ENSBTAG00000013472	57	3	4792	56.0468	0.999136	0.535858	0.530526
UP_SEQ_FEATURE	propeptide:N-terminal propeptide	2	1.62602	0.0346575	ENSBTAG00000013103, ENSBTAG00000013472	57	3	4792	56.0468	0.999136	0.535858	0.530526
GOTERM_MF_DIRECT	GO:0008201~heparin binding	4	3.25203	0.0363541	ENSBTAG00000010155, ENSBTAG00000022155, ENSBTAG00000021176, ENSBTAG00000020755	99	73	9812	5.43075	0.99778	0.590437	0.58328
INTERPRO	IPR018952:2'-5'-oligoadenylate synthetase 1, domain 2/C-terminal	2	1.62602	0.036835	ENSBTAG00000014628, ENSBTAG00000039861	119	4	12637	53.0966	0.999991	0.950242	0.944131
INTERPRO	IPR026774:2'-5'-oligoadenylate synthase	2	1.62602	0.036835	ENSBTAG00000014628, ENSBTAG00000039861	119	4	12637	53.0966	0.999991	0.950242	0.944131
INTERPRO	IPR000826:Formyl peptide receptor family	2	1.62602	0.036835	ENSBTAG00000037735, ENSBTAG00000020872	119	4	12637	53.0966	0.999991	0.950242	0.944131
INTERPRO	IPR006117:2-5-oligoadenylate synthetase, conserved site	2	1.62602	0.036835	ENSBTAG00000014628, ENSBTAG00000039861	119	4	12637	53.0966	0.999991	0.950242	0.944131
GOTERM_BP_DIRECT	GO:0030218~erythrocyte differentiation	3	2.43902	0.0379921	ENSBTAG00000013294, ENSBTAG00000006342, ENSBTAG00000013178	103	32	10557	9.60892	1	1	1
UP_KEYWORDS	Chemotaxis	3	2.43902	0.0383313	ENSBTAG00000010155, ENSBTAG00000019716, ENSBTAG00000012640	123	34	13367	9.58895	0.998	0.406312	0.383313
GOTERM_MF_DIRECT	GO:0033691~sialic acid binding	2	1.62602	0.0393625	ENSBTAG00000019813, ENSBTAG00000020755	99	4	9812	49.5556	0.998675	0.590437	0.58328
GOTERM_BP_DIRECT	GO:0070098~chemokine-mediated signaling pathway	3	2.43902	0.0447367	ENSBTAG00000010155, ENSBTAG00000001060, ENSBTAG00000019716	103	35	10557	8.7853	1	1	1
GOTERM_BP_DIRECT	GO:0060326~cell chemotaxis	3	2.43902	0.0447367	ENSBTAG00000010155, ENSBTAG00000037735, ENSBTAG00000020872	103	35	10557	8.7853	1	1	1
INTERPRO	IPR015369:Follistatin/Osteonectin EGF domain	2	1.62602	0.0458316	ENSBTAG00000022155, ENSBTAG00000014835	119	5	12637	42.4773	1	0.950242	0.944131
INTERPRO	IPR005016:TMS membrane protein/tumour differentially expressed protein	2	1.62602	0.0458316	ENSBTAG00000035081, ENSBTAG00000011582	119	5	12637	42.4773	1	0.950242	0.944131
INTERPRO	IPR006116:2-5-oligoadenylate synthetase, N-terminal	2	1.62602	0.0458316	ENSBTAG00000014628, ENSBTAG00000039861	119	5	12637	42.4773	1	0.950242	0.944131
UP_SEQ_FEATURE	domain:Kazal-like	2	1.62602	0.0459457	ENSBTAG00000022155, ENSBTAG00000014835	57	4	4792	42.0351	0.999918	0.659649	0.653085
GOTERM_BP_DIRECT	GO:0002430~complement receptor mediated signaling pathway	2	1.62602	0.0473934	ENSBTAG00000037735, ENSBTAG00000020872	103	5	10557	40.9981	1	1	1
GOTERM_BP_DIRECT	GO:0034383~low-density lipoprotein particle clearance	2	1.62602	0.0473934	ENSBTAG00000019813, ENSBTAG00000001154	103	5	10557	40.9981	1	1	1
GOTERM_BP_DIRECT	GO:0045577~regulation of B cell differentiation	2	1.62602	0.0473934	ENSBTAG00000005018, ENSBTAG00000039046	103	5	10557	40.9981	1	1	1
GOTERM_BP_DIRECT	GO:0007186~G-protein coupled receptor signaling pathway	5	4.06504	0.0475256	ENSBTAG00000010155, ENSBTAG00000008483, ENSBTAG00000001060, ENSBTAG00000000820, ENSBTAG00000019716	103	141	10557	3.63458	1	1	1
GOTERM_MF_DIRECT	GO:0005509~calcium ion binding	9	7.31707	0.0565242	ENSBTAG00000022155, ENSBTAG00000001785, ENSBTAG00000013290, ENSBTAG00000002845, ENSBTAG00000014835, ENSBTAG00000012638, ENSBTAG00000002937, ENSBTAG00000023832, ENSBTAG00000012640	99	417	9812	2.13909	0.999932	0.777208	0.767787
UP_SEQ_FEATURE	sequence variant	4	3.25203	0.0584045	ENSBTAG00000026418, ENSBTAG00000038748, ENSBTAG00000026417, ENSBTAG00000017733	57	76	4792	4.42475	0.999994	0.782621	0.774834
GOTERM_BP_DIRECT	GO:0051607~defense response to virus	4	3.25203	0.0609326	ENSBTAG00000014628, ENSBTAG00000009768, ENSBTAG00000039861, ENSBTAG00000000163	103	93	10557	4.40839	1	1	1
INTERPRO	IPR003645:Follistatin-like, N-terminal	2	1.62602	0.0635755	ENSBTAG00000022155, ENSBTAG00000014835	119	7	12637	30.3409	1	1	0.996774
GOTERM_CC_DIRECT	GO:0005887~integral component of plasma membrane	10	8.13008	0.0653441	ENSBTAG00000009364, ENSBTAG00000012575, ENSBTAG00000008463, ENSBTAG00000018280, ENSBTAG00000017461, ENSBTAG00000023832, ENSBTAG00000037735, ENSBTAG00000015742, ENSBTAG00000020872, ENSBTAG00000010065	111	535	11671	1.96531	0.99977	0.900296	0.885775
GOTERM_BP_DIRECT	GO:0043589~skin morphogenesis	2	1.62602	0.0657219	ENSBTAG00000013103, ENSBTAG00000013472	103	7	10557	29.2843	1	1	1
GOTERM_BP_DIRECT	GO:0007204~positive regulation of cytosolic calcium ion concentration	3	2.43902	0.0672912	ENSBTAG00000039046, ENSBTAG00000037735, ENSBTAG00000020872	103	44	10557	6.98831	1	1	1
UP_SEQ_FEATURE	domain:VWFC	2	1.62602	0.0681345	ENSBTAG00000022155, ENSBTAG00000013103	57	6	4792	28.0234	0.999999	0.85594	0.847423
GOTERM_BP_DIRECT	GO:0006955~immune response	5	4.06504	0.0704026	ENSBTAG00000010155, ENSBTAG00000000277, ENSBTAG00000019716, ENSBTAG00000039861, ENSBTAG00000017763	103	161	10557	3.18308	1	1	1
SMART	SM00274:FOLN	2	1.62602	0.0718413	ENSBTAG00000022155, ENSBTAG00000014835	72	7	6705	26.6071	0.998357	1	1
GOTERM_CC_DIRECT	GO:0045177~apical part of cell	3	2.43902	0.0750476	ENSBTAG00000017733, ENSBTAG00000037735, ENSBTAG00000020872	111	48	11671	6.57151	0.999937	0.93059	0.91558
GOTERM_BP_DIRECT	GO:0007179~transforming growth factor beta receptor signaling pathway	3	2.43902	0.0754926	ENSBTAG00000011224, ENSBTAG00000013472, ENSBTAG00000021466	103	47	10557	6.54224	1	1	1
GOTERM_MF_DIRECT	GO:0015194~L-serine transmembrane transporter activity	2	1.62602	0.0771907	ENSBTAG00000035081, ENSBTAG00000011582	99	8	9812	24.7778	0.999998	0.979728	0.967852
UP_KEYWORDS	Iron	5	4.06504	0.0787764	ENSBTAG00000038757, ENSBTAG00000026418, ENSBTAG00000038748, ENSBTAG00000026417, ENSBTAG00000020225	123	177	13367	3.06991	0.999998	0.78284	0.738528
INTERPRO	IPR002934:Nucleotidyl transferase domain	2	1.62602	0.0809922	ENSBTAG00000014628, ENSBTAG00000039861	119	9	12637	23.5985	1	1	0.996774
GOTERM_BP_DIRECT	GO:0050768~negative regulation of neurogenesis	2	1.62602	0.0837011	ENSBTAG00000007634, ENSBTAG00000004472	103	9	10557	22.7767	1	1	1
GOTERM_BP_DIRECT	GO:0045744~negative regulation of G-protein coupled receptor protein signaling pathway	2	1.62602	0.0837011	ENSBTAG00000019716, ENSBTAG00000034366	103	9	10557	22.7767	1	1	1
GOTERM_BP_DIRECT	GO:0045087~innate immune response	5	4.06504	0.0850121	ENSBTAG00000009012, ENSBTAG00000000377, ENSBTAG00000014628, ENSBTAG00000012638, ENSBTAG00000012640	103	172	10557	2.97951	1	1	1
GOTERM_BP_DIRECT	GO:0030198~extracellular matrix organization	3	2.43902	0.0898155	ENSBTAG00000021176, ENSBTAG00000020676, ENSBTAG00000021466	103	52	10557	5.91318	1	1	1
UP_SEQ_FEATURE	region of interest:Triple-helical region	2	1.62602	0.0898163	ENSBTAG00000013103, ENSBTAG00000021466	57	8	4792	21.0175	1	1	0.995
GOTERM_CC_DIRECT	GO:0005819~spindle	3	2.43902	0.0918585	ENSBTAG00000012575, ENSBTAG00000012456, ENSBTAG00000004472	111	54	11671	5.84134	0.999994	0.956642	0.941212
GOTERM_MF_DIRECT	GO:0046332~SMAD binding	2	1.62602	0.0955481	ENSBTAG00000011224, ENSBTAG00000013472	99	10	9812	19.8222	1	1	0.993902
GOTERM_CC_DIRECT	GO:0042581~specific granule	2	1.62602	0.098966	ENSBTAG00000022779, ENSBTAG00000023832	111	11	11671	19.1171	0.999998	0.956642	0.941212
Terms are a complete download of biological terms that are enriched with an EASE score of 0.1.

## Sheet: TableS16_Day7Down
Table S16. DAVID downregulated terms from beef cattle fed deoxynivalenol and fumonisins in combination at Day 7.
Category	Term	Count	%	p-value	Genes	List Total	Pop Hits	Pop Total	Fold Enrichment	Bonferroni	Benjamini	FDR
UP_SEQ_FEATURE	metal ion-binding site:Iron (heme distal ligand)	4	8.33333	1.54364e-06	ENSBTAG00000038757, ENSBTAG00000026418, ENSBTAG00000038748, ENSBTAG00000026417	19	7	4792	144.12	0.000118853	9.60967e-05	8.25446e-05
UP_SEQ_FEATURE	metal ion-binding site:Iron (heme proximal ligand)	4	8.33333	2.46402e-06	ENSBTAG00000038757, ENSBTAG00000026418, ENSBTAG00000038748, ENSBTAG00000026417	19	8	4792	126.105	0.000189712	9.60967e-05	8.25446e-05
GOTERM_CC_DIRECT	GO:0005833~hemoglobin complex	4	8.33333	3.85356e-06	ENSBTAG00000038757, ENSBTAG00000026418, ENSBTAG00000038748, ENSBTAG00000026417	44	9	11671	117.889	0.00023504	0.000235067	0.000235067
GOTERM_MF_DIRECT	GO:0005344~oxygen transporter activity	4	8.33333	4.48716e-06	ENSBTAG00000038757, ENSBTAG00000026418, ENSBTAG00000038748, ENSBTAG00000026417	35	10	9812	112.137	0.000278166	0.000278204	0.000260255
UP_KEYWORDS	Oxygen transport	4	8.33333	4.80542e-06	ENSBTAG00000038757, ENSBTAG00000026418, ENSBTAG00000038748, ENSBTAG00000026417	48	10	13367	111.392	0.0003075	0.0001736	0.000154612
INTERPRO	IPR000971:Globin	4	8.33333	5.32118e-06	ENSBTAG00000038757, ENSBTAG00000026418, ENSBTAG00000038748, ENSBTAG00000026417	47	10	12637	107.549	0.000675563	0.000308947	0.000299216
UP_KEYWORDS	Extracellular matrix	6	12.5	5.42499e-06	ENSBTAG00000013103, ENSBTAG00000003505, ENSBTAG00000014835, ENSBTAG00000001745, ENSBTAG00000013472, ENSBTAG00000021466	48	73	13367	22.8887	0.00034714	0.0001736	0.000154612
INTERPRO	IPR012292:Globin, structural domain	4	8.33333	7.29796e-06	ENSBTAG00000038757, ENSBTAG00000026418, ENSBTAG00000038748, ENSBTAG00000026417	47	11	12637	97.7718	0.000926415	0.000308947	0.000299216
INTERPRO	IPR009050:Globin-like	4	8.33333	7.29796e-06	ENSBTAG00000038757, ENSBTAG00000026418, ENSBTAG00000038748, ENSBTAG00000026417	47	11	12637	97.7718	0.000926415	0.000308947	0.000299216
GOTERM_MF_DIRECT	GO:0019825~oxygen binding	4	8.33333	1.06186e-05	ENSBTAG00000038757, ENSBTAG00000026418, ENSBTAG00000038748, ENSBTAG00000026417	35	13	9812	86.2593	0.000658139	0.000329176	0.000307939
GOTERM_BP_DIRECT	GO:0030199~collagen fibril organization	4	8.33333	6.44208e-05	ENSBTAG00000013103, ENSBTAG00000001745, ENSBTAG00000013472, ENSBTAG00000021466	36	24	10557	48.875	0.0138825	0.0139793	0.0139793
INTERPRO	IPR002338:Haemoglobin, alpha	3	6.25	7.74193e-05	ENSBTAG00000038757, ENSBTAG00000026418, ENSBTAG00000026417	47	4	12637	201.654	0.00978445	0.00245806	0.00238064
UP_SEQ_FEATURE	glycosylation site:O-linked (Gal...)	3	6.25	0.000132396	ENSBTAG00000013103, ENSBTAG00000019813, ENSBTAG00000021466	19	5	4792	151.326	0.0101434	0.00344229	0.00295684
GOTERM_BP_DIRECT	GO:0015671~oxygen transport	3	6.25	0.000158845	ENSBTAG00000038757, ENSBTAG00000026418, ENSBTAG00000038748	36	6	10557	146.625	0.0338848	0.0164508	0.0164508
UP_KEYWORDS	Hydroxylation	4	8.33333	0.000206431	ENSBTAG00000013103, ENSBTAG00000019813, ENSBTAG00000013472, ENSBTAG00000021466	48	33	13367	33.7551	0.0131261	0.00372608	0.00331854
UP_KEYWORDS	Secreted	9	18.75	0.000263437	ENSBTAG00000022155, ENSBTAG00000013103, ENSBTAG00000019813, ENSBTAG00000047990, ENSBTAG00000003505, ENSBTAG00000014835, ENSBTAG00000001745, ENSBTAG00000013472, ENSBTAG00000021466	48	487	13367	5.14643	0.0167208	0.00372608	0.00331854
INTERPRO	IPR000885:Fibrillar collagen, C-terminal	3	6.25	0.000269086	ENSBTAG00000013103, ENSBTAG00000013472, ENSBTAG00000021466	47	7	12637	115.231	0.033601	0.00683479	0.00661952
UP_KEYWORDS	Collagen	4	8.33333	0.0002911	ENSBTAG00000013103, ENSBTAG00000019813, ENSBTAG00000013472, ENSBTAG00000021466	48	37	13367	30.1059	0.0184606	0.00372608	0.00331854
GOTERM_BP_DIRECT	GO:0070208~protein heterotrimerization	3	6.25	0.000295278	ENSBTAG00000013103, ENSBTAG00000019813, ENSBTAG00000013472	36	8	10557	109.969	0.0620745	0.0164508	0.0164508
GOTERM_BP_DIRECT	GO:0071230~cellular response to amino acid stimulus	4	8.33333	0.000303241	ENSBTAG00000013103, ENSBTAG00000013472, ENSBTAG00000021466, ENSBTAG00000004034	36	40	10557	29.325	0.0636944	0.0164508	0.0164508
SMART	SM00038:COLFI	3	6.25	0.000323907	ENSBTAG00000013103, ENSBTAG00000013472, ENSBTAG00000021466	28	7	6705	102.628	0.00902984	0.00906938	0.00906938
GOTERM_CC_DIRECT	GO:0005581~collagen trimer	4	8.33333	0.000331712	ENSBTAG00000013103, ENSBTAG00000019813, ENSBTAG00000013472, ENSBTAG00000021466	44	37	11671	28.6757	0.0200344	0.0101172	0.0101172
UP_KEYWORDS	Polymorphism	4	8.33333	0.000630675	ENSBTAG00000026418, ENSBTAG00000038748, ENSBTAG00000026417, ENSBTAG00000017733	48	48	13367	23.2066	0.0395717	0.00672719	0.00599141
INTERPRO	IPR008160:Collagen triple helix repeat	4	8.33333	0.000654313	ENSBTAG00000013103, ENSBTAG00000019813, ENSBTAG00000013472, ENSBTAG00000021466	47	47	12637	22.8828	0.0797638	0.0138496	0.0134134
GOTERM_MF_DIRECT	GO:0005515~protein binding	5	10.4167	0.00118605	ENSBTAG00000008483, ENSBTAG00000013103, ENSBTAG00000026418, ENSBTAG00000003505, ENSBTAG00000006342	35	136	9812	10.3067	0.0709368	0.0184402	0.0172505
GOTERM_MF_DIRECT	GO:0005518~collagen binding	3	6.25	0.00118969	ENSBTAG00000003505, ENSBTAG00000014835, ENSBTAG00000001745	35	15	9812	56.0686	0.0711471	0.0184402	0.0172505
GOTERM_CC_DIRECT	GO:0005615~extracellular space	9	18.75	0.00170177	ENSBTAG00000022155, ENSBTAG00000013103, ENSBTAG00000020824, ENSBTAG00000019813, ENSBTAG00000003505, ENSBTAG00000014835, ENSBTAG00000001745, ENSBTAG00000013472, ENSBTAG00000021466	44	621	11671	3.8442	0.0986812	0.0346026	0.0346026
UP_SEQ_FEATURE	sequence variant	4	8.33333	0.00263596	ENSBTAG00000026418, ENSBTAG00000038748, ENSBTAG00000026417, ENSBTAG00000017733	19	76	4792	13.2742	0.183915	0.0514011	0.0441523
UP_KEYWORDS	Heme	4	8.33333	0.0026721	ENSBTAG00000038757, ENSBTAG00000026418, ENSBTAG00000038748, ENSBTAG00000026417	48	79	13367	14.1002	0.157384	0.0244307	0.0217586
GOTERM_MF_DIRECT	GO:0005201~extracellular matrix structural constituent	3	6.25	0.00332617	ENSBTAG00000013103, ENSBTAG00000013472, ENSBTAG00000021466	35	25	9812	33.6411	0.186628	0.0375712	0.0351473
GOTERM_MF_DIRECT	GO:0020037~heme binding	4	8.33333	0.00363592	ENSBTAG00000038757, ENSBTAG00000026418, ENSBTAG00000038748, ENSBTAG00000026417	35	90	9812	12.4597	0.202153	0.0375712	0.0351473
KEGG_PATHWAY	bta05146:Amoebiasis	4	8.33333	0.00574908	ENSBTAG00000013103, ENSBTAG00000012403, ENSBTAG00000013472, ENSBTAG00000021466	22	90	5057	10.2162	0.224067	0.176569	0.168543
GOTERM_MF_DIRECT	GO:0005506~iron ion binding	4	8.33333	0.00653393	ENSBTAG00000038757, ENSBTAG00000026418, ENSBTAG00000038748, ENSBTAG00000026417	35	111	9812	10.1024	0.333978	0.0536194	0.0501601
GOTERM_MF_DIRECT	GO:0048407~platelet-derived growth factor binding	2	4.16667	0.00691863	ENSBTAG00000013103, ENSBTAG00000013472	35	2	9812	280.343	0.349781	0.0536194	0.0501601
GOTERM_CC_DIRECT	GO:0005584~collagen type I trimer	2	4.16667	0.00735543	ENSBTAG00000013103, ENSBTAG00000013472	44	2	11671	265.25	0.362588	0.11217	0.11217
UP_SEQ_FEATURE	signal peptide	8	16.6667	0.00736291	ENSBTAG00000022155, ENSBTAG00000008483, ENSBTAG00000013103, ENSBTAG00000019813, ENSBTAG00000003505, ENSBTAG00000014835, ENSBTAG00000001745, ENSBTAG00000013472	19	661	4792	3.05247	0.433932	0.064993	0.0558273
UP_SEQ_FEATURE	chain:Hemoglobin subunit alpha	2	4.16667	0.00749919	ENSBTAG00000026418, ENSBTAG00000026417	19	2	4792	252.211	0.439885	0.064993	0.0558273
UP_SEQ_FEATURE	region of interest:Nonhelical region (N-terminal)	2	4.16667	0.00749919	ENSBTAG00000013103, ENSBTAG00000021466	19	2	4792	252.211	0.439885	0.064993	0.0558273
UP_SEQ_FEATURE	domain:Follistatin-like	2	4.16667	0.00749919	ENSBTAG00000022155, ENSBTAG00000014835	19	2	4792	252.211	0.439885	0.064993	0.0558273
UP_SEQ_FEATURE	region of interest:Nonhelical region (C-terminal)	2	4.16667	0.00749919	ENSBTAG00000013103, ENSBTAG00000021466	19	2	4792	252.211	0.439885	0.064993	0.0558273
KEGG_PATHWAY	bta05143:African trypanosomiasis	3	6.25	0.00802585	ENSBTAG00000026418, ENSBTAG00000038748, ENSBTAG00000026417	22	33	5057	20.8967	0.29852	0.176569	0.168543
UP_KEYWORDS	Signal	14	29.1667	0.00810562	ENSBTAG00000008483, ENSBTAG00000013103, ENSBTAG00000019813, ENSBTAG00000013569, ENSBTAG00000014835, ENSBTAG00000021466, ENSBTAG00000022155, ENSBTAG00000047331, ENSBTAG00000002845, ENSBTAG00000003505, ENSBTAG00000001745, ENSBTAG00000013472, ENSBTAG00000015313, ENSBTAG00000016588	48	1814	13367	2.14923	0.405999	0.064845	0.0577526
UP_KEYWORDS	Disulfide bond	10	20.8333	0.010502	ENSBTAG00000022155, ENSBTAG00000008483, ENSBTAG00000013103, ENSBTAG00000019813, ENSBTAG00000047990, ENSBTAG00000003505, ENSBTAG00000014835, ENSBTAG00000001745, ENSBTAG00000013472, ENSBTAG00000021466	48	1060	13367	2.62716	0.49119	0.0746806	0.0665124
INTERPRO	IPR002339:Haemoglobin, pi	2	4.16667	0.0108815	ENSBTAG00000026418, ENSBTAG00000026417	47	3	12637	179.248	0.750805	0.197421	0.191203
UP_SEQ_FEATURE	propeptide:N-terminal propeptide	2	4.16667	0.0112288	ENSBTAG00000013103, ENSBTAG00000013472	19	3	4792	168.14	0.580844	0.0729875	0.0626944
UP_SEQ_FEATURE	domain:Fibrillar collagen NC1	2	4.16667	0.0112288	ENSBTAG00000013103, ENSBTAG00000013472	19	3	4792	168.14	0.580844	0.0729875	0.0626944
UP_SEQ_FEATURE	propeptide:C-terminal propeptide	2	4.16667	0.0112288	ENSBTAG00000013103, ENSBTAG00000013472	19	3	4792	168.14	0.580844	0.0729875	0.0626944
UP_SEQ_FEATURE	domain:Kazal-like	2	4.16667	0.0149452	ENSBTAG00000022155, ENSBTAG00000014835	19	4	4792	126.105	0.686348	0.0896715	0.0770255
KEGG_PATHWAY	bta05144:Malaria	3	6.25	0.0152308	ENSBTAG00000026418, ENSBTAG00000038748, ENSBTAG00000026417	22	46	5057	14.9911	0.491002	0.223385	0.213231
INTERPRO	IPR015369:Follistatin/Osteonectin EGF domain	2	4.16667	0.0180713	ENSBTAG00000022155, ENSBTAG00000014835	47	5	12637	107.549	0.901338	0.286883	0.277847
UP_SEQ_FEATURE	domain:VWFC	2	4.16667	0.0223385	ENSBTAG00000022155, ENSBTAG00000013103	19	6	4792	84.0702	0.824404	0.124457	0.106906
GOTERM_BP_DIRECT	GO:0043589~skin morphogenesis	2	4.16667	0.0229843	ENSBTAG00000013103, ENSBTAG00000013472	36	7	10557	83.7857	0.993564	0.997517	0.997517
UP_KEYWORDS	Iron	4	8.33333	0.0241787	ENSBTAG00000038757, ENSBTAG00000026418, ENSBTAG00000038748, ENSBTAG00000026417	48	177	13367	6.29331	0.791216	0.154744	0.137819
KEGG_PATHWAY	bta04974:Protein digestion and absorption	3	6.25	0.0243776	ENSBTAG00000013103, ENSBTAG00000013472, ENSBTAG00000021466	22	59	5057	11.688	0.662404	0.232753	0.222173
INTERPRO	IPR003645:Follistatin-like, N-terminal	2	4.16667	0.0252101	ENSBTAG00000022155, ENSBTAG00000014835	47	7	12637	76.8207	0.960943	0.355742	0.344538
UP_KEYWORDS	Glycoprotein	8	16.6667	0.0267971	ENSBTAG00000022155, ENSBTAG00000008483, ENSBTAG00000013103, ENSBTAG00000019813, ENSBTAG00000003505, ENSBTAG00000014835, ENSBTAG00000001745, ENSBTAG00000021466	48	843	13367	2.64274	0.824201	0.155911	0.138858
SMART	SM00274:FOLN	2	4.16667	0.027862	ENSBTAG00000022155, ENSBTAG00000014835	28	7	6705	68.4184	0.546704	0.390068	0.390068
KEGG_PATHWAY	bta04510:Focal adhesion	4	8.33333	0.0294604	ENSBTAG00000013103, ENSBTAG00000013472, ENSBTAG00000027024, ENSBTAG00000021466	22	165	5057	5.57245	0.731723	0.232753	0.222173
UP_SEQ_FEATURE	region of interest:Triple-helical region	2	4.16667	0.0296794	ENSBTAG00000013103, ENSBTAG00000021466	19	8	4792	63.0526	0.901718	0.154333	0.132568
KEGG_PATHWAY	bta04512:ECM-receptor interaction	3	6.25	0.031739	ENSBTAG00000013103, ENSBTAG00000013472, ENSBTAG00000021466	22	68	5057	10.141	0.758083	0.232753	0.222173
UP_SEQ_FEATURE	disulfide bond	6	12.5	0.043708	ENSBTAG00000022155, ENSBTAG00000019813, ENSBTAG00000003505, ENSBTAG00000014835, ENSBTAG00000001745, ENSBTAG00000021466	19	539	4792	2.80754	0.967976	0.213076	0.183027
GOTERM_MF_DIRECT	GO:0050840~extracellular matrix binding	2	4.16667	0.0540648	ENSBTAG00000003505, ENSBTAG00000014835	35	16	9812	35.0429	0.968128	0.372446	0.348417
GOTERM_BP_DIRECT	GO:0001937~negative regulation of endothelial cell proliferation	2	4.16667	0.0549309	ENSBTAG00000014835, ENSBTAG00000006342	36	17	10557	34.5	0.999995	1	1
GOTERM_CC_DIRECT	GO:0009986~cell surface	4	8.33333	0.0616228	ENSBTAG00000019813, ENSBTAG00000013569, ENSBTAG00000014835, ENSBTAG00000006342	44	246	11671	4.31301	0.979345	0.649599	0.649599
UP_SEQ_FEATURE	repeat:LRR 12	2	4.16667	0.0620737	ENSBTAG00000003505, ENSBTAG00000001745	19	17	4792	29.6718	0.992806	0.284809	0.244643
SMART	SM00280:KAZAL	2	4.16667	0.0625877	ENSBTAG00000022155, ENSBTAG00000014835	28	16	6705	29.933	0.836296	0.517266	0.517266
GOTERM_CC_DIRECT	GO:0005578~proteinaceous extracellular matrix	3	6.25	0.063895	ENSBTAG00000003505, ENSBTAG00000001745, ENSBTAG00000021466	44	112	11671	7.10491	0.982184	0.649599	0.649599
GOTERM_BP_DIRECT	GO:0001568~blood vessel development	2	4.16667	0.0643154	ENSBTAG00000013103, ENSBTAG00000013472	36	20	10557	29.325	0.999999	1	1
GOTERM_BP_DIRECT	GO:0045944~positive regulation of transcription from RNA polymerase II promoter	5	10.4167	0.0646632	ENSBTAG00000024688, ENSBTAG00000004964, ENSBTAG00000003505, ENSBTAG00000001745, ENSBTAG00000044007	36	461	10557	3.18059	0.999999	1	1
UP_KEYWORDS	Metal-binding	10	20.8333	0.0670228	ENSBTAG00000013103, ENSBTAG00000038757, ENSBTAG00000026418, ENSBTAG00000038748, ENSBTAG00000004964, ENSBTAG00000026417, ENSBTAG00000012403, ENSBTAG00000014835, ENSBTAG00000013472, ENSBTAG00000017733	48	1468	13367	1.897	0.988204	0.326175	0.290499
UP_KEYWORDS	Bromodomain	2	4.16667	0.0680691	ENSBTAG00000024688, ENSBTAG00000003724	48	20	13367	27.8479	0.989021	0.326175	0.290499
UP_KEYWORDS	Proteoglycan	2	4.16667	0.0713507	ENSBTAG00000003505, ENSBTAG00000001745	48	21	13367	26.5218	0.99124	0.326175	0.290499
INTERPRO	IPR001007:von Willebrand factor, type C	2	4.16667	0.073779	ENSBTAG00000013103, ENSBTAG00000021466	47	21	12637	25.6069	0.999941	0.890803	0.862746
SMART	SM00214:VWC	2	4.16667	0.0738952	ENSBTAG00000013103, ENSBTAG00000021466	28	19	6705	25.2068	0.883458	0.517266	0.517266
GOTERM_CC_DIRECT	GO:0070062~extracellular exosome	12	25	0.0760982	ENSBTAG00000022155, ENSBTAG00000038757, ENSBTAG00000024688, ENSBTAG00000020824, ENSBTAG00000019813, ENSBTAG00000013569, ENSBTAG00000012403, ENSBTAG00000001745, ENSBTAG00000000827, ENSBTAG00000013472, ENSBTAG00000017733, ENSBTAG00000016588	44	1887	11671	1.6868	0.991998	0.663142	0.663142
UP_SEQ_FEATURE	repeat:LRR 11	2	4.16667	0.0761409	ENSBTAG00000003505, ENSBTAG00000001745	19	21	4792	24.0201	0.997753	0.32151	0.276168
INTERPRO	IPR018359:Bromodomain, conserved site	2	4.16667	0.0771562	ENSBTAG00000024688, ENSBTAG00000003724	47	22	12637	24.4429	0.999963	0.890803	0.862746
UP_SEQ_FEATURE	repeat:LRR 10	2	4.16667	0.0796264	ENSBTAG00000003505, ENSBTAG00000001745	19	22	4792	22.9282	0.99832	0.32151	0.276168
KEGG_PATHWAY	bta04611:Platelet activation	3	6.25	0.0801078	ENSBTAG00000013103, ENSBTAG00000013472, ENSBTAG00000021466	22	114	5057	6.04904	0.974624	0.503535	0.480647
GOTERM_BP_DIRECT	GO:0008217~regulation of blood pressure	2	4.16667	0.0858618	ENSBTAG00000013472, ENSBTAG00000019900	36	27	10557	21.7222	1	1	1
UP_SEQ_FEATURE	repeat:LRR 9	2	4.16667	0.0865603	ENSBTAG00000003505, ENSBTAG00000001745	19	24	4792	21.0175	0.999062	0.32151	0.276168
UP_SEQ_FEATURE	repeat:LRR 8	2	4.16667	0.0865603	ENSBTAG00000003505, ENSBTAG00000001745	19	24	4792	21.0175	0.999062	0.32151	0.276168
UP_KEYWORDS	Calcium	4	8.33333	0.0902682	ENSBTAG00000013103, ENSBTAG00000002845, ENSBTAG00000014835, ENSBTAG00000013472	48	303	13367	3.67629	0.997653	0.385144	0.343019
INTERPRO	IPR002350:Kazal domain	2	4.16667	0.0905447	ENSBTAG00000022155, ENSBTAG00000014835	47	26	12637	20.6825	0.999994	0.958265	0.928084
Terms are a complete download of biological terms that are enriched with an EASE score of 0.1.

## Sheet: TableS17_Day7Up
Table S17. DAVID upregulated terms from beef cattle fed deoxynivalenol and fumonisins in combination at Day 7.
Category	Term	Count	%	p-value	Genes	List Total	Pop Hits	Pop Total	Fold Enrichment	Bonferroni	Benjamini	FDR
UP_KEYWORDS	Secreted	12	16	7.02594e-05	ENSBTAG00000010155, ENSBTAG00000009012, ENSBTAG00000021807, ENSBTAG00000021176, ENSBTAG00000000277, ENSBTAG00000019716, ENSBTAG00000007073, ENSBTAG00000023648, ENSBTAG00000012638, ENSBTAG00000020676, ENSBTAG00000012640, ENSBTAG00000005574	75	487	13367	4.39162	0.00985801	0.00539664	0.00528182
UP_KEYWORDS	Signal	24	32	7.65481e-05	ENSBTAG00000010155, ENSBTAG00000021807, ENSBTAG00000009012, ENSBTAG00000012456, ENSBTAG00000019716, ENSBTAG00000007073, ENSBTAG00000023648, ENSBTAG00000022779, ENSBTAG00000020755, ENSBTAG00000047449, ENSBTAG00000023832, ENSBTAG00000020676, ENSBTAG00000035081, ENSBTAG00000045861, ENSBTAG00000006485, ENSBTAG00000008951, ENSBTAG00000007554, ENSBTAG00000005574, ENSBTAG00000021176, ENSBTAG00000020580,…	75	1814	13367	2.35802	0.0107356	0.00539664	0.00528182
GOTERM_CC_DIRECT	GO:0005615~extracellular space	13	17.3333	0.000161919	ENSBTAG00000010155, ENSBTAG00000009012, ENSBTAG00000019716, ENSBTAG00000007073, ENSBTAG00000022779, ENSBTAG00000020755, ENSBTAG00000020676, ENSBTAG00000005574, ENSBTAG00000000277, ENSBTAG00000020580, ENSBTAG00000031889, ENSBTAG00000039037, ENSBTAG00000012640	67	621	11671	3.64657	0.0144682	0.0145727	0.0145727
GOTERM_BP_DIRECT	GO:0001666~response to hypoxia	5	6.66667	0.000458753	ENSBTAG00000011224, ENSBTAG00000001060, ENSBTAG00000008172, ENSBTAG00000039046, ENSBTAG00000000163	67	58	10557	13.5834	0.159625	0.0931105	0.0926191
GOTERM_BP_DIRECT	GO:0002523~leukocyte migration involved in inflammatory response	3	4	0.000568168	ENSBTAG00000039046, ENSBTAG00000023832, ENSBTAG00000012640	67	6	10557	78.7836	0.193779	0.0931105	0.0926191
UP_KEYWORDS	Disulfide bond	16	21.3333	0.000596063	ENSBTAG00000010155, ENSBTAG00000009012, ENSBTAG00000012456, ENSBTAG00000001060, ENSBTAG00000019716, ENSBTAG00000007073, ENSBTAG00000023648, ENSBTAG00000020755, ENSBTAG00000047449, ENSBTAG00000023832, ENSBTAG00000020676, ENSBTAG00000008951, ENSBTAG00000005574, ENSBTAG00000021176, ENSBTAG00000002937, ENSBTAG00000015742	75	1060	13367	2.69021	0.0806331	0.028015	0.0274189
GOTERM_BP_DIRECT	GO:0006954~inflammatory response	7	9.33333	0.000737022	ENSBTAG00000010155, ENSBTAG00000000277, ENSBTAG00000019716, ENSBTAG00000012638, ENSBTAG00000020755, ENSBTAG00000037735, ENSBTAG00000020872	67	174	10557	6.33891	0.243789	0.0931105	0.0926191
UP_SEQ_FEATURE	signal peptide	14	18.6667	0.000854619	ENSBTAG00000010155, ENSBTAG00000021807, ENSBTAG00000009012, ENSBTAG00000012456, ENSBTAG00000019716, ENSBTAG00000007073, ENSBTAG00000023648, ENSBTAG00000020755, ENSBTAG00000020676, ENSBTAG00000008951, ENSBTAG00000007554, ENSBTAG00000005574, ENSBTAG00000021176, ENSBTAG00000015742	38	661	4792	2.67091	0.105958	0.11281	0.11281
GOTERM_BP_DIRECT	GO:0030593~neutrophil chemotaxis	4	5.33333	0.00168398	ENSBTAG00000010155, ENSBTAG00000019716, ENSBTAG00000020872, ENSBTAG00000012640	67	38	10557	16.586	0.472057	0.159557	0.158715
UP_SEQ_FEATURE	disulfide bond	12	16	0.00182035	ENSBTAG00000010155, ENSBTAG00000009012, ENSBTAG00000021176, ENSBTAG00000012456, ENSBTAG00000001060, ENSBTAG00000019716, ENSBTAG00000007073, ENSBTAG00000023648, ENSBTAG00000020755, ENSBTAG00000020676, ENSBTAG00000015742, ENSBTAG00000005574	38	539	4792	2.80754	0.212335	0.120143	0.120143
UP_KEYWORDS	Glycoprotein	13	17.3333	0.00214788	ENSBTAG00000009012, ENSBTAG00000012456, ENSBTAG00000001060, ENSBTAG00000014628, ENSBTAG00000007073, ENSBTAG00000023648, ENSBTAG00000020755, ENSBTAG00000020676, ENSBTAG00000008951, ENSBTAG00000005574, ENSBTAG00000021176, ENSBTAG00000031889, ENSBTAG00000015742	75	843	13367	2.74845	0.261532	0.0757129	0.074102
UP_KEYWORDS	Inflammatory response	4	5.33333	0.00296309	ENSBTAG00000010155, ENSBTAG00000019716, ENSBTAG00000012638, ENSBTAG00000012640	75	52	13367	13.7097	0.341911	0.0835591	0.0817812
GOTERM_CC_DIRECT	GO:0005887~integral component of plasma membrane	10	13.3333	0.0030036	ENSBTAG00000009364, ENSBTAG00000012575, ENSBTAG00000008463, ENSBTAG00000018280, ENSBTAG00000017461, ENSBTAG00000023832, ENSBTAG00000037735, ENSBTAG00000015742, ENSBTAG00000020872, ENSBTAG00000010065	67	535	11671	3.25596	0.237178	0.135162	0.135162
GOTERM_BP_DIRECT	GO:0050900~leukocyte migration	3	4	0.00492777	ENSBTAG00000020676, ENSBTAG00000037735, ENSBTAG00000020872	67	17	10557	27.806	0.846222	0.373525	0.371554
INTERPRO	IPR001274:C5A-anaphylatoxin receptor	2	2.66667	0.0112057	ENSBTAG00000037735, ENSBTAG00000020872	72	2	12637	175.514	0.900753	0.813632	0.813632
GOTERM_MF_DIRECT	GO:0004878~complement component C5a receptor activity	2	2.66667	0.0128008	ENSBTAG00000037735, ENSBTAG00000020872	64	2	9812	153.312	0.789633	1	1
UP_KEYWORDS	Membrane	31	41.3333	0.0135686	ENSBTAG00000009364, ENSBTAG00000012575, ENSBTAG00000012456, ENSBTAG00000012976, ENSBTAG00000001060, ENSBTAG00000023648, ENSBTAG00000020755, ENSBTAG00000012638, ENSBTAG00000020872, ENSBTAG00000008951, ENSBTAG00000017461, ENSBTAG00000002937, ENSBTAG00000037735, ENSBTAG00000015742, ENSBTAG00000011582, ENSBTAG00000008463, ENSBTAG00000020225, ENSBTAG00000035081, ENSBTAG00000023832, ENSBTAG00000006485,…	75	3748	13367	1.47413	0.85431	0.304727	0.298243
UP_SEQ_FEATURE	glycosylation site:N-linked (GlcNAc...)	12	16	0.0147012	ENSBTAG00000009012, ENSBTAG00000021176, ENSBTAG00000012456, ENSBTAG00000001060, ENSBTAG00000007073, ENSBTAG00000023648, ENSBTAG00000020755, ENSBTAG00000020676, ENSBTAG00000015742, ENSBTAG00000008951, ENSBTAG00000001154, ENSBTAG00000005574	38	707	4792	2.1404	0.856318	0.646852	0.646852
UP_KEYWORDS	Chemotaxis	3	4	0.0151283	ENSBTAG00000010155, ENSBTAG00000019716, ENSBTAG00000012640	75	34	13367	15.7259	0.883445	0.304727	0.298243
GOTERM_BP_DIRECT	GO:0006955~immune response	5	6.66667	0.0180694	ENSBTAG00000010155, ENSBTAG00000000277, ENSBTAG00000019716, ENSBTAG00000039861, ENSBTAG00000017763	67	161	10557	4.89339	0.999003	0.850062	0.845576
GOTERM_BP_DIRECT	GO:0070098~chemokine-mediated signaling pathway	3	4	0.0200584	ENSBTAG00000010155, ENSBTAG00000001060, ENSBTAG00000019716	67	35	10557	13.5058	0.999538	0.850062	0.845576
GOTERM_BP_DIRECT	GO:0060326~cell chemotaxis	3	4	0.0200584	ENSBTAG00000010155, ENSBTAG00000037735, ENSBTAG00000020872	67	35	10557	13.5058	0.999538	0.850062	0.845576
GOTERM_BP_DIRECT	GO:0051607~defense response to virus	4	5.33333	0.0203125	ENSBTAG00000014628, ENSBTAG00000009768, ENSBTAG00000039861, ENSBTAG00000000163	67	93	10557	6.77708	0.999581	0.850062	0.845576
INTERPRO	IPR026774:2'-5'-oligoadenylate synthase	2	2.66667	0.0222876	ENSBTAG00000014628, ENSBTAG00000039861	72	4	12637	87.7569	0.990154	0.813632	0.813632
INTERPRO	IPR018952:2'-5'-oligoadenylate synthetase 1, domain 2/C-terminal	2	2.66667	0.0222876	ENSBTAG00000014628, ENSBTAG00000039861	72	4	12637	87.7569	0.990154	0.813632	0.813632
INTERPRO	IPR006117:2-5-oligoadenylate synthetase, conserved site	2	2.66667	0.0222876	ENSBTAG00000014628, ENSBTAG00000039861	72	4	12637	87.7569	0.990154	0.813632	0.813632
INTERPRO	IPR000826:Formyl peptide receptor family	2	2.66667	0.0222876	ENSBTAG00000037735, ENSBTAG00000020872	72	4	12637	87.7569	0.990154	0.813632	0.813632
GOTERM_BP_DIRECT	GO:0045087~innate immune response	5	6.66667	0.0224291	ENSBTAG00000009012, ENSBTAG00000000377, ENSBTAG00000014628, ENSBTAG00000012638, ENSBTAG00000012640	67	172	10557	4.58044	0.999815	0.850062	0.845576
UP_KEYWORDS	Calcium	6	8	0.0261861	ENSBTAG00000001785, ENSBTAG00000013290, ENSBTAG00000012638, ENSBTAG00000020676, ENSBTAG00000010065, ENSBTAG00000012640	75	303	13367	3.52924	0.97628	0.461531	0.451711
INTERPRO	IPR005016:TMS membrane protein/tumour differentially expressed protein	2	2.66667	0.0277826	ENSBTAG00000035081, ENSBTAG00000011582	72	5	12637	70.2056	0.996899	0.813632	0.813632
INTERPRO	IPR006116:2-5-oligoadenylate synthetase, N-terminal	2	2.66667	0.0277826	ENSBTAG00000014628, ENSBTAG00000039861	72	5	12637	70.2056	0.996899	0.813632	0.813632
KEGG_PATHWAY	bta05144:Malaria	3	4	0.0281243	ENSBTAG00000000277, ENSBTAG00000019716, ENSBTAG00000020755	30	46	5057	10.9935	0.916414	1	1
GOTERM_BP_DIRECT	GO:0007204~positive regulation of cytosolic calcium ion concentration	3	4	0.030768	ENSBTAG00000039046, ENSBTAG00000037735, ENSBTAG00000020872	67	44	10557	10.7432	0.999993	0.900161	0.895411
GOTERM_BP_DIRECT	GO:0002430~complement receptor mediated signaling pathway	2	2.66667	0.0308762	ENSBTAG00000037735, ENSBTAG00000020872	67	5	10557	63.0269	0.999993	0.900161	0.895411
GOTERM_BP_DIRECT	GO:0045577~regulation of B cell differentiation	2	2.66667	0.0308762	ENSBTAG00000005018, ENSBTAG00000039046	67	5	10557	63.0269	0.999993	0.900161	0.895411
KEGG_PATHWAY	bta05200:Pathways in cancer	6	8	0.0332741	ENSBTAG00000001060, ENSBTAG00000000820, ENSBTAG00000019716, ENSBTAG00000008172, ENSBTAG00000020676, ENSBTAG00000019543	30	320	5057	3.16063	0.947351	1	1
GOTERM_CC_DIRECT	GO:0005819~spindle	3	4	0.0373287	ENSBTAG00000012575, ENSBTAG00000012456, ENSBTAG00000004472	67	54	11671	9.67745	0.967415	1	1
GOTERM_CC_DIRECT	GO:0005856~cytoskeleton	4	5.33333	0.0479271	ENSBTAG00000012575, ENSBTAG00000012638, ENSBTAG00000011182, ENSBTAG00000012640	67	144	11671	4.83872	0.987969	1	1
KEGG_PATHWAY	bta05164:Influenza A	4	5.33333	0.0481473	ENSBTAG00000000277, ENSBTAG00000014628, ENSBTAG00000019716, ENSBTAG00000039861	30	144	5057	4.68241	0.986336	1	1
INTERPRO	IPR002934:Nucleotidyl transferase domain	2	2.66667	0.0494595	ENSBTAG00000014628, ENSBTAG00000039861	72	9	12637	39.0031	0.99997	1	1
INTERPRO	IPR003599:Immunoglobulin subtype	5	6.66667	0.0494716	ENSBTAG00000012456, ENSBTAG00000033748, ENSBTAG00000045861, ENSBTAG00000006485, ENSBTAG00000015742	72	246	12637	3.56736	0.99997	1	1
UP_KEYWORDS	Cytoskeleton	6	8	0.0495575	ENSBTAG00000012575, ENSBTAG00000012456, ENSBTAG00000012638, ENSBTAG00000011182, ENSBTAG00000004472, ENSBTAG00000012640	75	361	13367	2.96222	0.999228	0.680271	0.665797
GOTERM_MF_DIRECT	GO:0015194~L-serine transmembrane transporter activity	2	2.66667	0.0502436	ENSBTAG00000035081, ENSBTAG00000011582	64	8	9812	38.3281	0.998045	1	1
UP_KEYWORDS	Ubl conjugation	7	9.33333	0.050805	ENSBTAG00000025191, ENSBTAG00000031889, ENSBTAG00000001060, ENSBTAG00000001562, ENSBTAG00000000163, ENSBTAG00000017763, ENSBTAG00000005574	75	483	13367	2.583	0.999359	0.680271	0.665797
UP_KEYWORDS	Zymogen	3	4	0.0530708	ENSBTAG00000001785, ENSBTAG00000007073, ENSBTAG00000020676	75	67	13367	7.9803	0.999542	0.680271	0.665797
GOTERM_BP_DIRECT	GO:0045744~negative regulation of G-protein coupled receptor protein signaling pathway	2	2.66667	0.0548996	ENSBTAG00000019716, ENSBTAG00000034366	67	9	10557	35.0149	1	1	0.997354
GOTERM_BP_DIRECT	GO:0007186~G-protein coupled receptor signaling pathway	4	5.33333	0.0580643	ENSBTAG00000010155, ENSBTAG00000001060, ENSBTAG00000000820, ENSBTAG00000019716	67	141	10557	4.46999	1	1	0.997354
KEGG_PATHWAY	bta04060:Cytokine-cytokine receptor interaction	4	5.33333	0.0585863	ENSBTAG00000000277, ENSBTAG00000033748, ENSBTAG00000001060, ENSBTAG00000019716	30	156	5057	4.32222	0.994765	1	1
UP_KEYWORDS	Cytokine	3	4	0.0588184	ENSBTAG00000010155, ENSBTAG00000000277, ENSBTAG00000019716	75	71	13367	7.5307	0.999806	0.691116	0.676411
GOTERM_CC_DIRECT	GO:0042581~specific granule	2	2.66667	0.0605013	ENSBTAG00000022779, ENSBTAG00000023832	67	11	11671	31.6716	0.996364	1	1
SMART	SM00409:IG	5	6.66667	0.0715186	ENSBTAG00000012456, ENSBTAG00000033748, ENSBTAG00000045861, ENSBTAG00000006485, ENSBTAG00000015742	44	246	6705	3.09728	0.987451	1	1
GOTERM_MF_DIRECT	GO:0030246~carbohydrate binding	3	4	0.0741966	ENSBTAG00000046152, ENSBTAG00000020755, ENSBTAG00000039046	64	70	9812	6.57054	0.999911	1	1
UP_SEQ_FEATURE	calcium-binding region:1; low affinity	2	2.66667	0.0746515	ENSBTAG00000012638, ENSBTAG00000012640	38	10	4792	25.2211	0.999961	1	1
UP_KEYWORDS	Transmembrane helix	24	32	0.0763231	ENSBTAG00000009364, ENSBTAG00000008463, ENSBTAG00000012456, ENSBTAG00000012976, ENSBTAG00000001060, ENSBTAG00000020755, ENSBTAG00000023832, ENSBTAG00000020225, ENSBTAG00000035081, ENSBTAG00000006485, ENSBTAG00000020872, ENSBTAG00000007554, ENSBTAG00000001154, ENSBTAG00000018280, ENSBTAG00000017461, ENSBTAG00000005018, ENSBTAG00000033748, ENSBTAG00000013290, ENSBTAG00000046152, ENSBTAG00000002937,…	75	3113	13367	1.37406	0.999986	0.75646	0.740365
UP_KEYWORDS	Transmembrane	24	32	0.0788491	ENSBTAG00000009364, ENSBTAG00000008463, ENSBTAG00000012456, ENSBTAG00000012976, ENSBTAG00000001060, ENSBTAG00000020755, ENSBTAG00000023832, ENSBTAG00000020225, ENSBTAG00000035081, ENSBTAG00000006485, ENSBTAG00000020872, ENSBTAG00000007554, ENSBTAG00000001154, ENSBTAG00000018280, ENSBTAG00000017461, ENSBTAG00000005018, ENSBTAG00000033748, ENSBTAG00000013290, ENSBTAG00000046152, ENSBTAG00000002937,…	75	3124	13367	1.36922	0.999991	0.75646	0.740365
GOTERM_MF_DIRECT	GO:0008201~heparin binding	3	4	0.0797727	ENSBTAG00000010155, ENSBTAG00000021176, ENSBTAG00000020755	64	73	9812	6.30051	0.999957	1	1
UP_KEYWORDS	Innate immunity	3	4	0.0804745	ENSBTAG00000014628, ENSBTAG00000012638, ENSBTAG00000012640	75	85	13367	6.29035	0.999993	0.75646	0.740365
INTERPRO	IPR001751:S100/Calbindin-D9k, conserved site	2	2.66667	0.0810844	ENSBTAG00000012638, ENSBTAG00000012640	72	15	12637	23.4019	1	1	1
UP_SEQ_FEATURE	calcium-binding region:2; high affinity	2	2.66667	0.0818112	ENSBTAG00000012638, ENSBTAG00000012640	38	11	4792	22.9282	0.999986	1	1
GOTERM_BP_DIRECT	GO:0090023~positive regulation of neutrophil chemotaxis	2	2.66667	0.0955371	ENSBTAG00000019716, ENSBTAG00000020872	67	16	10557	19.6959	1	1	0.997354
GOTERM_BP_DIRECT	GO:0048247~lymphocyte chemotaxis	2	2.66667	0.0955371	ENSBTAG00000010155, ENSBTAG00000023832	67	16	10557	19.6959	1	1	0.997354
GOTERM_BP_DIRECT	GO:0046677~response to antibiotic	2	2.66667	0.0955371	ENSBTAG00000012484, ENSBTAG00000008951	67	16	10557	19.6959	1	1	0.997354
GOTERM_BP_DIRECT	GO:0043627~response to estrogen	2	2.66667	0.0955371	ENSBTAG00000011224, ENSBTAG00000039046	67	16	10557	19.6959	1	1	0.997354
INTERPRO	IPR013787:S100/CaBP-9k-type, calcium binding, subdomain	2	2.66667	0.0965055	ENSBTAG00000012638, ENSBTAG00000012640	72	18	12637	19.5015	1	1	1
Terms are a complete download of biological terms that are enriched with an EASE score of 0.1.

## Sheet: TableS18_Day21
Table S18. DAVID terms from beef cattle fed deoxynivalenol and fumonisins in combination at Day 21.
Category	Term	Count	%	p-value	Genes	List Total	Pop Hits	Pop Total	Fold Enrichment	Bonferroni	Benjamini	FDR
UP_KEYWORDS	Intermediate filament	10	12.3457	2.93302e-12	ENSBTAG00000046089, ENSBTAG00000007583, ENSBTAG00000006806, ENSBTAG00000020824, ENSBTAG00000030546, ENSBTAG00000039261, ENSBTAG00000030548, ENSBTAG00000030542, ENSBTAG00000039891, ENSBTAG00000007144	79	44	13367	38.4551	2.81567e-10	2.8157e-10	2.55172e-10
INTERPRO	IPR001664:Intermediate filament protein	10	12.3457	1.11731e-11	ENSBTAG00000046089, ENSBTAG00000007583, ENSBTAG00000006806, ENSBTAG00000020824, ENSBTAG00000030546, ENSBTAG00000039261, ENSBTAG00000030548, ENSBTAG00000030542, ENSBTAG00000039891, ENSBTAG00000007144	79	48	12637	33.3254	1.98881e-09	1.98881e-09	1.92178e-09
SMART	SM01391:SM01391	10	12.3457	2.02562e-11	ENSBTAG00000046089, ENSBTAG00000007583, ENSBTAG00000006806, ENSBTAG00000020824, ENSBTAG00000030546, ENSBTAG00000039261, ENSBTAG00000030548, ENSBTAG00000030542, ENSBTAG00000039891, ENSBTAG00000007144	49	46	6705	29.7471	8.71018e-10	8.71017e-10	8.71017e-10
UP_SEQ_FEATURE	region of interest:Tail	8	9.87654	1.63965e-10	ENSBTAG00000007583, ENSBTAG00000006806, ENSBTAG00000020824, ENSBTAG00000030546, ENSBTAG00000030548, ENSBTAG00000030542, ENSBTAG00000039891, ENSBTAG00000007144	37	23	4792	45.0482	2.00038e-08	9.44028e-09	8.59603e-09
UP_SEQ_FEATURE	region of interest:Coil 2	8	9.87654	1.63965e-10	ENSBTAG00000007583, ENSBTAG00000006806, ENSBTAG00000020824, ENSBTAG00000030546, ENSBTAG00000030548, ENSBTAG00000030542, ENSBTAG00000039891, ENSBTAG00000007144	37	23	4792	45.0482	2.00038e-08	9.44028e-09	8.59603e-09
GOTERM_MF_DIRECT	GO:0005198~structural molecule activity	11	13.5802	2.05705e-10	ENSBTAG00000046089, ENSBTAG00000007583, ENSBTAG00000006806, ENSBTAG00000015106, ENSBTAG00000020824, ENSBTAG00000030546, ENSBTAG00000039261, ENSBTAG00000030548, ENSBTAG00000030542, ENSBTAG00000039891, ENSBTAG00000007144	63	91	9812	18.8264	1.81021e-08	1.8102e-08	1.76906e-08
UP_SEQ_FEATURE	region of interest:Rod	8	9.87654	2.30251e-10	ENSBTAG00000007583, ENSBTAG00000006806, ENSBTAG00000020824, ENSBTAG00000030546, ENSBTAG00000030548, ENSBTAG00000030542, ENSBTAG00000039891, ENSBTAG00000007144	37	24	4792	43.1712	2.80906e-08	9.44028e-09	8.59603e-09
UP_KEYWORDS	Keratin	8	9.87654	6.61918e-10	ENSBTAG00000007583, ENSBTAG00000006806, ENSBTAG00000020824, ENSBTAG00000030546, ENSBTAG00000030548, ENSBTAG00000030542, ENSBTAG00000039891, ENSBTAG00000007144	79	33	13367	41.0188	6.35441e-08	3.17721e-08	2.87934e-08
UP_SEQ_FEATURE	region of interest:Coil 1A	7	8.64198	4.17588e-09	ENSBTAG00000006806, ENSBTAG00000020824, ENSBTAG00000030546, ENSBTAG00000030548, ENSBTAG00000030542, ENSBTAG00000039891, ENSBTAG00000007144	37	20	4792	45.3297	5.09457e-07	7.33761e-08	6.6814e-08
UP_SEQ_FEATURE	region of interest:Linker 1	7	8.64198	4.17588e-09	ENSBTAG00000006806, ENSBTAG00000020824, ENSBTAG00000030546, ENSBTAG00000030548, ENSBTAG00000030542, ENSBTAG00000039891, ENSBTAG00000007144	37	20	4792	45.3297	5.09457e-07	7.33761e-08	6.6814e-08
UP_SEQ_FEATURE	region of interest:Linker 12	7	8.64198	4.17588e-09	ENSBTAG00000006806, ENSBTAG00000020824, ENSBTAG00000030546, ENSBTAG00000030548, ENSBTAG00000030542, ENSBTAG00000039891, ENSBTAG00000007144	37	20	4792	45.3297	5.09457e-07	7.33761e-08	6.6814e-08
UP_SEQ_FEATURE	region of interest:Coil 1B	7	8.64198	4.17588e-09	ENSBTAG00000006806, ENSBTAG00000020824, ENSBTAG00000030546, ENSBTAG00000030548, ENSBTAG00000030542, ENSBTAG00000039891, ENSBTAG00000007144	37	20	4792	45.3297	5.09457e-07	7.33761e-08	6.6814e-08
UP_SEQ_FEATURE	region of interest:Head	7	8.64198	5.81479e-09	ENSBTAG00000006806, ENSBTAG00000020824, ENSBTAG00000030546, ENSBTAG00000030548, ENSBTAG00000030542, ENSBTAG00000039891, ENSBTAG00000007144	37	21	4792	43.1712	7.09404e-07	8.94023e-08	8.1407e-08
INTERPRO	IPR018039:Intermediate filament protein, conserved site	7	8.64198	1.07313e-07	ENSBTAG00000046089, ENSBTAG00000007583, ENSBTAG00000006806, ENSBTAG00000020824, ENSBTAG00000039261, ENSBTAG00000039891, ENSBTAG00000007144	79	38	12637	29.4667	1.91015e-05	8.79288e-06	8.49649e-06
GOTERM_CC_DIRECT	GO:0005882~intermediate filament	7	8.64198	1.13821e-07	ENSBTAG00000007583, ENSBTAG00000006806, ENSBTAG00000015106, ENSBTAG00000020824, ENSBTAG00000030546, ENSBTAG00000030548, ENSBTAG00000030542	72	39	11671	29.0944	8.42274e-06	8.42278e-06	8.19514e-06
INTERPRO	IPR002957:Keratin, type I	6	7.40741	1.48195e-07	ENSBTAG00000007583, ENSBTAG00000006806, ENSBTAG00000020824, ENSBTAG00000030546, ENSBTAG00000030548, ENSBTAG00000030542	79	21	12637	45.7034	2.63783e-05	8.79288e-06	8.49649e-06
GOTERM_CC_DIRECT	GO:0005615~extracellular space	17	20.9877	7.05263e-07	ENSBTAG00000009012, ENSBTAG00000013103, ENSBTAG00000004381, ENSBTAG00000034373, ENSBTAG00000020824, ENSBTAG00000007073, ENSBTAG00000022779, ENSBTAG00000024177, ENSBTAG00000021466, ENSBTAG00000020580, ENSBTAG00000031889, ENSBTAG00000039261, ENSBTAG00000003505, ENSBTAG00000001745, ENSBTAG00000013472, ENSBTAG00000039037, ENSBTAG00000032455	72	621	11671	4.43744	5.21881e-05	2.60947e-05	2.53895e-05
UP_KEYWORDS	Signal	28	34.5679	1.91766e-06	ENSBTAG00000013103, ENSBTAG00000008592, ENSBTAG00000012456, ENSBTAG00000022779, ENSBTAG00000021721, ENSBTAG00000021466, ENSBTAG00000020374, ENSBTAG00000008951, ENSBTAG00000006156, ENSBTAG00000003505, ENSBTAG00000001745, ENSBTAG00000019140, ENSBTAG00000012370, ENSBTAG00000009012, ENSBTAG00000013555, ENSBTAG00000004381, ENSBTAG00000034373, ENSBTAG00000013831, ENSBTAG00000007073, ENSBTAG00000018869,…	79	1814	13367	2.61173	0.000184078	6.1365e-05	5.5612e-05
GOTERM_BP_DIRECT	GO:0045109~intermediate filament organization	4	4.93827	6.63966e-06	ENSBTAG00000015106, ENSBTAG00000039261, ENSBTAG00000030542, ENSBTAG00000039891	63	7	10557	95.7551	0.0019833	0.00198526	0.00194542
GOTERM_CC_DIRECT	GO:0070062~extracellular exosome	28	34.5679	7.11533e-06	ENSBTAG00000007583, ENSBTAG00000015106, ENSBTAG00000022779, ENSBTAG00000008951, ENSBTAG00000006156, ENSBTAG00000046089, ENSBTAG00000001785, ENSBTAG00000030546, ENSBTAG00000030548, ENSBTAG00000001745, ENSBTAG00000019140, ENSBTAG00000039891, ENSBTAG00000030542, ENSBTAG00000013555, ENSBTAG00000004381, ENSBTAG00000034373, ENSBTAG00000013831, ENSBTAG00000020824, ENSBTAG00000007073, ENSBTAG00000002340,…	72	1887	11671	2.40526	0.000526398	0.000175512	0.000170768
UP_SEQ_FEATURE	metal ion-binding site:Iron (heme distal ligand)	4	4.93827	1.33549e-05	ENSBTAG00000026418, ENSBTAG00000038748, ENSBTAG00000026417, ENSBTAG00000037644	37	7	4792	74.0077	0.00162798	0.000182517	0.000166194
GOTERM_CC_DIRECT	GO:0005833~hemoglobin complex	4	4.93827	1.76549e-05	ENSBTAG00000026418, ENSBTAG00000038748, ENSBTAG00000026417, ENSBTAG00000037644	72	9	11671	72.0432	0.00130562	0.000326615	0.000317787
UP_SEQ_FEATURE	metal ion-binding site:Iron (heme proximal ligand)	4	4.93827	2.12575e-05	ENSBTAG00000026418, ENSBTAG00000038748, ENSBTAG00000026417, ENSBTAG00000037644	37	8	4792	64.7568	0.00259008	0.000261467	0.000238084
UP_KEYWORDS	Oxygen transport	4	4.93827	2.22721e-05	ENSBTAG00000026418, ENSBTAG00000038748, ENSBTAG00000026417, ENSBTAG00000037644	79	10	13367	67.681	0.00213586	0.000445389	0.000403634
UP_KEYWORDS	Glycoprotein	17	20.9877	2.31974e-05	ENSBTAG00000009012, ENSBTAG00000013103, ENSBTAG00000034373, ENSBTAG00000013831, ENSBTAG00000012456, ENSBTAG00000027051, ENSBTAG00000007073, ENSBTAG00000024177, ENSBTAG00000021466, ENSBTAG00000020374, ENSBTAG00000008951, ENSBTAG00000003353, ENSBTAG00000021176, ENSBTAG00000031889, ENSBTAG00000003505, ENSBTAG00000001745, ENSBTAG00000032455	79	843	13367	3.41215	0.00222449	0.000445389	0.000403634
INTERPRO	IPR000971:Globin	4	4.93827	2.63145e-05	ENSBTAG00000026418, ENSBTAG00000038748, ENSBTAG00000026417, ENSBTAG00000037644	79	10	12637	63.9848	0.00467309	0.00106864	0.00103262
GOTERM_MF_DIRECT	GO:0005344~oxygen transporter activity	4	4.93827	2.79369e-05	ENSBTAG00000026418, ENSBTAG00000038748, ENSBTAG00000026417, ENSBTAG00000037644	63	10	9812	62.2984	0.00245546	0.00122922	0.00120129
INTERPRO	IPR012292:Globin, structural domain	4	4.93827	3.60216e-05	ENSBTAG00000026418, ENSBTAG00000038748, ENSBTAG00000026417, ENSBTAG00000037644	79	11	12637	58.168	0.00639146	0.00106864	0.00103262
INTERPRO	IPR009050:Globin-like	4	4.93827	3.60216e-05	ENSBTAG00000026418, ENSBTAG00000038748, ENSBTAG00000026417, ENSBTAG00000037644	79	11	12637	58.168	0.00639146	0.00106864	0.00103262
GOTERM_CC_DIRECT	GO:0045095~keratin filament	5	6.17284	6.3942e-05	ENSBTAG00000046089, ENSBTAG00000007583, ENSBTAG00000039261, ENSBTAG00000039891, ENSBTAG00000007144	72	36	11671	22.5135	0.00472068	0.000946342	0.000920765
GOTERM_MF_DIRECT	GO:0019825~oxygen binding	4	4.93827	6.56875e-05	ENSBTAG00000026418, ENSBTAG00000038748, ENSBTAG00000026417, ENSBTAG00000037644	63	13	9812	47.9219	0.00576401	0.00192683	0.00188304
GOTERM_BP_DIRECT	GO:0031069~hair follicle morphogenesis	4	4.93827	0.000102299	ENSBTAG00000006806, ENSBTAG00000030548, ENSBTAG00000030542, ENSBTAG00000039891	63	16	10557	41.8929	0.0301258	0.0152937	0.0149868
UP_KEYWORDS	Disulfide bond	18	22.2222	0.000103941	ENSBTAG00000009012, ENSBTAG00000013103, ENSBTAG00000004381, ENSBTAG00000007583, ENSBTAG00000012456, ENSBTAG00000027051, ENSBTAG00000007073, ENSBTAG00000021466, ENSBTAG00000020374, ENSBTAG00000008951, ENSBTAG00000009773, ENSBTAG00000003353, ENSBTAG00000021176, ENSBTAG00000003505, ENSBTAG00000001745, ENSBTAG00000012370, ENSBTAG00000013472, ENSBTAG00000016820	79	1060	13367	2.87325	0.00992923	0.00166306	0.00150714
UP_SEQ_FEATURE	compositionally biased region:Gly-rich	5	6.17284	0.000119048	ENSBTAG00000006806, ENSBTAG00000030546, ENSBTAG00000030548, ENSBTAG00000030542, ENSBTAG00000039891	37	35	4792	18.5019	0.0144197	0.00133117	0.00121212
INTERPRO	IPR003054:Type II keratin	4	4.93827	0.000144541	ENSBTAG00000046089, ENSBTAG00000039261, ENSBTAG00000039891, ENSBTAG00000007144	79	17	12637	37.6381	0.0254019	0.00367546	0.00355157
GOTERM_BP_DIRECT	GO:0030199~collagen fibril organization	4	4.93827	0.000357558	ENSBTAG00000013103, ENSBTAG00000001745, ENSBTAG00000013472, ENSBTAG00000021466	63	24	10557	27.9286	0.10141	0.0356366	0.0349215
GOTERM_MF_DIRECT	GO:0005201~extracellular matrix structural constituent	4	4.93827	0.000500453	ENSBTAG00000013103, ENSBTAG00000012370, ENSBTAG00000013472, ENSBTAG00000021466	63	25	9812	24.9194	0.0430947	0.01101	0.0107597
GOTERM_BP_DIRECT	GO:0015671~oxygen transport	3	3.7037	0.000501396	ENSBTAG00000026418, ENSBTAG00000038748, ENSBTAG00000037644	63	6	10557	83.7857	0.139253	0.0374794	0.0367273
UP_SEQ_FEATURE	signal peptide	14	17.284	0.000632706	ENSBTAG00000009012, ENSBTAG00000013103, ENSBTAG00000034373, ENSBTAG00000013831, ENSBTAG00000012456, ENSBTAG00000007073, ENSBTAG00000020374, ENSBTAG00000008951, ENSBTAG00000021176, ENSBTAG00000003505, ENSBTAG00000001745, ENSBTAG00000012370, ENSBTAG00000013472, ENSBTAG00000016820	37	661	4792	2.7431	0.0743088	0.00648524	0.00590526
GOTERM_BP_DIRECT	GO:0043589~skin morphogenesis	3	3.7037	0.000699299	ENSBTAG00000013103, ENSBTAG00000013472, ENSBTAG00000021721	63	7	10557	71.8163	0.188737	0.0418181	0.0409789
INTERPRO	IPR000885:Fibrillar collagen, C-terminal	3	3.7037	0.000774165	ENSBTAG00000013103, ENSBTAG00000013472, ENSBTAG00000021466	79	7	12637	68.5552	0.128775	0.0172252	0.0166446
UP_KEYWORDS	Extracellular matrix	5	6.17284	0.000860699	ENSBTAG00000013103, ENSBTAG00000003505, ENSBTAG00000001745, ENSBTAG00000013472, ENSBTAG00000021466	79	73	13367	11.5892	0.0793384	0.0118039	0.0106973
SMART	SM00038:COLFI	3	3.7037	0.0010301	ENSBTAG00000013103, ENSBTAG00000013472, ENSBTAG00000021466	49	7	6705	58.6443	0.0433493	0.0221471	0.0221471
UP_KEYWORDS	Secreted	10	12.3457	0.00205536	ENSBTAG00000009012, ENSBTAG00000021176, ENSBTAG00000013103, ENSBTAG00000007073, ENSBTAG00000003505, ENSBTAG00000001745, ENSBTAG00000012370, ENSBTAG00000013472, ENSBTAG00000016820, ENSBTAG00000021466	79	487	13367	3.47438	0.179235	0.0246644	0.0223521
GOTERM_BP_DIRECT	GO:0050830~defense response to Gram-positive bacterium	4	4.93827	0.00244642	ENSBTAG00000031889, ENSBTAG00000020872, ENSBTAG00000024177, ENSBTAG00000032455	63	46	10557	14.5714	0.519234	0.121913	0.119467
KEGG_PATHWAY	bta05150:Staphylococcus aureus infection	4	4.93827	0.00261617	ENSBTAG00000008592, ENSBTAG00000013831, ENSBTAG00000027051, ENSBTAG00000020872	34	43	5057	13.8358	0.140957	0.151738	0.151738
GOTERM_BP_DIRECT	GO:0018149~peptide cross-linking	3	3.7037	0.00339224	ENSBTAG00000015106, ENSBTAG00000001785, ENSBTAG00000021466	63	15	10557	33.5143	0.637961	0.126785	0.124241
GOTERM_BP_DIRECT	GO:0002227~innate immune response in mucosa	3	3.7037	0.00339224	ENSBTAG00000031889, ENSBTAG00000024177, ENSBTAG00000032455	63	15	10557	33.5143	0.637961	0.126785	0.124241
GOTERM_BP_DIRECT	GO:0019731~antibacterial humoral response	3	3.7037	0.0043607	ENSBTAG00000031889, ENSBTAG00000024177, ENSBTAG00000032455	63	17	10557	29.5714	0.729289	0.144872	0.141965
GOTERM_CC_DIRECT	GO:0005578~proteinaceous extracellular matrix	5	6.17284	0.00476629	ENSBTAG00000021176, ENSBTAG00000003505, ENSBTAG00000001745, ENSBTAG00000021466, ENSBTAG00000008951	72	112	11671	7.23648	0.297808	0.0587842	0.0571955
UP_SEQ_FEATURE	disulfide bond	11	13.5802	0.00501789	ENSBTAG00000009012, ENSBTAG00000021176, ENSBTAG00000012456, ENSBTAG00000027051, ENSBTAG00000007073, ENSBTAG00000003505, ENSBTAG00000001745, ENSBTAG00000012370, ENSBTAG00000016820, ENSBTAG00000021466, ENSBTAG00000020374	37	539	4792	2.64313	0.458669	0.047477	0.0432311
KEGG_PATHWAY	bta04974:Protein digestion and absorption	4	4.93827	0.00642005	ENSBTAG00000013103, ENSBTAG00000007073, ENSBTAG00000013472, ENSBTAG00000021466	34	59	5057	10.0837	0.311723	0.183882	0.183882
GOTERM_BP_DIRECT	GO:0007266~Rho protein signal transduction	3	3.7037	0.00793077	ENSBTAG00000001511, ENSBTAG00000034373, ENSBTAG00000013472	63	23	10557	21.8571	0.907519	0.23713	0.232372
INTERPRO	IPR000558:Histone H2B	3	3.7037	0.00802032	ENSBTAG00000031889, ENSBTAG00000024177, ENSBTAG00000032455	79	22	12637	21.813	0.761497	0.158624	0.153277
KEGG_PATHWAY	bta04512:ECM-receptor interaction	4	4.93827	0.00951116	ENSBTAG00000013103, ENSBTAG00000017507, ENSBTAG00000013472, ENSBTAG00000021466	34	68	5057	8.74913	0.425519	0.183882	0.183882
SMART	SM00427:H2B	3	3.7037	0.010582	ENSBTAG00000031889, ENSBTAG00000024177, ENSBTAG00000032455	49	22	6705	18.6596	0.367104	0.151675	0.151675
GOTERM_CC_DIRECT	GO:0000788~nuclear nucleosome	3	3.7037	0.0107919	ENSBTAG00000031889, ENSBTAG00000024177, ENSBTAG00000032455	72	26	11671	18.7035	0.55199	0.112206	0.109174
GOTERM_BP_DIRECT	GO:0030216~keratinocyte differentiation	3	3.7037	0.0108385	ENSBTAG00000015106, ENSBTAG00000001785, ENSBTAG00000020824	63	27	10557	18.619	0.96155	0.294609	0.288697
UP_KEYWORDS	Heme	4	4.93827	0.0110013	ENSBTAG00000026418, ENSBTAG00000038748, ENSBTAG00000026417, ENSBTAG00000037644	79	79	13367	8.56722	0.654227	0.117347	0.106345
GOTERM_CC_DIRECT	GO:0005584~collagen type I trimer	2	2.46914	0.0121304	ENSBTAG00000013103, ENSBTAG00000013472	72	2	11671	162.097	0.594705	0.112206	0.109174
INTERPRO	IPR001274:C5A-anaphylatoxin receptor	2	2.46914	0.0123071	ENSBTAG00000037735, ENSBTAG00000020872	79	2	12637	159.962	0.889667	0.219066	0.211682
GOTERM_MF_DIRECT	GO:0004878~complement component C5a receptor activity	2	2.46914	0.0125983	ENSBTAG00000037735, ENSBTAG00000020872	63	2	9812	155.746	0.672312	0.184775	0.180576
GOTERM_MF_DIRECT	GO:0048407~platelet-derived growth factor binding	2	2.46914	0.0125983	ENSBTAG00000013103, ENSBTAG00000013472	63	2	9812	155.746	0.672312	0.184775	0.180576
UP_SEQ_FEATURE	chain:Hemoglobin subunit beta	2	2.46914	0.0149702	ENSBTAG00000038748, ENSBTAG00000037644	37	2	4792	129.514	0.841209	0.102296	0.0931477
UP_SEQ_FEATURE	chain:Hemoglobin subunit alpha	2	2.46914	0.0149702	ENSBTAG00000026418, ENSBTAG00000026417	37	2	4792	129.514	0.841209	0.102296	0.0931477
UP_SEQ_FEATURE	region of interest:Nonhelical region (C-terminal)	2	2.46914	0.0149702	ENSBTAG00000013103, ENSBTAG00000021466	37	2	4792	129.514	0.841209	0.102296	0.0931477
UP_SEQ_FEATURE	region of interest:Nonhelical region (N-terminal)	2	2.46914	0.0149702	ENSBTAG00000013103, ENSBTAG00000021466	37	2	4792	129.514	0.841209	0.102296	0.0931477
UP_SEQ_FEATURE	chain:Hemoglobin fetal subunit beta	2	2.46914	0.0149702	ENSBTAG00000038748, ENSBTAG00000037644	37	2	4792	129.514	0.841209	0.102296	0.0931477
GOTERM_CC_DIRECT	GO:0005887~integral component of plasma membrane	9	11.1111	0.0155693	ENSBTAG00000004381, ENSBTAG00000018280, ENSBTAG00000027051, ENSBTAG00000008294, ENSBTAG00000002340, ENSBTAG00000015163, ENSBTAG00000037735, ENSBTAG00000020872, ENSBTAG00000003353	72	535	11671	2.72687	0.686888	0.128014	0.124555
UP_KEYWORDS	Hydroxylation	3	3.7037	0.0157897	ENSBTAG00000013103, ENSBTAG00000013472, ENSBTAG00000021466	79	33	13367	15.382	0.783011	0.151581	0.137371
INTERPRO	IPR002339:Haemoglobin, pi	2	2.46914	0.0184044	ENSBTAG00000026418, ENSBTAG00000026417	79	3	12637	106.641	0.963356	0.297817	0.287779
UP_KEYWORDS	Pyrrolidone carboxylic acid	3	3.7037	0.0186294	ENSBTAG00000013103, ENSBTAG00000013472, ENSBTAG00000016820	79	36	13367	14.1002	0.835574	0.156963	0.142248
UP_SEQ_FEATURE	sequence variant	4	4.93827	0.0188109	ENSBTAG00000026418, ENSBTAG00000038748, ENSBTAG00000026417, ENSBTAG00000037644	37	76	4792	6.8165	0.90141	0.121776	0.110885
GOTERM_MF_DIRECT	GO:0020037~heme binding	4	4.93827	0.0191238	ENSBTAG00000026418, ENSBTAG00000038748, ENSBTAG00000026417, ENSBTAG00000037644	63	90	9812	6.92205	0.81717	0.240414	0.23495
KEGG_PATHWAY	bta05143:African trypanosomiasis	3	3.7037	0.0192199	ENSBTAG00000026418, ENSBTAG00000038748, ENSBTAG00000026417	34	33	5057	13.5214	0.675545	0.278689	0.278689
UP_KEYWORDS	Collagen	3	3.7037	0.0196204	ENSBTAG00000013103, ENSBTAG00000013472, ENSBTAG00000021466	79	37	13367	13.7191	0.850772	0.156963	0.142248
GOTERM_CC_DIRECT	GO:0005581~collagen trimer	3	3.7037	0.0211865	ENSBTAG00000013103, ENSBTAG00000013472, ENSBTAG00000021466	72	37	11671	13.143	0.79498	0.15678	0.152543
UP_SEQ_FEATURE	propeptide:N-terminal propeptide	2	2.46914	0.0223733	ENSBTAG00000013103, ENSBTAG00000013472	37	3	4792	86.3423	0.936742	0.125087	0.1139
UP_SEQ_FEATURE	domain:Fibrillar collagen NC1	2	2.46914	0.0223733	ENSBTAG00000013103, ENSBTAG00000013472	37	3	4792	86.3423	0.936742	0.125087	0.1139
UP_SEQ_FEATURE	propeptide:C-terminal propeptide	2	2.46914	0.0223733	ENSBTAG00000013103, ENSBTAG00000013472	37	3	4792	86.3423	0.936742	0.125087	0.1139
GOTERM_BP_DIRECT	GO:0071230~cellular response to amino acid stimulus	3	3.7037	0.02294	ENSBTAG00000013103, ENSBTAG00000013472, ENSBTAG00000021466	63	40	10557	12.5679	0.999031	0.535639	0.524891
GOTERM_BP_DIRECT	GO:0002934~desmosome organization	2	2.46914	0.0232887	ENSBTAG00000020097, ENSBTAG00000015106	63	4	10557	83.7857	0.999129	0.535639	0.524891
INTERPRO	IPR002338:Haemoglobin, alpha	2	2.46914	0.0244646	ENSBTAG00000026418, ENSBTAG00000026417	79	4	12637	79.981	0.987831	0.334977	0.323686
INTERPRO	IPR000826:Formyl peptide receptor family	2	2.46914	0.0244646	ENSBTAG00000037735, ENSBTAG00000020872	79	4	12637	79.981	0.987831	0.334977	0.323686
KEGG_PATHWAY	bta05322:Systemic lupus erythematosus	4	4.93827	0.025968	ENSBTAG00000008592, ENSBTAG00000031889, ENSBTAG00000024177, ENSBTAG00000032455	34	99	5057	6.00951	0.782606	0.301228	0.301228
GOTERM_BP_DIRECT	GO:0055119~relaxation of cardiac muscle	2	2.46914	0.029027	ENSBTAG00000008294, ENSBTAG00000034366	63	5	10557	67.0286	0.99985	0.578604	0.566993
GOTERM_BP_DIRECT	GO:0002430~complement receptor mediated signaling pathway	2	2.46914	0.029027	ENSBTAG00000037735, ENSBTAG00000020872	63	5	10557	67.0286	0.99985	0.578604	0.566993
INTERPRO	IPR002337:Haemoglobin, beta	2	2.46914	0.0304879	ENSBTAG00000038748, ENSBTAG00000037644	79	5	12637	63.9848	0.995959	0.387632	0.374565
UP_SEQ_FEATURE	glycosylation site:N-linked (GlcNAc...)	11	13.5802	0.0312117	ENSBTAG00000009012, ENSBTAG00000021176, ENSBTAG00000034373, ENSBTAG00000012456, ENSBTAG00000013831, ENSBTAG00000027051, ENSBTAG00000007073, ENSBTAG00000003505, ENSBTAG00000020374, ENSBTAG00000008951, ENSBTAG00000003353	37	707	4792	2.01506	0.979111	0.166914	0.151987
UP_KEYWORDS	Polymorphism	3	3.7037	0.0318941	ENSBTAG00000026418, ENSBTAG00000038748, ENSBTAG00000026417	79	48	13367	10.5752	0.955476	0.235526	0.213445
GOTERM_MF_DIRECT	GO:0005506~iron ion binding	4	4.93827	0.0329103	ENSBTAG00000026418, ENSBTAG00000038748, ENSBTAG00000026417, ENSBTAG00000037644	63	111	9812	5.61247	0.947389	0.362014	0.353786
INTERPRO	IPR008160:Collagen triple helix repeat	3	3.7037	0.0339948	ENSBTAG00000013103, ENSBTAG00000013472, ENSBTAG00000021466	79	47	12637	10.2103	0.99788	0.403405	0.389807
GOTERM_BP_DIRECT	GO:0007568~aging	2	2.46914	0.0347321	ENSBTAG00000007583, ENSBTAG00000030542	63	6	10557	55.8571	0.999974	0.610876	0.598617
GOTERM_BP_DIRECT	GO:0031424~keratinization	2	2.46914	0.0347321	ENSBTAG00000001785, ENSBTAG00000039261	63	6	10557	55.8571	0.999974	0.610876	0.598617
KEGG_PATHWAY	bta05144:Malaria	3	3.7037	0.0357481	ENSBTAG00000026418, ENSBTAG00000038748, ENSBTAG00000026417	34	46	5057	9.70013	0.878926	0.345565	0.345565
UP_SEQ_FEATURE	glycosylation site:O-linked (Gal...)	2	2.46914	0.0370177	ENSBTAG00000013103, ENSBTAG00000021466	37	5	4792	51.8054	0.989967	0.189716	0.172749
UP_KEYWORDS	Nucleosome core	3	3.7037	0.0395686	ENSBTAG00000031889, ENSBTAG00000024177, ENSBTAG00000032455	79	54	13367	9.40014	0.979262	0.271328	0.245891
INTERPRO	IPR007125:Histone core	3	3.7037	0.0408877	ENSBTAG00000031889, ENSBTAG00000024177, ENSBTAG00000032455	79	52	12637	9.22858	0.999407	0.454876	0.439543
GOTERM_BP_DIRECT	GO:0043616~keratinocyte proliferation	2	2.46914	0.0460435	ENSBTAG00000034373, ENSBTAG00000039261	63	8	10557	41.8929	0.999999	0.72458	0.71004
GOTERM_BP_DIRECT	GO:0070208~protein heterotrimerization	2	2.46914	0.0460435	ENSBTAG00000013103, ENSBTAG00000013472	63	8	10557	41.8929	0.999999	0.72458	0.71004
UP_KEYWORDS	Transmembrane helix	26	32.0988	0.0479483	ENSBTAG00000008592, ENSBTAG00000012456, ENSBTAG00000027051, ENSBTAG00000012976, ENSBTAG00000008294, ENSBTAG00000017507, ENSBTAG00000010735, ENSBTAG00000020872, ENSBTAG00000020374, ENSBTAG00000020097, ENSBTAG00000038042, ENSBTAG00000015163, ENSBTAG00000037735, ENSBTAG00000013555, ENSBTAG00000004381, ENSBTAG00000013831, ENSBTAG00000018869, ENSBTAG00000002340, ENSBTAG00000014829, ENSBTAG00000009773,…	79	3113	13367	1.41319	0.991059	0.298577	0.270585
UP_KEYWORDS	Transmembrane	26	32.0988	0.0497628	ENSBTAG00000008592, ENSBTAG00000012456, ENSBTAG00000027051, ENSBTAG00000012976, ENSBTAG00000008294, ENSBTAG00000017507, ENSBTAG00000010735, ENSBTAG00000020872, ENSBTAG00000020374, ENSBTAG00000020097, ENSBTAG00000038042, ENSBTAG00000015163, ENSBTAG00000037735, ENSBTAG00000013555, ENSBTAG00000004381, ENSBTAG00000013831, ENSBTAG00000018869, ENSBTAG00000002340, ENSBTAG00000014829, ENSBTAG00000009773,…	79	3124	13367	1.40822	0.992555	0.298577	0.270585
GOTERM_MF_DIRECT	GO:0005515~protein binding	4	4.93827	0.0545166	ENSBTAG00000013103, ENSBTAG00000026418, ENSBTAG00000003505, ENSBTAG00000006342	63	136	9812	4.58077	0.992797	0.533052	0.520937
UP_SEQ_FEATURE	region of interest:Triple-helical region	2	2.46914	0.0585851	ENSBTAG00000013103, ENSBTAG00000021466	37	8	4792	32.3784	0.999367	0.288239	0.262461
GOTERM_BP_DIRECT	GO:0006334~nucleosome assembly	3	3.7037	0.0603776	ENSBTAG00000031889, ENSBTAG00000024177, ENSBTAG00000032455	63	68	10557	7.39286	1	0.902645	0.884532
INTERPRO	IPR003599:Immunoglobulin subtype	5	6.17284	0.0655186	ENSBTAG00000008592, ENSBTAG00000012456, ENSBTAG00000018869, ENSBTAG00000045861, ENSBTAG00000018203	79	246	12637	3.25126	0.999994	0.686018	0.662894
UP_SEQ_FEATURE	domain:Cadherin 1	2	2.46914	0.0727017	ENSBTAG00000034373, ENSBTAG00000013831	37	10	4792	25.9027	0.9999	0.331197	0.301578
UP_SEQ_FEATURE	domain:Cadherin 2	2	2.46914	0.0727017	ENSBTAG00000034373, ENSBTAG00000013831	37	10	4792	25.9027	0.9999	0.331197	0.301578
UP_SEQ_FEATURE	domain:Cadherin 4	2	2.46914	0.0796826	ENSBTAG00000034373, ENSBTAG00000013831	37	11	4792	23.5479	0.99996	0.337964	0.30774
UP_SEQ_FEATURE	domain:Cadherin 3	2	2.46914	0.0796826	ENSBTAG00000034373, ENSBTAG00000013831	37	11	4792	23.5479	0.99996	0.337964	0.30774
UP_KEYWORDS	Iron	4	4.93827	0.0846665	ENSBTAG00000026418, ENSBTAG00000038748, ENSBTAG00000026417, ENSBTAG00000037644	79	177	13367	3.82379	0.999795	0.478117	0.433293
INTERPRO	IPR009072:Histone-fold	3	3.7037	0.0873591	ENSBTAG00000031889, ENSBTAG00000024177, ENSBTAG00000032455	79	80	12637	5.99858	1	0.863884	0.834765
GOTERM_BP_DIRECT	GO:0001816~cytokine production	2	2.46914	0.0899997	ENSBTAG00000027051, ENSBTAG00000037526	63	16	10557	20.9464	1	1	0.983221
GOTERM_BP_DIRECT	GO:0086091~regulation of heart rate by cardiac conduction	2	2.46914	0.0899997	ENSBTAG00000015106, ENSBTAG00000008294	63	16	10557	20.9464	1	1	0.983221
GOTERM_MF_DIRECT	GO:0005518~collagen binding	2	2.46914	0.0907641	ENSBTAG00000003505, ENSBTAG00000001745	63	15	9812	20.7661	0.999769	0.798724	0.780572
INTERPRO	IPR009053:Prefoldin	2	2.46914	0.0943684	ENSBTAG00000007583, ENSBTAG00000006806	79	16	12637	19.9953	1	0.884083	0.854282
GOTERM_BP_DIRECT	GO:0050900~leukocyte migration	2	2.46914	0.0953521	ENSBTAG00000037735, ENSBTAG00000020872	63	17	10557	19.7143	1	1	0.983221
GOTERM_BP_DIRECT	GO:0050766~positive regulation of phagocytosis	2	2.46914	0.0953521	ENSBTAG00000009012, ENSBTAG00000008592	63	17	10557	19.7143	1	1	0.983221
SMART	SM00409:IG	5	6.17284	0.0981607	ENSBTAG00000008592, ENSBTAG00000012456, ENSBTAG00000018869, ENSBTAG00000045861, ENSBTAG00000018203	49	246	6705	2.78123	0.988236	1	1
GOTERM_CC_DIRECT	GO:0009925~basal plasma membrane	2	2.46914	0.0985998	ENSBTAG00000004381, ENSBTAG00000037735	72	17	11671	19.0703	0.999539	0.623593	0.606739
Terms are a complete download of biological terms that are enriched with an EASE score of 0.1.

## Sheet: TableS19_Day21Down
Table S19. DAVID downregulated terms from beef cattle fed deoxynivalenol and fumonisins in combination at Day 21.
Category	Term	Count	%	p-value	Genes	List Total	Pop Hits	Pop Total	Fold Enrichment	Bonferroni	Benjamini	FDR
UP_KEYWORDS	Intermediate filament	10	22.7273	6.09848e-15	ENSBTAG00000046089, ENSBTAG00000007583, ENSBTAG00000006806, ENSBTAG00000020824, ENSBTAG00000030546, ENSBTAG00000039261, ENSBTAG00000030548, ENSBTAG00000030542, ENSBTAG00000039891, ENSBTAG00000007144	42	44	13367	72.3323	3.48055e-13	3.47613e-13	2.68333e-13
INTERPRO	IPR001664:Intermediate filament protein	10	22.7273	2.37845e-14	ENSBTAG00000046089, ENSBTAG00000007583, ENSBTAG00000006806, ENSBTAG00000020824, ENSBTAG00000030546, ENSBTAG00000039261, ENSBTAG00000030548, ENSBTAG00000030542, ENSBTAG00000039891, ENSBTAG00000007144	42	48	12637	62.6835	1.78191e-12	1.78383e-12	1.59356e-12
SMART	SM01391:SM01391	10	22.7273	2.76563e-14	ENSBTAG00000046089, ENSBTAG00000007583, ENSBTAG00000006806, ENSBTAG00000020824, ENSBTAG00000030546, ENSBTAG00000039261, ENSBTAG00000030548, ENSBTAG00000030542, ENSBTAG00000039891, ENSBTAG00000007144	26	46	6705	56.0619	4.69957e-13	4.70157e-13	4.70157e-13
GOTERM_MF_DIRECT	GO:0005198~structural molecule activity	11	25	2.20471e-13	ENSBTAG00000046089, ENSBTAG00000007583, ENSBTAG00000006806, ENSBTAG00000015106, ENSBTAG00000020824, ENSBTAG00000030546, ENSBTAG00000039261, ENSBTAG00000030548, ENSBTAG00000030542, ENSBTAG00000039891, ENSBTAG00000007144	34	91	9812	34.8843	8.81961e-12	8.81886e-12	7.49603e-12
UP_KEYWORDS	Keratin	8	18.1818	6.00013e-12	ENSBTAG00000007583, ENSBTAG00000006806, ENSBTAG00000020824, ENSBTAG00000030546, ENSBTAG00000030548, ENSBTAG00000030542, ENSBTAG00000039891, ENSBTAG00000007144	42	33	13367	77.1544	3.42005e-10	1.71004e-10	1.32003e-10
UP_SEQ_FEATURE	region of interest:Coil 2	8	18.1818	1.3306e-11	ENSBTAG00000007583, ENSBTAG00000006806, ENSBTAG00000020824, ENSBTAG00000030546, ENSBTAG00000030548, ENSBTAG00000030542, ENSBTAG00000039891, ENSBTAG00000007144	27	23	4792	61.7327	1.25077e-09	5.92786e-10	4.80468e-10
UP_SEQ_FEATURE	region of interest:Tail	8	18.1818	1.3306e-11	ENSBTAG00000007583, ENSBTAG00000006806, ENSBTAG00000020824, ENSBTAG00000030546, ENSBTAG00000030548, ENSBTAG00000030542, ENSBTAG00000039891, ENSBTAG00000007144	27	23	4792	61.7327	1.25077e-09	5.92786e-10	4.80468e-10
UP_SEQ_FEATURE	region of interest:Rod	8	18.1818	1.87195e-11	ENSBTAG00000007583, ENSBTAG00000006806, ENSBTAG00000020824, ENSBTAG00000030546, ENSBTAG00000030548, ENSBTAG00000030542, ENSBTAG00000039891, ENSBTAG00000007144	27	24	4792	59.1605	1.75964e-09	5.92786e-10	4.80468e-10
UP_SEQ_FEATURE	region of interest:Linker 12	7	15.9091	5.0618e-10	ENSBTAG00000006806, ENSBTAG00000020824, ENSBTAG00000030546, ENSBTAG00000030548, ENSBTAG00000030542, ENSBTAG00000039891, ENSBTAG00000007144	27	20	4792	62.1185	4.75809e-08	6.86958e-09	5.56798e-09
UP_SEQ_FEATURE	region of interest:Coil 1B	7	15.9091	5.0618e-10	ENSBTAG00000006806, ENSBTAG00000020824, ENSBTAG00000030546, ENSBTAG00000030548, ENSBTAG00000030542, ENSBTAG00000039891, ENSBTAG00000007144	27	20	4792	62.1185	4.75809e-08	6.86958e-09	5.56798e-09
UP_SEQ_FEATURE	region of interest:Coil 1A	7	15.9091	5.0618e-10	ENSBTAG00000006806, ENSBTAG00000020824, ENSBTAG00000030546, ENSBTAG00000030548, ENSBTAG00000030542, ENSBTAG00000039891, ENSBTAG00000007144	27	20	4792	62.1185	4.75809e-08	6.86958e-09	5.56798e-09
UP_SEQ_FEATURE	region of interest:Linker 1	7	15.9091	5.0618e-10	ENSBTAG00000006806, ENSBTAG00000020824, ENSBTAG00000030546, ENSBTAG00000030548, ENSBTAG00000030542, ENSBTAG00000039891, ENSBTAG00000007144	27	20	4792	62.1185	4.75809e-08	6.86958e-09	5.56798e-09
UP_SEQ_FEATURE	region of interest:Head	7	15.9091	7.06109e-10	ENSBTAG00000006806, ENSBTAG00000020824, ENSBTAG00000030546, ENSBTAG00000030548, ENSBTAG00000030542, ENSBTAG00000039891, ENSBTAG00000007144	27	21	4792	59.1605	6.63743e-08	8.38505e-09	6.7963e-09
GOTERM_CC_DIRECT	GO:0005882~intermediate filament	7	15.9091	2.00676e-09	ENSBTAG00000007583, ENSBTAG00000006806, ENSBTAG00000015106, ENSBTAG00000020824, ENSBTAG00000030546, ENSBTAG00000030548, ENSBTAG00000030542	38	39	11671	55.1262	1.08365e-07	1.08365e-07	1.00338e-07
INTERPRO	IPR018039:Intermediate filament protein, conserved site	7	15.9091	2.03614e-09	ENSBTAG00000046089, ENSBTAG00000007583, ENSBTAG00000006806, ENSBTAG00000020824, ENSBTAG00000039261, ENSBTAG00000039891, ENSBTAG00000007144	42	38	12637	55.4254	1.5271e-07	7.63552e-08	6.82106e-08
INTERPRO	IPR002957:Keratin, type I	6	13.6364	5.47064e-09	ENSBTAG00000007583, ENSBTAG00000006806, ENSBTAG00000020824, ENSBTAG00000030546, ENSBTAG00000030548, ENSBTAG00000030542	42	21	12637	85.966	4.10298e-07	1.36766e-07	1.22178e-07
GOTERM_BP_DIRECT	GO:0045109~intermediate filament organization	4	9.09091	7.96143e-07	ENSBTAG00000015106, ENSBTAG00000039261, ENSBTAG00000030542, ENSBTAG00000039891	32	7	10557	188.518	0.000121006	0.000121014	0.000118625
GOTERM_CC_DIRECT	GO:0005833~hemoglobin complex	4	9.09091	2.43186e-06	ENSBTAG00000026418, ENSBTAG00000038748, ENSBTAG00000026417, ENSBTAG00000037644	38	9	11671	136.503	0.000131312	6.56603e-05	6.07966e-05
UP_KEYWORDS	Oxygen transport	4	9.09091	3.16663e-06	ENSBTAG00000026418, ENSBTAG00000038748, ENSBTAG00000026417, ENSBTAG00000037644	42	10	13367	127.305	0.000180482	6.01659e-05	4.64439e-05
INTERPRO	IPR000971:Globin	4	9.09091	3.74453e-06	ENSBTAG00000026418, ENSBTAG00000038748, ENSBTAG00000026417, ENSBTAG00000037644	42	10	12637	120.352	0.000280801	6.4214e-05	5.73645e-05
GOTERM_MF_DIRECT	GO:0005344~oxygen transporter activity	4	9.09091	4.09343e-06	ENSBTAG00000026418, ENSBTAG00000038748, ENSBTAG00000026417, ENSBTAG00000037644	34	10	9812	115.435	0.000163724	8.18686e-05	6.95883e-05
GOTERM_CC_DIRECT	GO:0045095~keratin filament	5	11.3636	4.68299e-06	ENSBTAG00000046089, ENSBTAG00000007583, ENSBTAG00000039261, ENSBTAG00000039891, ENSBTAG00000007144	38	36	11671	42.6572	0.00025285	8.42938e-05	7.80499e-05
UP_SEQ_FEATURE	metal ion-binding site:Iron (heme distal ligand)	4	9.09091	4.8938e-06	ENSBTAG00000026418, ENSBTAG00000038748, ENSBTAG00000026417, ENSBTAG00000037644	27	7	4792	101.418	0.000459913	5.16568e-05	4.18692e-05
INTERPRO	IPR009050:Globin-like	4	9.09091	5.13712e-06	ENSBTAG00000026418, ENSBTAG00000038748, ENSBTAG00000026417, ENSBTAG00000037644	42	11	12637	109.411	0.000385211	6.4214e-05	5.73645e-05
INTERPRO	IPR012292:Globin, structural domain	4	9.09091	5.13712e-06	ENSBTAG00000026418, ENSBTAG00000038748, ENSBTAG00000026417, ENSBTAG00000037644	42	11	12637	109.411	0.000385211	6.4214e-05	5.73645e-05
UP_SEQ_FEATURE	metal ion-binding site:Iron (heme proximal ligand)	4	9.09091	7.80188e-06	ENSBTAG00000026418, ENSBTAG00000038748, ENSBTAG00000026417, ENSBTAG00000037644	27	8	4792	88.7407	0.000733111	7.41179e-05	6.00745e-05
GOTERM_MF_DIRECT	GO:0019825~oxygen binding	4	9.09091	9.68906e-06	ENSBTAG00000026418, ENSBTAG00000038748, ENSBTAG00000026417, ENSBTAG00000037644	34	13	9812	88.7964	0.000387489	0.000129187	0.000109809
GOTERM_BP_DIRECT	GO:0031069~hair follicle morphogenesis	4	9.09091	1.25121e-05	ENSBTAG00000006806, ENSBTAG00000030548, ENSBTAG00000030542, ENSBTAG00000039891	32	16	10557	82.4766	0.00190004	0.000950918	0.00093215
INTERPRO	IPR003054:Type II keratin	4	9.09091	2.08865e-05	ENSBTAG00000046089, ENSBTAG00000039261, ENSBTAG00000039891, ENSBTAG00000007144	42	17	12637	70.7955	0.00156528	0.000223784	0.000199913
UP_SEQ_FEATURE	compositionally biased region:Gly-rich	5	11.3636	3.18226e-05	ENSBTAG00000006806, ENSBTAG00000030546, ENSBTAG00000030548, ENSBTAG00000030542, ENSBTAG00000039891	27	35	4792	25.3545	0.0029869	0.000274831	0.000222758
GOTERM_BP_DIRECT	GO:0030199~collagen fibril organization	4	9.09091	4.45081e-05	ENSBTAG00000013103, ENSBTAG00000001745, ENSBTAG00000013472, ENSBTAG00000021466	32	24	10557	54.9844	0.00674254	0.00225508	0.00221057
UP_KEYWORDS	Extracellular matrix	5	11.3636	7.11495e-05	ENSBTAG00000013103, ENSBTAG00000003505, ENSBTAG00000001745, ENSBTAG00000013472, ENSBTAG00000021466	42	73	13367	21.7988	0.00404746	0.00101388	0.000782645
GOTERM_MF_DIRECT	GO:0005201~extracellular matrix structural constituent	4	9.09091	7.58035e-05	ENSBTAG00000013103, ENSBTAG00000012370, ENSBTAG00000013472, ENSBTAG00000021466	34	25	9812	46.1741	0.00302766	0.000758035	0.000644329
GOTERM_CC_DIRECT	GO:0070062~extracellular exosome	17	38.6364	8.73487e-05	ENSBTAG00000004381, ENSBTAG00000007583, ENSBTAG00000034373, ENSBTAG00000013831, ENSBTAG00000015106, ENSBTAG00000020824, ENSBTAG00000024177, ENSBTAG00000046089, ENSBTAG00000030546, ENSBTAG00000039261, ENSBTAG00000030548, ENSBTAG00000019140, ENSBTAG00000001745, ENSBTAG00000039891, ENSBTAG00000030542, ENSBTAG00000013472, ENSBTAG00000037526	38	1887	11671	2.76695	0.00470593	0.00113123	0.00104743
GOTERM_CC_DIRECT	GO:0005615~extracellular space	10	22.7273	0.000104743	ENSBTAG00000013103, ENSBTAG00000004381, ENSBTAG00000034373, ENSBTAG00000020824, ENSBTAG00000039261, ENSBTAG00000003505, ENSBTAG00000001745, ENSBTAG00000013472, ENSBTAG00000021466, ENSBTAG00000024177	38	621	11671	4.94576	0.00564046	0.00113123	0.00104743
GOTERM_BP_DIRECT	GO:0015671~oxygen transport	3	6.81818	0.000124265	ENSBTAG00000026418, ENSBTAG00000038748, ENSBTAG00000037644	32	6	10557	164.953	0.0187122	0.00472208	0.00462889
GOTERM_BP_DIRECT	GO:0043589~skin morphogenesis	3	6.81818	0.000173653	ENSBTAG00000013103, ENSBTAG00000013472, ENSBTAG00000021721	32	7	10557	141.388	0.0260522	0.00527905	0.00517486
UP_KEYWORDS	Signal	16	36.3636	0.000180514	ENSBTAG00000013103, ENSBTAG00000004381, ENSBTAG00000034373, ENSBTAG00000013831, ENSBTAG00000047724, ENSBTAG00000021721, ENSBTAG00000012409, ENSBTAG00000021466, ENSBTAG00000020374, ENSBTAG00000022960, ENSBTAG00000003505, ENSBTAG00000019140, ENSBTAG00000001745, ENSBTAG00000012370, ENSBTAG00000013472, ENSBTAG00000016820	42	1814	13367	2.80716	0.0102374	0.00205786	0.00158852
INTERPRO	IPR000885:Fibrillar collagen, C-terminal	3	6.81818	0.000213471	ENSBTAG00000013103, ENSBTAG00000013472, ENSBTAG00000021466	42	7	12637	128.949	0.0158845	0.00200129	0.00178782
SMART	SM00038:COLFI	3	6.81818	0.000277119	ENSBTAG00000013103, ENSBTAG00000013472, ENSBTAG00000021466	26	7	6705	110.522	0.0047006	0.00235551	0.00235551
UP_KEYWORDS	Heme	4	9.09091	0.00180188	ENSBTAG00000026418, ENSBTAG00000038748, ENSBTAG00000026417, ENSBTAG00000037644	42	79	13367	16.1145	0.0976925	0.0171179	0.0132138
GOTERM_MF_DIRECT	GO:0020037~heme binding	4	9.09091	0.00333705	ENSBTAG00000026418, ENSBTAG00000038748, ENSBTAG00000026417, ENSBTAG00000037644	34	90	9812	12.8261	0.125152	0.0266964	0.022692
UP_KEYWORDS	Secreted	7	15.9091	0.00344964	ENSBTAG00000013103, ENSBTAG00000003505, ENSBTAG00000001745, ENSBTAG00000012370, ENSBTAG00000013472, ENSBTAG00000016820, ENSBTAG00000021466	42	487	13367	4.57461	0.178784	0.0280899	0.0216834
UP_KEYWORDS	Disulfide bond	10	22.7273	0.00413782	ENSBTAG00000013103, ENSBTAG00000004381, ENSBTAG00000007583, ENSBTAG00000003505, ENSBTAG00000001745, ENSBTAG00000012370, ENSBTAG00000013472, ENSBTAG00000016820, ENSBTAG00000021466, ENSBTAG00000020374	42	1060	13367	3.00247	0.210492	0.0289023	0.0223106
UP_KEYWORDS	Hydroxylation	3	6.81818	0.00456352	ENSBTAG00000013103, ENSBTAG00000013472, ENSBTAG00000021466	42	33	13367	28.9329	0.2295	0.0289023	0.0223106
KEGG_PATHWAY	bta05143:African trypanosomiasis	3	6.81818	0.00468054	ENSBTAG00000026418, ENSBTAG00000038748, ENSBTAG00000026417	17	33	5057	27.0428	0.118977	0.120931	0.107494
UP_KEYWORDS	Pyrrolidone carboxylic acid	3	6.81818	0.00541359	ENSBTAG00000013103, ENSBTAG00000013472, ENSBTAG00000016820	42	36	13367	26.5218	0.266122	0.0295979	0.0228475
UP_KEYWORDS	Collagen	3	6.81818	0.00571188	ENSBTAG00000013103, ENSBTAG00000013472, ENSBTAG00000021466	42	37	13367	25.805	0.278563	0.0295979	0.0228475
GOTERM_MF_DIRECT	GO:0005506~iron ion binding	4	9.09091	0.00600627	ENSBTAG00000026418, ENSBTAG00000038748, ENSBTAG00000026417, ENSBTAG00000037644	34	111	9812	10.3996	0.214139	0.0383742	0.0326181
GOTERM_BP_DIRECT	GO:0071230~cellular response to amino acid stimulus	3	6.81818	0.00607255	ENSBTAG00000013103, ENSBTAG00000013472, ENSBTAG00000021466	32	40	10557	24.743	0.603802	0.153838	0.150802
GOTERM_CC_DIRECT	GO:0005581~collagen trimer	3	6.81818	0.00607396	ENSBTAG00000013103, ENSBTAG00000013472, ENSBTAG00000021466	38	37	11671	24.9026	0.280353	0.048837	0.0452194
GOTERM_CC_DIRECT	GO:0005584~collagen type I trimer	2	4.54545	0.00633072	ENSBTAG00000013103, ENSBTAG00000013472	38	2	11671	307.132	0.290323	0.048837	0.0452194
GOTERM_MF_DIRECT	GO:0048407~platelet-derived growth factor binding	2	4.54545	0.00671549	ENSBTAG00000013103, ENSBTAG00000013472	34	2	9812	288.588	0.236258	0.0383742	0.0326181
UP_SEQ_FEATURE	sequence variant	4	9.09091	0.007669	ENSBTAG00000026418, ENSBTAG00000038748, ENSBTAG00000026417, ENSBTAG00000037644	27	76	4792	9.34113	0.515028	0.0604821	0.0490223
KEGG_PATHWAY	bta05144:Malaria	3	6.81818	0.00895782	ENSBTAG00000026418, ENSBTAG00000038748, ENSBTAG00000026417	17	46	5057	19.4003	0.21569	0.120931	0.107494
UP_KEYWORDS	Polymorphism	3	6.81818	0.0094707	ENSBTAG00000026418, ENSBTAG00000038748, ENSBTAG00000026417	42	48	13367	19.8914	0.41865	0.0449858	0.0347259
INTERPRO	IPR002339:Haemoglobin, pi	2	4.54545	0.00970254	ENSBTAG00000026418, ENSBTAG00000026417	42	3	12637	200.587	0.51869	0.0759274	0.0678284
INTERPRO	IPR008160:Collagen triple helix repeat	3	6.81818	0.0101236	ENSBTAG00000013103, ENSBTAG00000013472, ENSBTAG00000021466	42	47	12637	19.2052	0.533801	0.0759274	0.0678284
GOTERM_MF_DIRECT	GO:0005515~protein binding	4	9.09091	0.0104893	ENSBTAG00000013103, ENSBTAG00000026418, ENSBTAG00000003505, ENSBTAG00000006342	34	136	9812	8.48789	0.344126	0.0524463	0.0445794
UP_SEQ_FEATURE	chain:Hemoglobin subunit beta	2	4.54545	0.0108231	ENSBTAG00000038748, ENSBTAG00000037644	27	2	4792	177.481	0.640456	0.0604821	0.0490223
UP_SEQ_FEATURE	chain:Hemoglobin fetal subunit beta	2	4.54545	0.0108231	ENSBTAG00000038748, ENSBTAG00000037644	27	2	4792	177.481	0.640456	0.0604821	0.0490223
UP_SEQ_FEATURE	region of interest:Nonhelical region (C-terminal)	2	4.54545	0.0108231	ENSBTAG00000013103, ENSBTAG00000021466	27	2	4792	177.481	0.640456	0.0604821	0.0490223
UP_SEQ_FEATURE	region of interest:Nonhelical region (N-terminal)	2	4.54545	0.0108231	ENSBTAG00000013103, ENSBTAG00000021466	27	2	4792	177.481	0.640456	0.0604821	0.0490223
UP_SEQ_FEATURE	chain:Hemoglobin subunit alpha	2	4.54545	0.0108231	ENSBTAG00000026418, ENSBTAG00000026417	27	2	4792	177.481	0.640456	0.0604821	0.0490223
GOTERM_BP_DIRECT	GO:0002934~desmosome organization	2	4.54545	0.0116958	ENSBTAG00000020097, ENSBTAG00000015106	32	4	10557	164.953	0.832745	0.253966	0.248953
INTERPRO	IPR002338:Haemoglobin, alpha	2	4.54545	0.0129163	ENSBTAG00000026418, ENSBTAG00000026417	42	4	12637	150.44	0.622819	0.0880655	0.0786718
UP_KEYWORDS	Glycoprotein	8	18.1818	0.0132535	ENSBTAG00000013103, ENSBTAG00000034373, ENSBTAG00000013831, ENSBTAG00000003505, ENSBTAG00000001745, ENSBTAG00000021466, ENSBTAG00000024177, ENSBTAG00000020374	42	843	13367	3.02028	0.532566	0.0569284	0.0439447
UP_KEYWORDS	Coiled coil	13	29.5455	0.0139824	ENSBTAG00000007583, ENSBTAG00000015106, ENSBTAG00000020824, ENSBTAG00000006342, ENSBTAG00000007144, ENSBTAG00000046089, ENSBTAG00000006806, ENSBTAG00000030546, ENSBTAG00000039261, ENSBTAG00000030548, ENSBTAG00000019140, ENSBTAG00000039891, ENSBTAG00000030542	42	1995	13367	2.07389	0.551847	0.0569284	0.0439447
KEGG_PATHWAY	bta04974:Protein digestion and absorption	3	6.81818	0.0144585	ENSBTAG00000013103, ENSBTAG00000013472, ENSBTAG00000021466	17	59	5057	15.1256	0.325126	0.127805	0.113604
INTERPRO	IPR002337:Haemoglobin, beta	2	4.54545	0.0161198	ENSBTAG00000038748, ENSBTAG00000037644	42	5	12637	120.352	0.704426	0.100749	0.0900023
UP_SEQ_FEATURE	propeptide:N-terminal propeptide	2	4.54545	0.0161923	ENSBTAG00000013103, ENSBTAG00000013472	27	3	4792	118.321	0.784445	0.0769136	0.0623405
UP_SEQ_FEATURE	domain:Fibrillar collagen NC1	2	4.54545	0.0161923	ENSBTAG00000013103, ENSBTAG00000013472	27	3	4792	118.321	0.784445	0.0769136	0.0623405
UP_SEQ_FEATURE	propeptide:C-terminal propeptide	2	4.54545	0.0161923	ENSBTAG00000013103, ENSBTAG00000013472	27	3	4792	118.321	0.784445	0.0769136	0.0623405
UP_KEYWORDS	Iron	4	9.09091	0.0168341	ENSBTAG00000026418, ENSBTAG00000038748, ENSBTAG00000026417, ENSBTAG00000037644	42	177	13367	7.19236	0.620048	0.0639694	0.0493799
GOTERM_BP_DIRECT	GO:0007568~aging	2	4.54545	0.0174939	ENSBTAG00000007583, ENSBTAG00000030542	32	6	10557	109.969	0.931616	0.332384	0.325824
KEGG_PATHWAY	bta04512:ECM-receptor interaction	3	6.81818	0.0189341	ENSBTAG00000013103, ENSBTAG00000013472, ENSBTAG00000021466	17	68	5057	13.1237	0.403169	0.127805	0.113604
UP_KEYWORDS	Phosphoprotein	14	31.8182	0.0192282	ENSBTAG00000013103, ENSBTAG00000007583, ENSBTAG00000020824, ENSBTAG00000038748, ENSBTAG00000024177, ENSBTAG00000020374, ENSBTAG00000006806, ENSBTAG00000026418, ENSBTAG00000026417, ENSBTAG00000002735, ENSBTAG00000001745, ENSBTAG00000012370, ENSBTAG00000030542, ENSBTAG00000037526	42	2339	13367	1.90495	0.669345	0.0685003	0.0528774
UP_SEQ_FEATURE	signal peptide	9	20.4545	0.0199695	ENSBTAG00000013103, ENSBTAG00000034373, ENSBTAG00000013831, ENSBTAG00000003505, ENSBTAG00000001745, ENSBTAG00000012370, ENSBTAG00000013472, ENSBTAG00000016820, ENSBTAG00000020374	27	661	4792	2.41654	0.849852	0.0903384	0.0732216
GOTERM_BP_DIRECT	GO:0043616~keratinocyte proliferation	2	4.54545	0.0232591	ENSBTAG00000034373, ENSBTAG00000039261	32	8	10557	82.4766	0.972045	0.353539	0.346561
GOTERM_BP_DIRECT	GO:0070208~protein heterotrimerization	2	4.54545	0.0232591	ENSBTAG00000013103, ENSBTAG00000013472	32	8	10557	82.4766	0.972045	0.353539	0.346561
UP_SEQ_FEATURE	glycosylation site:O-linked (Gal...)	2	4.54545	0.0268468	ENSBTAG00000013103, ENSBTAG00000021466	27	5	4792	70.9926	0.922548	0.11593	0.0939639
KEGG_PATHWAY	bta05146:Amoebiasis	3	6.81818	0.0319711	ENSBTAG00000013103, ENSBTAG00000013472, ENSBTAG00000021466	17	90	5057	9.91569	0.584104	0.172644	0.153461
UP_SEQ_FEATURE	region of interest:Triple-helical region	2	4.54545	0.0426208	ENSBTAG00000013103, ENSBTAG00000021466	27	8	4792	44.3704	0.983332	0.176043	0.142687
GOTERM_BP_DIRECT	GO:0018149~peptide cross-linking	2	4.54545	0.0431807	ENSBTAG00000015106, ENSBTAG00000021466	32	15	10557	43.9875	0.998781	0.596679	0.584902
GOTERM_CC_DIRECT	GO:0005578~proteinaceous extracellular matrix	3	6.81818	0.0488898	ENSBTAG00000003505, ENSBTAG00000001745, ENSBTAG00000021466	38	112	11671	8.22674	0.933248	0.330006	0.305561
KEGG_PATHWAY	bta04611:Platelet activation	3	6.81818	0.0492068	ENSBTAG00000013103, ENSBTAG00000013472, ENSBTAG00000021466	17	114	5057	7.82817	0.74395	0.221431	0.196827
GOTERM_MF_DIRECT	GO:0005518~collagen binding	2	4.54545	0.0493122	ENSBTAG00000003505, ENSBTAG00000001745	34	15	9812	38.4784	0.867713	0.219166	0.186291
INTERPRO	IPR009053:Prefoldin	2	4.54545	0.0506962	ENSBTAG00000007583, ENSBTAG00000006806	42	16	12637	37.6101	0.979798	0.292478	0.26128
UP_SEQ_FEATURE	domain:Cadherin 2	2	4.54545	0.0529999	ENSBTAG00000034373, ENSBTAG00000013831	27	10	4792	35.4963	0.994017	0.2014	0.16324
UP_SEQ_FEATURE	domain:Cadherin 1	2	4.54545	0.0529999	ENSBTAG00000034373, ENSBTAG00000013831	27	10	4792	35.4963	0.994017	0.2014	0.16324
GOTERM_CC_DIRECT	GO:0030057~desmosome	2	4.54545	0.0555919	ENSBTAG00000013831, ENSBTAG00000015106	38	18	11671	34.1257	0.954436	0.333551	0.308844
GOTERM_BP_DIRECT	GO:0001568~blood vessel development	2	4.54545	0.057169	ENSBTAG00000013103, ENSBTAG00000013472	32	20	10557	32.9906	0.99987	0.724141	0.709849
UP_SEQ_FEATURE	domain:Cadherin 3	2	4.54545	0.0581488	ENSBTAG00000034373, ENSBTAG00000013831	27	11	4792	32.2694	0.996416	0.204598	0.165832
UP_SEQ_FEATURE	domain:Cadherin 4	2	4.54545	0.0581488	ENSBTAG00000034373, ENSBTAG00000013831	27	11	4792	32.2694	0.996416	0.204598	0.165832
INTERPRO	IPR000566:Lipocalin/cytosolic fatty-acid binding protein domain	2	4.54545	0.0599185	ENSBTAG00000016820, ENSBTAG00000037526	42	19	12637	31.6717	0.990286	0.304647	0.272151
UP_KEYWORDS	Proteoglycan	2	4.54545	0.0625199	ENSBTAG00000003505, ENSBTAG00000001745	42	21	13367	30.3107	0.974775	0.207062	0.159838
INTERPRO	IPR012674:Calycin	2	4.54545	0.0629731	ENSBTAG00000016820, ENSBTAG00000037526	42	20	12637	30.0881	0.99239	0.304647	0.272151
UP_KEYWORDS	Calcium	4	9.09091	0.0653881	ENSBTAG00000013103, ENSBTAG00000034373, ENSBTAG00000013831, ENSBTAG00000013472	42	303	13367	4.20148	0.978817	0.207062	0.159838
GOTERM_BP_DIRECT	GO:0007266~Rho protein signal transduction	2	4.54545	0.0654668	ENSBTAG00000034373, ENSBTAG00000013472	32	23	10557	28.6875	0.999966	0.765458	0.750351
INTERPRO	IPR001007:von Willebrand factor, type C	2	4.54545	0.0660181	ENSBTAG00000013103, ENSBTAG00000021466	42	21	12637	28.6553	0.994038	0.304647	0.272151
SMART	SM00214:VWC	2	4.54545	0.0686039	ENSBTAG00000013103, ENSBTAG00000021466	26	19	6705	27.1457	0.701266	0.388756	0.388756
INTERPRO	IPR011038:Calycin-like	2	4.54545	0.0690534	ENSBTAG00000016820, ENSBTAG00000037526	42	22	12637	27.3528	0.99533	0.304647	0.272151
UP_SEQ_FEATURE	site:Stutter	2	4.54545	0.0734345	ENSBTAG00000020824, ENSBTAG00000039891	27	14	4792	25.3545	0.99923	0.249153	0.201945
UP_KEYWORDS	Metal-binding	9	20.4545	0.0744717	ENSBTAG00000013103, ENSBTAG00000034373, ENSBTAG00000013831, ENSBTAG00000026418, ENSBTAG00000038748, ENSBTAG00000026417, ENSBTAG00000013472, ENSBTAG00000022960, ENSBTAG00000037644	42	1468	13367	1.9512	0.98786	0.223415	0.172461
GOTERM_BP_DIRECT	GO:0030216~keratinocyte differentiation	2	4.54545	0.0764207	ENSBTAG00000015106, ENSBTAG00000020824	32	27	10557	24.4375	0.999994	0.82971	0.813335
UP_SEQ_FEATURE	repeat:LRR 12	2	4.54545	0.0884815	ENSBTAG00000003505, ENSBTAG00000001745	27	17	4792	20.8802	0.999835	0.289853	0.234934
GOTERM_BP_DIRECT	GO:0030218~erythrocyte differentiation	2	4.54545	0.0899384	ENSBTAG00000006342, ENSBTAG00000013178	32	32	10557	20.6191	0.999999	0.911376	0.893388
KEGG_PATHWAY	bta04510:Focal adhesion	3	6.81818	0.0941852	ENSBTAG00000013103, ENSBTAG00000013472, ENSBTAG00000021466	17	165	5057	5.40856	0.930807	0.363286	0.322921
Terms are a complete download of biological terms that are enriched with an EASE score of 0.1.

## Sheet: TableS20_Day21Up
Table S20. DAVID upregulated terms from beef cattle fed deoxynivalenol and fumonisins in combination at Day 21.
Category	Term	Count	%	p-value	Genes	List Total	Pop Hits	Pop Total	Fold Enrichment	Bonferroni	Benjamini	FDR
UP_SEQ_FEATURE	glycosylation site:N-linked (GlcNAc...)	7	18.9189	0.000569587	ENSBTAG00000009012, ENSBTAG00000021176, ENSBTAG00000012456, ENSBTAG00000027051, ENSBTAG00000007073, ENSBTAG00000008951, ENSBTAG00000003353	10	707	4792	4.74455	0.0208601	0.0216443	0.0216443
UP_KEYWORDS	Transmembrane helix	18	48.6486	0.00138374	ENSBTAG00000013555, ENSBTAG00000008592, ENSBTAG00000012456, ENSBTAG00000027051, ENSBTAG00000012976, ENSBTAG00000018869, ENSBTAG00000008294, ENSBTAG00000017507, ENSBTAG00000002340, ENSBTAG00000014829, ENSBTAG00000020872, ENSBTAG00000009773, ENSBTAG00000003353, ENSBTAG00000018280, ENSBTAG00000017592, ENSBTAG00000038042, ENSBTAG00000037735, ENSBTAG00000018203	37	3113	13367	2.08894	0.0886011	0.0336195	0.0336195
UP_KEYWORDS	Transmembrane	18	48.6486	0.00144258	ENSBTAG00000013555, ENSBTAG00000008592, ENSBTAG00000012456, ENSBTAG00000027051, ENSBTAG00000012976, ENSBTAG00000018869, ENSBTAG00000008294, ENSBTAG00000017507, ENSBTAG00000002340, ENSBTAG00000014829, ENSBTAG00000020872, ENSBTAG00000009773, ENSBTAG00000003353, ENSBTAG00000018280, ENSBTAG00000017592, ENSBTAG00000038042, ENSBTAG00000037735, ENSBTAG00000018203	37	3124	13367	2.08158	0.092192	0.0336195	0.0336195
UP_KEYWORDS	Glycoprotein	9	24.3243	0.00150535	ENSBTAG00000009012, ENSBTAG00000021176, ENSBTAG00000012456, ENSBTAG00000027051, ENSBTAG00000031889, ENSBTAG00000007073, ENSBTAG00000032455, ENSBTAG00000008951, ENSBTAG00000003353	37	843	13367	3.85698	0.0960077	0.0336195	0.0336195
GOTERM_CC_DIRECT	GO:0005887~integral component of plasma membrane	7	18.9189	0.00347039	ENSBTAG00000018280, ENSBTAG00000027051, ENSBTAG00000008294, ENSBTAG00000002340, ENSBTAG00000037735, ENSBTAG00000020872, ENSBTAG00000003353	34	535	11671	4.49131	0.13885	0.149227	0.149227
UP_KEYWORDS	Membrane	19	51.3514	0.0042468	ENSBTAG00000013555, ENSBTAG00000008592, ENSBTAG00000012456, ENSBTAG00000027051, ENSBTAG00000012976, ENSBTAG00000018869, ENSBTAG00000008294, ENSBTAG00000017507, ENSBTAG00000002340, ENSBTAG00000014829, ENSBTAG00000020872, ENSBTAG00000008951, ENSBTAG00000009773, ENSBTAG00000003353, ENSBTAG00000018280, ENSBTAG00000017592, ENSBTAG00000038042, ENSBTAG00000037735, ENSBTAG00000018203	37	3748	13367	1.83141	0.248092	0.0711339	0.0711339
INTERPRO	IPR003599:Immunoglobulin subtype	5	13.5135	0.0050616	ENSBTAG00000008592, ENSBTAG00000012456, ENSBTAG00000018869, ENSBTAG00000045861, ENSBTAG00000018203	37	246	12637	6.94188	0.416022	0.26065	0.26065
INTERPRO	IPR001274:C5A-anaphylatoxin receptor	2	5.40541	0.00568966	ENSBTAG00000037735, ENSBTAG00000020872	37	2	12637	341.541	0.453831	0.26065	0.26065
GOTERM_MF_DIRECT	GO:0004878~complement component C5a receptor activity	2	5.40541	0.00569944	ENSBTAG00000037735, ENSBTAG00000020872	29	2	9812	338.345	0.265562	0.30777	0.30777
UP_KEYWORDS	Signal	12	32.4324	0.00647915	ENSBTAG00000009012, ENSBTAG00000013555, ENSBTAG00000021176, ENSBTAG00000008592, ENSBTAG00000012456, ENSBTAG00000020580, ENSBTAG00000007073, ENSBTAG00000018869, ENSBTAG00000022779, ENSBTAG00000045861, ENSBTAG00000008951, ENSBTAG00000006156	37	1814	13367	2.38988	0.353069	0.0868205	0.0868205
GOTERM_CC_DIRECT	GO:0005615~extracellular space	7	18.9189	0.00716481	ENSBTAG00000009012, ENSBTAG00000020580, ENSBTAG00000031889, ENSBTAG00000007073, ENSBTAG00000022779, ENSBTAG00000039037, ENSBTAG00000032455	34	621	11671	3.86933	0.265963	0.154043	0.154043
GOTERM_BP_DIRECT	GO:0050830~defense response to Gram-positive bacterium	3	8.10811	0.00747664	ENSBTAG00000031889, ENSBTAG00000020872, ENSBTAG00000032455	31	46	10557	22.2097	0.720793	0.796031	0.796031
SMART	SM00409:IG	5	13.5135	0.00767759	ENSBTAG00000008592, ENSBTAG00000012456, ENSBTAG00000018869, ENSBTAG00000045861, ENSBTAG00000018203	23	246	6705	5.92524	0.18787	0.207295	0.207295
KEGG_PATHWAY	bta05150:Staphylococcus aureus infection	3	8.10811	0.00785866	ENSBTAG00000008592, ENSBTAG00000027051, ENSBTAG00000020872	17	43	5057	20.7538	0.264863	0.306488	0.306488
INTERPRO	IPR013783:Immunoglobulin-like fold	6	16.2162	0.00810887	ENSBTAG00000008592, ENSBTAG00000012456, ENSBTAG00000001785, ENSBTAG00000018869, ENSBTAG00000045861, ENSBTAG00000018203	37	445	12637	4.60504	0.578124	0.26065	0.26065
INTERPRO	IPR000826:Formyl peptide receptor family	2	5.40541	0.0113479	ENSBTAG00000037735, ENSBTAG00000020872	37	4	12637	170.77	0.701728	0.26065	0.26065
UP_KEYWORDS	Receptor	6	16.2162	0.0119746	ENSBTAG00000013555, ENSBTAG00000008592, ENSBTAG00000027051, ENSBTAG00000038042, ENSBTAG00000037735, ENSBTAG00000020872	37	518	13367	4.1846	0.553869	0.133717	0.133717
INTERPRO	IPR007110:Immunoglobulin-like domain	5	13.5135	0.0122948	ENSBTAG00000008592, ENSBTAG00000012456, ENSBTAG00000018869, ENSBTAG00000045861, ENSBTAG00000018203	37	318	12637	5.37013	0.730538	0.26065	0.26065
UP_SEQ_FEATURE	disulfide bond	5	13.5135	0.0125524	ENSBTAG00000009012, ENSBTAG00000021176, ENSBTAG00000012456, ENSBTAG00000027051, ENSBTAG00000007073	10	539	4792	4.44527	0.373357	0.238495	0.238495
GOTERM_BP_DIRECT	GO:0055119~relaxation of cardiac muscle	2	5.40541	0.0141307	ENSBTAG00000008294, ENSBTAG00000034366	31	5	10557	136.219	0.911021	0.796031	0.796031
GOTERM_BP_DIRECT	GO:0002430~complement receptor mediated signaling pathway	2	5.40541	0.0141307	ENSBTAG00000037735, ENSBTAG00000020872	31	5	10557	136.219	0.911021	0.796031	0.796031
INTERPRO	IPR000276:G protein-coupled receptor, rhodopsin-like	4	10.8108	0.0200186	ENSBTAG00000027051, ENSBTAG00000038042, ENSBTAG00000037735, ENSBTAG00000020872	37	204	12637	6.69687	0.882757	0.331089	0.331089
UP_KEYWORDS	Disulfide bond	8	21.6216	0.0211331	ENSBTAG00000009012, ENSBTAG00000021176, ENSBTAG00000012456, ENSBTAG00000027051, ENSBTAG00000007073, ENSBTAG00000008951, ENSBTAG00000009773, ENSBTAG00000003353	37	1060	13367	2.72657	0.760952	0.202274	0.202274
INTERPRO	IPR017452:GPCR, rhodopsin-like, 7TM	4	10.8108	0.0218644	ENSBTAG00000027051, ENSBTAG00000038042, ENSBTAG00000037735, ENSBTAG00000020872	37	211	12637	6.4747	0.903993	0.331089	0.331089
UP_SEQ_FEATURE	signal peptide	5	13.5135	0.0254645	ENSBTAG00000009012, ENSBTAG00000021176, ENSBTAG00000012456, ENSBTAG00000007073, ENSBTAG00000008951	10	661	4792	3.62481	0.614953	0.302731	0.302731
GOTERM_CC_DIRECT	GO:0070062~extracellular exosome	11	29.7297	0.0312276	ENSBTAG00000013555, ENSBTAG00000021176, ENSBTAG00000001785, ENSBTAG00000031889, ENSBTAG00000007073, ENSBTAG00000002340, ENSBTAG00000022779, ENSBTAG00000032455, ENSBTAG00000008951, ENSBTAG00000006156, ENSBTAG00000018203	34	1887	11671	2.00101	0.744414	0.447595	0.447595
UP_SEQ_FEATURE	topological domain:Extracellular	4	10.8108	0.0318664	ENSBTAG00000012456, ENSBTAG00000027051, ENSBTAG00000008294, ENSBTAG00000003353	10	394	4792	4.86497	0.698279	0.302731	0.302731
KEGG_PATHWAY	bta05322:Systemic lupus erythematosus	3	8.10811	0.0380912	ENSBTAG00000008592, ENSBTAG00000031889, ENSBTAG00000032455	17	99	5057	9.01426	0.780102	0.742778	0.742778
GOTERM_BP_DIRECT	GO:0002227~innate immune response in mucosa	2	5.40541	0.0418154	ENSBTAG00000031889, ENSBTAG00000032455	31	15	10557	45.4065	0.999298	1	1
GOTERM_BP_DIRECT	GO:0050766~positive regulation of phagocytosis	2	5.40541	0.0472614	ENSBTAG00000009012, ENSBTAG00000008592	31	17	10557	40.0645	0.999734	1	1
GOTERM_BP_DIRECT	GO:0050900~leukocyte migration	2	5.40541	0.0472614	ENSBTAG00000037735, ENSBTAG00000020872	31	17	10557	40.0645	0.999734	1	1
GOTERM_BP_DIRECT	GO:0019731~antibacterial humoral response	2	5.40541	0.0472614	ENSBTAG00000031889, ENSBTAG00000032455	31	17	10557	40.0645	0.999734	1	1
INTERPRO	IPR003598:Immunoglobulin subtype 2	3	8.10811	0.0593464	ENSBTAG00000008592, ENSBTAG00000012456, ENSBTAG00000045861	37	139	12637	7.37138	0.998474	0.717062	0.717062
INTERPRO	IPR000558:Histone H2B	2	5.40541	0.0608826	ENSBTAG00000031889, ENSBTAG00000032455	37	22	12637	31.0491	0.998717	0.717062	0.717062
GOTERM_BP_DIRECT	GO:0007200~phospholipase C-activating G-protein coupled receptor signaling pathway	2	5.40541	0.0687478	ENSBTAG00000037735, ENSBTAG00000020872	31	25	10557	27.2439	0.999994	1	1
SMART	SM00427:H2B	2	5.40541	0.0698573	ENSBTAG00000031889, ENSBTAG00000032455	23	22	6705	26.502	0.858473	0.677219	0.677219
INTERPRO	IPR016040:NAD(P)-binding domain	3	8.10811	0.070209	ENSBTAG00000002340, ENSBTAG00000018146, ENSBTAG00000006156	37	153	12637	6.69687	0.999555	0.744215	0.744215
GOTERM_CC_DIRECT	GO:0000788~nuclear nucleosome	2	5.40541	0.0710485	ENSBTAG00000031889, ENSBTAG00000032455	34	26	11671	26.405	0.957956	0.763771	0.763771
SMART	SM00408:IGc2	3	8.10811	0.0752465	ENSBTAG00000008592, ENSBTAG00000012456, ENSBTAG00000045861	23	139	6705	6.29184	0.879024	0.677219	0.677219
GOTERM_BP_DIRECT	GO:0050679~positive regulation of epithelial cell proliferation	2	5.40541	0.0766838	ENSBTAG00000037735, ENSBTAG00000020872	31	28	10557	24.3249	0.999999	1	1
UP_SEQ_FEATURE	topological domain:Cytoplasmic	4	10.8108	0.0858973	ENSBTAG00000012456, ENSBTAG00000027051, ENSBTAG00000008294, ENSBTAG00000003353	10	583	4792	3.28782	0.963958	0.65282	0.65282
GOTERM_BP_DIRECT	GO:0006954~inflammatory response	3	8.10811	0.0870194	ENSBTAG00000027051, ENSBTAG00000037735, ENSBTAG00000020872	31	174	10557	5.87152	1	1	1
GOTERM_BP_DIRECT	GO:0030890~positive regulation of B cell proliferation	2	5.40541	0.0871635	ENSBTAG00000001511, ENSBTAG00000006156	31	32	10557	21.2843	1	1	1
GOTERM_BP_DIRECT	GO:0060326~cell chemotaxis	2	5.40541	0.0949478	ENSBTAG00000037735, ENSBTAG00000020872	31	35	10557	19.4599	1	1	1
GOTERM_CC_DIRECT	GO:0016021~integral component of membrane	12	32.4324	0.0977845	ENSBTAG00000013555, ENSBTAG00000008592, ENSBTAG00000012456, ENSBTAG00000012976, ENSBTAG00000027051, ENSBTAG00000017592, ENSBTAG00000018869, ENSBTAG00000038042, ENSBTAG00000017507, ENSBTAG00000014829, ENSBTAG00000009773, ENSBTAG00000018203	34	2603	11671	1.58247	0.988023	0.840947	0.840947
Terms are a complete download of biological terms that are enriched with an EASE score of 0.1.

## Sheet: TableS21_Day35
Table S21. DAVID terms from beef cattle fed deoxynivalenol and fumonisins in combination at Day 35.
Category	Term	Count	%	p-value	Genes	List Total	Pop Hits	Pop Total	Fold Enrichment	Bonferroni	Benjamini	FDR
UP_KEYWORDS	Intermediate filament	8	17.0213	7.49094e-11	ENSBTAG00000013720, ENSBTAG00000030519, ENSBTAG00000006806, ENSBTAG00000020824, ENSBTAG00000030542, ENSBTAG00000039891, ENSBTAG00000016121, ENSBTAG00000013685	44	44	13367	55.2355	6.51712e-09	6.51712e-09	5.31857e-09
INTERPRO	IPR001664:Intermediate filament protein	8	17.0213	2.10079e-10	ENSBTAG00000013720, ENSBTAG00000030519, ENSBTAG00000006806, ENSBTAG00000020824, ENSBTAG00000030542, ENSBTAG00000039891, ENSBTAG00000016121, ENSBTAG00000013685	44	48	12637	47.8674	2.58397e-08	2.58397e-08	2.37389e-08
SMART	SM01391:SM01391	8	17.0213	8.03969e-10	ENSBTAG00000013720, ENSBTAG00000030519, ENSBTAG00000006806, ENSBTAG00000020824, ENSBTAG00000030542, ENSBTAG00000039891, ENSBTAG00000016121, ENSBTAG00000013685	31	46	6705	37.6157	2.4923e-08	2.4923e-08	2.4923e-08
INTERPRO	IPR018039:Intermediate filament protein, conserved site	7	14.8936	2.74872e-09	ENSBTAG00000013720, ENSBTAG00000030519, ENSBTAG00000006806, ENSBTAG00000020824, ENSBTAG00000039891, ENSBTAG00000016121, ENSBTAG00000013685	44	38	12637	52.9061	3.38093e-07	1.69046e-07	1.55303e-07
UP_KEYWORDS	Extracellular matrix	8	17.0213	2.97403e-09	ENSBTAG00000013103, ENSBTAG00000003505, ENSBTAG00000014835, ENSBTAG00000001745, ENSBTAG00000013472, ENSBTAG00000002278, ENSBTAG00000021466, ENSBTAG00000019267	44	73	13367	33.2927	2.58741e-07	1.2937e-07	1.05578e-07
GOTERM_MF_DIRECT	GO:0005198~structural molecule activity	9	19.1489	2.97868e-09	ENSBTAG00000013720, ENSBTAG00000030519, ENSBTAG00000006806, ENSBTAG00000015106, ENSBTAG00000020824, ENSBTAG00000030542, ENSBTAG00000039891, ENSBTAG00000016121, ENSBTAG00000013685	42	91	9812	23.1052	1.87657e-07	1.87657e-07	1.72764e-07
UP_KEYWORDS	Keratin	6	12.766	6.01581e-08	ENSBTAG00000006806, ENSBTAG00000020824, ENSBTAG00000030542, ENSBTAG00000039891, ENSBTAG00000016121, ENSBTAG00000013685	44	33	13367	55.2355	5.23374e-06	1.74458e-06	1.42374e-06
GOTERM_CC_DIRECT	GO:0005882~intermediate filament	6	12.766	2.19252e-07	ENSBTAG00000030519, ENSBTAG00000006806, ENSBTAG00000015106, ENSBTAG00000020824, ENSBTAG00000030542, ENSBTAG00000013685	42	39	11671	42.7509	1.31551e-05	1.31551e-05	1.18396e-05
UP_KEYWORDS	Secreted	12	25.5319	2.6813e-07	ENSBTAG00000013103, ENSBTAG00000019813, ENSBTAG00000003505, ENSBTAG00000002080, ENSBTAG00000014835, ENSBTAG00000001745, ENSBTAG00000012370, ENSBTAG00000013472, ENSBTAG00000016820, ENSBTAG00000002278, ENSBTAG00000021466, ENSBTAG00000019267	44	487	13367	7.48572	2.33271e-05	5.83183e-06	4.75931e-06
INTERPRO	IPR002957:Keratin, type I	5	10.6383	6.66814e-07	ENSBTAG00000030519, ENSBTAG00000006806, ENSBTAG00000020824, ENSBTAG00000030542, ENSBTAG00000013685	44	21	12637	68.382	8.20148e-05	2.73394e-05	2.51167e-05
GOTERM_CC_DIRECT	GO:0005615~extracellular space	13	27.6596	8.81313e-07	ENSBTAG00000013103, ENSBTAG00000020824, ENSBTAG00000019813, ENSBTAG00000014835, ENSBTAG00000002278, ENSBTAG00000024177, ENSBTAG00000021466, ENSBTAG00000031889, ENSBTAG00000003505, ENSBTAG00000001745, ENSBTAG00000013472, ENSBTAG00000019267, ENSBTAG00000032455	42	621	11671	5.81715	5.28774e-05	2.64394e-05	2.37955e-05
UP_KEYWORDS	Glycoprotein	14	29.7872	1.41661e-06	ENSBTAG00000013103, ENSBTAG00000014357, ENSBTAG00000019813, ENSBTAG00000014835, ENSBTAG00000002278, ENSBTAG00000024177, ENSBTAG00000021466, ENSBTAG00000031889, ENSBTAG00000000745, ENSBTAG00000003505, ENSBTAG00000001745, ENSBTAG00000019636, ENSBTAG00000019267, ENSBTAG00000032455	44	843	13367	5.04524	0.000123238	2.46491e-05	2.01159e-05
GOTERM_MF_DIRECT	GO:0005201~extracellular matrix structural constituent	5	10.6383	3.11504e-06	ENSBTAG00000013103, ENSBTAG00000012370, ENSBTAG00000013472, ENSBTAG00000002278, ENSBTAG00000021466	42	25	9812	46.7238	0.000196229	9.81238e-05	9.03362e-05
GOTERM_CC_DIRECT	GO:0005833~hemoglobin complex	4	8.51064	3.33123e-06	ENSBTAG00000038757, ENSBTAG00000026418, ENSBTAG00000038748, ENSBTAG00000026417	42	9	11671	123.503	0.000199854	6.66245e-05	5.99621e-05
UP_KEYWORDS	Oxygen transport	4	8.51064	3.6631e-06	ENSBTAG00000038757, ENSBTAG00000026418, ENSBTAG00000038748, ENSBTAG00000026417	44	10	13367	121.518	0.000318639	5.31149e-05	4.33466e-05
INTERPRO	IPR000971:Globin	4	8.51064	4.3314e-06	ENSBTAG00000038757, ENSBTAG00000026418, ENSBTAG00000038748, ENSBTAG00000026417	44	10	12637	114.882	0.000532622	0.000121802	0.000111899
UP_SEQ_FEATURE	region of interest:Coil 1A	5	10.6383	5.64367e-06	ENSBTAG00000006806, ENSBTAG00000020824, ENSBTAG00000030542, ENSBTAG00000039891, ENSBTAG00000016121	31	20	4792	38.6452	0.00111682	0.000242063	0.000227466
UP_SEQ_FEATURE	region of interest:Linker 12	5	10.6383	5.64367e-06	ENSBTAG00000006806, ENSBTAG00000020824, ENSBTAG00000030542, ENSBTAG00000039891, ENSBTAG00000016121	31	20	4792	38.6452	0.00111682	0.000242063	0.000227466
UP_SEQ_FEATURE	region of interest:Coil 1B	5	10.6383	5.64367e-06	ENSBTAG00000006806, ENSBTAG00000020824, ENSBTAG00000030542, ENSBTAG00000039891, ENSBTAG00000016121	31	20	4792	38.6452	0.00111682	0.000242063	0.000227466
UP_SEQ_FEATURE	region of interest:Linker 1	5	10.6383	5.64367e-06	ENSBTAG00000006806, ENSBTAG00000020824, ENSBTAG00000030542, ENSBTAG00000039891, ENSBTAG00000016121	31	20	4792	38.6452	0.00111682	0.000242063	0.000227466
UP_KEYWORDS	Collagen	5	10.6383	5.67517e-06	ENSBTAG00000013103, ENSBTAG00000019813, ENSBTAG00000013472, ENSBTAG00000021466, ENSBTAG00000019267	44	37	13367	41.0534	0.00049362	7.05343e-05	5.75625e-05
INTERPRO	IPR009050:Globin-like	4	8.51064	5.94155e-06	ENSBTAG00000038757, ENSBTAG00000026418, ENSBTAG00000038748, ENSBTAG00000026417	44	11	12637	104.438	0.000730546	0.000121802	0.000111899
INTERPRO	IPR012292:Globin, structural domain	4	8.51064	5.94155e-06	ENSBTAG00000038757, ENSBTAG00000026418, ENSBTAG00000038748, ENSBTAG00000026417	44	11	12637	104.438	0.000730546	0.000121802	0.000111899
UP_SEQ_FEATURE	region of interest:Head	5	10.6383	6.94131e-06	ENSBTAG00000006806, ENSBTAG00000020824, ENSBTAG00000030542, ENSBTAG00000039891, ENSBTAG00000016121	31	21	4792	36.8049	0.00137344	0.000242063	0.000227466
UP_SEQ_FEATURE	metal ion-binding site:Iron (heme distal ligand)	4	8.51064	7.62267e-06	ENSBTAG00000038757, ENSBTAG00000026418, ENSBTAG00000038748, ENSBTAG00000026417	31	7	4792	88.3318	0.00150816	0.000242063	0.000227466
GOTERM_CC_DIRECT	GO:0005581~collagen trimer	5	10.6383	7.96044e-06	ENSBTAG00000013103, ENSBTAG00000019813, ENSBTAG00000013472, ENSBTAG00000021466, ENSBTAG00000019267	42	37	11671	37.5515	0.000477514	0.000119407	0.000107466
GOTERM_MF_DIRECT	GO:0005344~oxygen transporter activity	4	8.51064	7.96356e-06	ENSBTAG00000038757, ENSBTAG00000026418, ENSBTAG00000038748, ENSBTAG00000026417	42	10	9812	93.4476	0.00050158	0.000167235	0.000153962
UP_SEQ_FEATURE	region of interest:Tail	5	10.6383	1.01809e-05	ENSBTAG00000006806, ENSBTAG00000020824, ENSBTAG00000030542, ENSBTAG00000039891, ENSBTAG00000016121	31	23	4792	33.6045	0.00201379	0.000242063	0.000227466
UP_SEQ_FEATURE	region of interest:Coil 2	5	10.6383	1.01809e-05	ENSBTAG00000006806, ENSBTAG00000020824, ENSBTAG00000030542, ENSBTAG00000039891, ENSBTAG00000016121	31	23	4792	33.6045	0.00201379	0.000242063	0.000227466
UP_KEYWORDS	Phosphoprotein	21	44.6809	1.03736e-05	ENSBTAG00000013103, ENSBTAG00000014357, ENSBTAG00000020824, ENSBTAG00000038748, ENSBTAG00000012403, ENSBTAG00000002278, ENSBTAG00000024177, ENSBTAG00000006806, ENSBTAG00000001785, ENSBTAG00000031889, ENSBTAG00000026418, ENSBTAG00000000745, ENSBTAG00000026417, ENSBTAG00000001745, ENSBTAG00000012370, ENSBTAG00000030542, ENSBTAG00000037526, ENSBTAG00000019267, ENSBTAG00000032455, ENSBTAG00000013300,…	44	2339	13367	2.72754	0.0009021	0.000112813	9.20657e-05
UP_SEQ_FEATURE	metal ion-binding site:Iron (heme proximal ligand)	4	8.51064	1.21447e-05	ENSBTAG00000038757, ENSBTAG00000026418, ENSBTAG00000038748, ENSBTAG00000026417	31	8	4792	77.2903	0.00240178	0.000242063	0.000227466
UP_SEQ_FEATURE	region of interest:Rod	5	10.6383	1.2164e-05	ENSBTAG00000006806, ENSBTAG00000020824, ENSBTAG00000030542, ENSBTAG00000039891, ENSBTAG00000016121	31	24	4792	32.2043	0.00240558	0.000242063	0.000227466
INTERPRO	IPR008160:Collagen triple helix repeat	5	10.6383	1.86363e-05	ENSBTAG00000013103, ENSBTAG00000019813, ENSBTAG00000013472, ENSBTAG00000019636, ENSBTAG00000021466	44	47	12637	30.5537	0.00228967	0.000327467	0.000300844
GOTERM_MF_DIRECT	GO:0019825~oxygen binding	4	8.51064	1.8815e-05	ENSBTAG00000038757, ENSBTAG00000026418, ENSBTAG00000038748, ENSBTAG00000026417	42	13	9812	71.8828	0.00118465	0.000296336	0.000272818
GOTERM_CC_DIRECT	GO:0005578~proteinaceous extracellular matrix	6	12.766	4.23339e-05	ENSBTAG00000003505, ENSBTAG00000002080, ENSBTAG00000001745, ENSBTAG00000002278, ENSBTAG00000021466, ENSBTAG00000019267	42	112	11671	14.8865	0.00253687	0.000508007	0.000457206
INTERPRO	IPR002338:Haemoglobin, alpha	3	6.38298	6.7567e-05	ENSBTAG00000038757, ENSBTAG00000026418, ENSBTAG00000026417	44	4	12637	215.403	0.00827658	0.00103884	0.000954384
GOTERM_BP_DIRECT	GO:0030199~collagen fibril organization	4	8.51064	7.62503e-05	ENSBTAG00000013103, ENSBTAG00000001745, ENSBTAG00000013472, ENSBTAG00000021466	38	24	10557	46.3026	0.0220944	0.0209854	0.0205557
UP_KEYWORDS	Disulfide bond	13	27.6596	8.84536e-05	ENSBTAG00000013103, ENSBTAG00000019813, ENSBTAG00000002080, ENSBTAG00000014835, ENSBTAG00000002278, ENSBTAG00000021466, ENSBTAG00000003505, ENSBTAG00000001745, ENSBTAG00000012370, ENSBTAG00000013472, ENSBTAG00000019636, ENSBTAG00000016820, ENSBTAG00000019267	44	1060	13367	3.72579	0.00766627	0.000855051	0.000697801
UP_KEYWORDS	Hydroxylation	4	8.51064	0.000158172	ENSBTAG00000013103, ENSBTAG00000019813, ENSBTAG00000013472, ENSBTAG00000021466	44	33	13367	36.8237	0.0136678	0.0013761	0.00112302
GOTERM_BP_DIRECT	GO:0015671~oxygen transport	3	6.38298	0.00017771	ENSBTAG00000038757, ENSBTAG00000026418, ENSBTAG00000038748	38	6	10557	138.908	0.0507411	0.0209854	0.0205557
INTERPRO	IPR000885:Fibrillar collagen, C-terminal	3	6.38298	0.000234954	ENSBTAG00000013103, ENSBTAG00000013472, ENSBTAG00000021466	44	7	12637	123.088	0.028489	0.00321104	0.00294998
GOTERM_BP_DIRECT	GO:0045109~intermediate filament organization	3	6.38298	0.000248245	ENSBTAG00000015106, ENSBTAG00000030542, ENSBTAG00000039891	38	7	10557	119.064	0.0701618	0.0209854	0.0205557
GOTERM_BP_DIRECT	GO:0070208~protein heterotrimerization	3	6.38298	0.000330262	ENSBTAG00000013103, ENSBTAG00000019813, ENSBTAG00000013472	38	8	10557	104.181	0.0922468	0.0209854	0.0205557
GOTERM_BP_DIRECT	GO:0071230~cellular response to amino acid stimulus	4	8.51064	0.000358113	ENSBTAG00000013103, ENSBTAG00000013472, ENSBTAG00000021466, ENSBTAG00000019267	38	40	10557	27.7816	0.0996269	0.0209854	0.0205557
GOTERM_CC_DIRECT	GO:0070062~extracellular exosome	17	36.1702	0.000367117	ENSBTAG00000038757, ENSBTAG00000015106, ENSBTAG00000020824, ENSBTAG00000019813, ENSBTAG00000012403, ENSBTAG00000024177, ENSBTAG00000001785, ENSBTAG00000031889, ENSBTAG00000000745, ENSBTAG00000001745, ENSBTAG00000039891, ENSBTAG00000030542, ENSBTAG00000013472, ENSBTAG00000016121, ENSBTAG00000037526, ENSBTAG00000032455, ENSBTAG00000013300	42	1887	11671	2.50343	0.0217901	0.00367117	0.00330405
UP_SEQ_FEATURE	glycosylation site:O-linked (Gal...)	3	6.38298	0.000374534	ENSBTAG00000013103, ENSBTAG00000019813, ENSBTAG00000021466	31	5	4792	92.7484	0.0714876	0.00677565	0.00636707
UP_KEYWORDS	Calcium	7	14.8936	0.0003884	ENSBTAG00000013103, ENSBTAG00000001785, ENSBTAG00000014835, ENSBTAG00000013472, ENSBTAG00000002278, ENSBTAG00000019267, ENSBTAG00000013300	44	303	13367	7.01838	0.0332326	0.00307189	0.00250695
SMART	SM00038:COLFI	3	6.38298	0.000400823	ENSBTAG00000013103, ENSBTAG00000013472, ENSBTAG00000021466	31	7	6705	92.6959	0.0123511	0.00621276	0.00621276
KEGG_PATHWAY	bta05144:Malaria	4	8.51064	0.00109841	ENSBTAG00000014357, ENSBTAG00000026418, ENSBTAG00000038748, ENSBTAG00000026417	24	46	5057	18.3225	0.0576199	0.059314	0.0571172
GOTERM_BP_DIRECT	GO:0018149~peptide cross-linking	3	6.38298	0.00121948	ENSBTAG00000001785, ENSBTAG00000015106, ENSBTAG00000021466	38	15	10557	55.5632	0.300595	0.0509314	0.0498884
GOTERM_BP_DIRECT	GO:0002227~innate immune response in mucosa	3	6.38298	0.00121948	ENSBTAG00000031889, ENSBTAG00000024177, ENSBTAG00000032455	38	15	10557	55.5632	0.300595	0.0509314	0.0498884
UP_SEQ_FEATURE	compositionally biased region:Gly-rich	4	8.51064	0.00126628	ENSBTAG00000006806, ENSBTAG00000030542, ENSBTAG00000039891, ENSBTAG00000016121	31	35	4792	17.6664	0.221886	0.0209991	0.0197329
GOTERM_BP_DIRECT	GO:0031069~hair follicle morphogenesis	3	6.38298	0.00139062	ENSBTAG00000006806, ENSBTAG00000030542, ENSBTAG00000039891	38	16	10557	52.0905	0.334845	0.0509314	0.0498884
INTERPRO	IPR003054:Type II keratin	3	6.38298	0.00148907	ENSBTAG00000013720, ENSBTAG00000039891, ENSBTAG00000016121	44	17	12637	50.6832	0.167475	0.0183156	0.0168265
UP_KEYWORDS	Transport	10	21.2766	0.00155976	ENSBTAG00000038757, ENSBTAG00000018280, ENSBTAG00000026418, ENSBTAG00000000745, ENSBTAG00000038748, ENSBTAG00000026417, ENSBTAG00000019636, ENSBTAG00000016820, ENSBTAG00000037526, ENSBTAG00000013300	44	873	13367	3.4799	0.126987	0.0113083	0.00922859
GOTERM_BP_DIRECT	GO:0019731~antibacterial humoral response	3	6.38298	0.00157256	ENSBTAG00000031889, ENSBTAG00000024177, ENSBTAG00000032455	38	17	10557	49.0263	0.369425	0.0511956	0.0501472
GOTERM_MF_DIRECT	GO:0005518~collagen binding	3	6.38298	0.00172823	ENSBTAG00000003505, ENSBTAG00000014835, ENSBTAG00000001745	42	15	9812	46.7238	0.103245	0.0217757	0.0200475
UP_KEYWORDS	Proteoglycan	3	6.38298	0.00204192	ENSBTAG00000014357, ENSBTAG00000003505, ENSBTAG00000001745	44	21	13367	43.3994	0.162914	0.0128538	0.0104899
UP_KEYWORDS	Heme	4	8.51064	0.00206843	ENSBTAG00000038757, ENSBTAG00000026418, ENSBTAG00000038748, ENSBTAG00000026417	44	79	13367	15.382	0.164846	0.0128538	0.0104899
INTERPRO	IPR001007:von Willebrand factor, type C	3	6.38298	0.00227954	ENSBTAG00000013103, ENSBTAG00000002080, ENSBTAG00000021466	44	21	12637	41.0292	0.244748	0.0254894	0.0234171
UP_KEYWORDS	Iron	5	10.6383	0.00245162	ENSBTAG00000038757, ENSBTAG00000026418, ENSBTAG00000038748, ENSBTAG00000026417, ENSBTAG00000019636	44	177	13367	8.58179	0.19229	0.0142194	0.0116043
INTERPRO	IPR000558:Histone H2B	3	6.38298	0.00250209	ENSBTAG00000031889, ENSBTAG00000024177, ENSBTAG00000032455	44	22	12637	39.1643	0.26519	0.0256465	0.0235614
SMART	SM00214:VWC	3	6.38298	0.0031567	ENSBTAG00000013103, ENSBTAG00000002080, ENSBTAG00000021466	31	19	6705	34.1511	0.0933623	0.0326192	0.0326192
UP_SEQ_FEATURE	site:Stutter	3	6.38298	0.00329084	ENSBTAG00000020824, ENSBTAG00000039891, ENSBTAG00000016121	31	14	4792	33.1244	0.479341	0.0503751	0.0473374
UP_KEYWORDS	Signal	14	29.7872	0.0035415	ENSBTAG00000013103, ENSBTAG00000008592, ENSBTAG00000014357, ENSBTAG00000019813, ENSBTAG00000002080, ENSBTAG00000014835, ENSBTAG00000002278, ENSBTAG00000021466, ENSBTAG00000003505, ENSBTAG00000001745, ENSBTAG00000012370, ENSBTAG00000013472, ENSBTAG00000016820, ENSBTAG00000019267	44	1814	13367	2.34462	0.265568	0.0192569	0.0157154
GOTERM_CC_DIRECT	GO:0000788~nuclear nucleosome	3	6.38298	0.00370985	ENSBTAG00000031889, ENSBTAG00000024177, ENSBTAG00000032455	42	26	11671	32.0632	0.199889	0.0317987	0.0286188
GOTERM_BP_DIRECT	GO:0030216~keratinocyte differentiation	3	6.38298	0.00397011	ENSBTAG00000001785, ENSBTAG00000015106, ENSBTAG00000020824	38	27	10557	30.8684	0.688252	0.116324	0.113942
SMART	SM00427:H2B	3	6.38298	0.00422894	ENSBTAG00000031889, ENSBTAG00000024177, ENSBTAG00000032455	31	22	6705	29.4941	0.123111	0.0327743	0.0327743
UP_SEQ_FEATURE	disulfide bond	10	21.2766	0.00438425	ENSBTAG00000019813, ENSBTAG00000003505, ENSBTAG00000014835, ENSBTAG00000001745, ENSBTAG00000012370, ENSBTAG00000019636, ENSBTAG00000016820, ENSBTAG00000002278, ENSBTAG00000021466, ENSBTAG00000019267	31	539	4792	2.86792	0.581044	0.062319	0.058561
UP_SEQ_FEATURE	signal peptide	11	23.4043	0.00518568	ENSBTAG00000013103, ENSBTAG00000014357, ENSBTAG00000019813, ENSBTAG00000003505, ENSBTAG00000014835, ENSBTAG00000001745, ENSBTAG00000012370, ENSBTAG00000013472, ENSBTAG00000016820, ENSBTAG00000002278, ENSBTAG00000019267	31	661	4792	2.57245	0.642791	0.0687966	0.0646481
UP_KEYWORDS	Pyrrolidone carboxylic acid	3	6.38298	0.00594147	ENSBTAG00000013103, ENSBTAG00000013472, ENSBTAG00000016820	44	36	13367	25.3163	0.404557	0.0304064	0.0248144
GOTERM_MF_DIRECT	GO:0020037~heme binding	4	8.51064	0.00618518	ENSBTAG00000038757, ENSBTAG00000026418, ENSBTAG00000038748, ENSBTAG00000026417	42	90	9812	10.3831	0.323536	0.0649444	0.0597901
GOTERM_CC_DIRECT	GO:0005584~collagen type I trimer	2	4.25532	0.00701392	ENSBTAG00000013103, ENSBTAG00000013472	42	2	11671	277.881	0.344474	0.0468916	0.0422024
GOTERM_CC_DIRECT	GO:0045095~keratin filament	3	6.38298	0.00703374	ENSBTAG00000013720, ENSBTAG00000039891, ENSBTAG00000016121	42	36	11671	23.1567	0.345259	0.0468916	0.0422024
KEGG_PATHWAY	bta05146:Amoebiasis	4	8.51064	0.00746164	ENSBTAG00000013103, ENSBTAG00000012403, ENSBTAG00000013472, ENSBTAG00000021466	24	90	5057	9.36481	0.332649	0.130955	0.126105
GOTERM_MF_DIRECT	GO:0048407~platelet-derived growth factor binding	2	4.25532	0.00834008	ENSBTAG00000013103, ENSBTAG00000013472	42	2	9812	233.619	0.409997	0.0750607	0.0691035
KEGG_PATHWAY	bta05143:African trypanosomiasis	3	6.38298	0.00959091	ENSBTAG00000026418, ENSBTAG00000038748, ENSBTAG00000026417	24	33	5057	19.1553	0.405722	0.130955	0.126105
KEGG_PATHWAY	bta05322:Systemic lupus erythematosus	4	8.51064	0.00970037	ENSBTAG00000008592, ENSBTAG00000031889, ENSBTAG00000024177, ENSBTAG00000032455	24	99	5057	8.51347	0.409259	0.130955	0.126105
INTERPRO	IPR002339:Haemoglobin, pi	2	4.25532	0.0101742	ENSBTAG00000026418, ENSBTAG00000026417	44	3	12637	191.47	0.715732	0.0962638	0.0884375
UP_KEYWORDS	Polymorphism	3	6.38298	0.010382	ENSBTAG00000026418, ENSBTAG00000038748, ENSBTAG00000026417	44	48	13367	18.9872	0.59665	0.0501795	0.0409511
GOTERM_MF_DIRECT	GO:0005506~iron ion binding	4	8.51064	0.010994	ENSBTAG00000038757, ENSBTAG00000026418, ENSBTAG00000038748, ENSBTAG00000026417	42	111	9812	8.4187	0.501654	0.086578	0.0797068
GOTERM_BP_DIRECT	GO:0050830~defense response to Gram-positive bacterium	3	6.38298	0.0112281	ENSBTAG00000031889, ENSBTAG00000024177, ENSBTAG00000032455	38	46	10557	18.1184	0.963427	0.299075	0.29295
UP_SEQ_FEATURE	region of interest:Nonhelical region (N-terminal)	2	4.25532	0.012483	ENSBTAG00000013103, ENSBTAG00000021466	31	2	4792	154.581	0.916856	0.138006	0.129684
UP_SEQ_FEATURE	chain:Hemoglobin subunit alpha	2	4.25532	0.012483	ENSBTAG00000026418, ENSBTAG00000026417	31	2	4792	154.581	0.916856	0.138006	0.129684
UP_SEQ_FEATURE	region of interest:Nonhelical region (C-terminal)	2	4.25532	0.012483	ENSBTAG00000013103, ENSBTAG00000021466	31	2	4792	154.581	0.916856	0.138006	0.129684
UP_KEYWORDS	Nucleosome core	3	6.38298	0.0130115	ENSBTAG00000031889, ENSBTAG00000024177, ENSBTAG00000032455	44	54	13367	16.8775	0.679999	0.0595791	0.048622
INTERPRO	IPR007125:Histone core	3	6.38298	0.0134657	ENSBTAG00000031889, ENSBTAG00000024177, ENSBTAG00000032455	44	52	12637	16.5695	0.811288	0.118306	0.108687
GOTERM_BP_DIRECT	GO:0060346~bone trabecula formation	2	4.25532	0.0139476	ENSBTAG00000013103, ENSBTAG00000019267	38	4	10557	138.908	0.983681	0.340553	0.33358
UP_KEYWORDS	Metal-binding	11	23.4043	0.0160562	ENSBTAG00000013103, ENSBTAG00000038757, ENSBTAG00000001785, ENSBTAG00000026418, ENSBTAG00000038748, ENSBTAG00000026417, ENSBTAG00000012403, ENSBTAG00000014835, ENSBTAG00000013472, ENSBTAG00000019267, ENSBTAG00000013300	44	1468	13367	2.2764	0.755424	0.0698446	0.0569996
GOTERM_BP_DIRECT	GO:0001957~intramembranous ossification	2	4.25532	0.0174048	ENSBTAG00000013103, ENSBTAG00000019267	38	5	10557	111.126	0.994169	0.365564	0.358079
GOTERM_BP_DIRECT	GO:0001666~response to hypoxia	3	6.38298	0.0174672	ENSBTAG00000019267, ENSBTAG00000013300, ENSBTAG00000013178	38	58	10557	14.3698	0.994276	0.365564	0.358079
UP_KEYWORDS	Isopeptide bond	5	10.6383	0.018526	ENSBTAG00000006806, ENSBTAG00000031889, ENSBTAG00000024177, ENSBTAG00000032455, ENSBTAG00000017763	44	317	13367	4.79173	0.803459	0.0767507	0.0626356
UP_SEQ_FEATURE	propeptide:C-terminal propeptide	2	4.25532	0.0186678	ENSBTAG00000013103, ENSBTAG00000013472	31	3	4792	103.054	0.976035	0.1769	0.166233
UP_SEQ_FEATURE	propeptide:N-terminal propeptide	2	4.25532	0.0186678	ENSBTAG00000013103, ENSBTAG00000013472	31	3	4792	103.054	0.976035	0.1769	0.166233
UP_SEQ_FEATURE	domain:Fibrillar collagen NC1	2	4.25532	0.0186678	ENSBTAG00000013103, ENSBTAG00000013472	31	3	4792	103.054	0.976035	0.1769	0.166233
GOTERM_BP_DIRECT	GO:0006334~nucleosome assembly	3	6.38298	0.0235514	ENSBTAG00000031889, ENSBTAG00000024177, ENSBTAG00000032455	38	68	10557	12.2566	0.999073	0.444698	0.435592
GOTERM_BP_DIRECT	GO:0043589~skin morphogenesis	2	4.25532	0.0242839	ENSBTAG00000013103, ENSBTAG00000013472	38	7	10557	79.3759	0.999256	0.444698	0.435592
KEGG_PATHWAY	bta04974:Protein digestion and absorption	3	6.38298	0.0289363	ENSBTAG00000013103, ENSBTAG00000013472, ENSBTAG00000021466	24	59	5057	10.714	0.795178	0.306671	0.295313
INTERPRO	IPR009072:Histone-fold	3	6.38298	0.0302275	ENSBTAG00000031889, ENSBTAG00000024177, ENSBTAG00000032455	44	80	12637	10.7702	0.977071	0.247865	0.227714
GOTERM_MF_DIRECT	GO:0005267~potassium channel activity	2	4.25532	0.0369994	ENSBTAG00000000745, ENSBTAG00000013300	42	9	9812	51.9153	0.907002	0.258996	0.23844
KEGG_PATHWAY	bta04512:ECM-receptor interaction	3	6.38298	0.0375877	ENSBTAG00000013103, ENSBTAG00000013472, ENSBTAG00000021466	24	68	5057	9.29596	0.873671	0.306671	0.295313
KEGG_PATHWAY	bta05205:Proteoglycans in cancer	4	8.51064	0.0397536	ENSBTAG00000014357, ENSBTAG00000003505, ENSBTAG00000001745, ENSBTAG00000019267	24	169	5057	4.98718	0.888143	0.306671	0.295313
UP_SEQ_FEATURE	region of interest:Triple-helical region	2	4.25532	0.0490347	ENSBTAG00000013103, ENSBTAG00000021466	31	8	4792	38.6452	0.999953	0.424257	0.398674
UP_SEQ_FEATURE	domain:Collagen-like	2	4.25532	0.0490347	ENSBTAG00000019813, ENSBTAG00000019636	31	8	4792	38.6452	0.999953	0.424257	0.398674
INTERPRO	IPR009053:Prefoldin	2	4.25532	0.0531064	ENSBTAG00000013720, ENSBTAG00000006806	44	16	12637	35.9006	0.998784	0.408256	0.375064
GOTERM_CC_DIRECT	GO:0009986~cell surface	4	8.51064	0.0548601	ENSBTAG00000014357, ENSBTAG00000019813, ENSBTAG00000014835, ENSBTAG00000019636	42	246	11671	4.51839	0.966134	0.329161	0.296245
INTERPRO	IPR000566:Lipocalin/cytosolic fatty-acid binding protein domain	2	4.25532	0.0627525	ENSBTAG00000016820, ENSBTAG00000037526	44	19	12637	30.2321	0.999655	0.450634	0.413997
GOTERM_MF_DIRECT	GO:0050840~extracellular matrix binding	2	4.25532	0.06485	ENSBTAG00000003505, ENSBTAG00000014835	42	16	9812	29.2024	0.985361	0.408555	0.37613
UP_KEYWORDS	Hormone	2	4.25532	0.0654724	ENSBTAG00000019813, ENSBTAG00000002278	44	21	13367	28.9329	0.997236	0.258913	0.211297
INTERPRO	IPR012674:Calycin	2	4.25532	0.0659465	ENSBTAG00000016820, ENSBTAG00000037526	44	20	12637	28.7205	0.999773	0.450634	0.413997
GOTERM_BP_DIRECT	GO:0001568~blood vessel development	2	4.25532	0.0678692	ENSBTAG00000013103, ENSBTAG00000013472	38	20	10557	27.7816	1	1	0.982877
GOTERM_BP_DIRECT	GO:0060325~face morphogenesis	2	4.25532	0.0678692	ENSBTAG00000013103, ENSBTAG00000019267	38	20	10557	27.7816	1	1	0.982877
UP_KEYWORDS	Ubl conjugation	5	10.6383	0.068716	ENSBTAG00000006806, ENSBTAG00000031889, ENSBTAG00000024177, ENSBTAG00000032455, ENSBTAG00000017763	44	483	13367	3.14488	0.997958	0.259926	0.212123
GOTERM_BP_DIRECT	GO:0050873~brown fat cell differentiation	2	4.25532	0.0711424	ENSBTAG00000019813, ENSBTAG00000037526	38	21	10557	26.4586	1	1	0.982877
INTERPRO	IPR011038:Calycin-like	2	4.25532	0.0723026	ENSBTAG00000016820, ENSBTAG00000037526	44	22	12637	26.1095	0.999902	0.468064	0.43001
GOTERM_MF_DIRECT	GO:0005179~hormone activity	2	4.25532	0.0804102	ENSBTAG00000019813, ENSBTAG00000002278	42	20	9812	23.3619	0.994913	0.460531	0.423981
GOTERM_BP_DIRECT	GO:0007623~circadian rhythm	2	4.25532	0.0808948	ENSBTAG00000013300, ENSBTAG00000017763	38	24	10557	23.1513	1	1	0.982877
UP_SEQ_FEATURE	sequence variant	3	6.38298	0.0811968	ENSBTAG00000026418, ENSBTAG00000038748, ENSBTAG00000026417	31	76	4792	6.10187	1	0.673257	0.632658
UP_KEYWORDS	Chromosome	3	6.38298	0.0905901	ENSBTAG00000031889, ENSBTAG00000024177, ENSBTAG00000032455	44	157	13367	5.80501	0.999742	0.328389	0.267996
KEGG_PATHWAY	bta04611:Platelet activation	3	6.38298	0.0937788	ENSBTAG00000013103, ENSBTAG00000013472, ENSBTAG00000021466	24	114	5057	5.54496	0.995095	0.633007	0.609562
UP_SEQ_FEATURE	chain:Histone H2B type 1	2	4.25532	0.0957414	ENSBTAG00000024177, ENSBTAG00000032455	31	16	4792	19.3226	1	0.73279	0.688602
UP_SEQ_FEATURE	chain:Histone H2B type 1-N	2	4.25532	0.0957414	ENSBTAG00000024177, ENSBTAG00000032455	31	16	4792	19.3226	1	0.73279	0.688602
GOTERM_BP_DIRECT	GO:0006006~glucose metabolic process	2	4.25532	0.0969278	ENSBTAG00000019813, ENSBTAG00000002278	38	29	10557	19.1597	1	1	0.982877
GOTERM_BP_DIRECT	GO:0006879~cellular iron ion homeostasis	2	4.25532	0.0969278	ENSBTAG00000019636, ENSBTAG00000013178	38	29	10557	19.1597	1	1	0.982877
Terms are a complete download of biological terms that are enriched with an EASE score of 0.1.

## Sheet: TableS22_Day35Down
Table S22. DAVID downregulated terms from beef cattle fed deoxynivalenol and fumonisins in combination at Day 35.
Category	Term	Count	%	p-value	Genes	List Total	Pop Hits	Pop Total	Fold Enrichment	Bonferroni	Benjamini	FDR
UP_KEYWORDS	Intermediate filament	8	22.2222	1.59387e-11	ENSBTAG00000013720, ENSBTAG00000030519, ENSBTAG00000006806, ENSBTAG00000020824, ENSBTAG00000030542, ENSBTAG00000039891, ENSBTAG00000016121, ENSBTAG00000013685	36	44	13367	67.5101	1.2751e-09	1.2751e-09	1.03602e-09
INTERPRO	IPR001664:Intermediate filament protein	8	22.2222	4.48491e-11	ENSBTAG00000013720, ENSBTAG00000030519, ENSBTAG00000006806, ENSBTAG00000020824, ENSBTAG00000030542, ENSBTAG00000039891, ENSBTAG00000016121, ENSBTAG00000013685	36	48	12637	58.5046	4.21582e-09	4.21581e-09	3.85702e-09
SMART	SM01391:SM01391	8	22.2222	1.00344e-10	ENSBTAG00000013720, ENSBTAG00000030519, ENSBTAG00000006806, ENSBTAG00000020824, ENSBTAG00000030542, ENSBTAG00000039891, ENSBTAG00000016121, ENSBTAG00000013685	24	46	6705	48.587	2.30791e-09	2.30791e-09	2.30791e-09
GOTERM_MF_DIRECT	GO:0005198~structural molecule activity	9	25	4.59792e-10	ENSBTAG00000013720, ENSBTAG00000030519, ENSBTAG00000006806, ENSBTAG00000015106, ENSBTAG00000020824, ENSBTAG00000030542, ENSBTAG00000039891, ENSBTAG00000016121, ENSBTAG00000013685	34	91	9812	28.5417	2.48288e-08	2.48288e-08	2.207e-08
UP_KEYWORDS	Extracellular matrix	8	22.2222	6.42503e-10	ENSBTAG00000013103, ENSBTAG00000003505, ENSBTAG00000014835, ENSBTAG00000001745, ENSBTAG00000013472, ENSBTAG00000002278, ENSBTAG00000021466, ENSBTAG00000019267	36	73	13367	40.691	5.14002e-08	2.57001e-08	2.08813e-08
INTERPRO	IPR018039:Intermediate filament protein, conserved site	7	19.4444	7.44686e-10	ENSBTAG00000013720, ENSBTAG00000030519, ENSBTAG00000006806, ENSBTAG00000020824, ENSBTAG00000039891, ENSBTAG00000016121, ENSBTAG00000013685	36	38	12637	64.663	7.00005e-08	3.50003e-08	3.20215e-08
UP_KEYWORDS	Keratin	6	16.6667	2.05738e-08	ENSBTAG00000006806, ENSBTAG00000020824, ENSBTAG00000030542, ENSBTAG00000039891, ENSBTAG00000016121, ENSBTAG00000013685	36	33	13367	67.5101	1.64591e-06	5.06686e-07	4.11682e-07
UP_KEYWORDS	Secreted	12	33.3333	2.53343e-08	ENSBTAG00000013103, ENSBTAG00000019813, ENSBTAG00000003505, ENSBTAG00000002080, ENSBTAG00000014835, ENSBTAG00000001745, ENSBTAG00000012370, ENSBTAG00000013472, ENSBTAG00000016820, ENSBTAG00000002278, ENSBTAG00000021466, ENSBTAG00000019267	36	487	13367	9.14921	2.02674e-06	5.06686e-07	4.11682e-07
GOTERM_CC_DIRECT	GO:0005882~intermediate filament	6	16.6667	8.28075e-08	ENSBTAG00000030519, ENSBTAG00000006806, ENSBTAG00000015106, ENSBTAG00000020824, ENSBTAG00000030542, ENSBTAG00000013685	35	39	11671	51.3011	4.88563e-06	4.88564e-06	4.3888e-06
INTERPRO	IPR002957:Keratin, type I	5	13.8889	2.85364e-07	ENSBTAG00000030519, ENSBTAG00000006806, ENSBTAG00000020824, ENSBTAG00000030542, ENSBTAG00000013685	36	21	12637	83.578	2.68239e-05	8.94141e-06	8.18044e-06
GOTERM_MF_DIRECT	GO:0005201~extracellular matrix structural constituent	5	13.8889	1.27608e-06	ENSBTAG00000013103, ENSBTAG00000012370, ENSBTAG00000013472, ENSBTAG00000002278, ENSBTAG00000021466	34	25	9812	57.7176	6.89059e-05	3.44541e-05	3.06259e-05
GOTERM_CC_DIRECT	GO:0005833~hemoglobin complex	4	11.1111	1.87505e-06	ENSBTAG00000038757, ENSBTAG00000026418, ENSBTAG00000038748, ENSBTAG00000026417	35	9	11671	148.203	0.000110622	5.5314e-05	4.96888e-05
UP_KEYWORDS	Oxygen transport	4	11.1111	1.94883e-06	ENSBTAG00000038757, ENSBTAG00000026418, ENSBTAG00000038748, ENSBTAG00000026417	36	10	13367	148.522	0.000155895	3.11813e-05	2.53348e-05
INTERPRO	IPR000971:Globin	4	11.1111	2.3048e-06	ENSBTAG00000038757, ENSBTAG00000026418, ENSBTAG00000038748, ENSBTAG00000026417	36	10	12637	140.411	0.000216628	4.9555e-05	4.53376e-05
UP_KEYWORDS	Collagen	5	13.8889	2.44621e-06	ENSBTAG00000013103, ENSBTAG00000019813, ENSBTAG00000013472, ENSBTAG00000021466, ENSBTAG00000019267	36	37	13367	50.1764	0.000195678	3.26162e-05	2.65006e-05
INTERPRO	IPR009050:Globin-like	4	11.1111	3.16309e-06	ENSBTAG00000038757, ENSBTAG00000026418, ENSBTAG00000038748, ENSBTAG00000026417	36	11	12637	127.646	0.000297286	4.9555e-05	4.53376e-05
INTERPRO	IPR012292:Globin, structural domain	4	11.1111	3.16309e-06	ENSBTAG00000038757, ENSBTAG00000026418, ENSBTAG00000038748, ENSBTAG00000026417	36	11	12637	127.646	0.000297286	4.9555e-05	4.53376e-05
UP_SEQ_FEATURE	region of interest:Linker 12	5	13.8889	3.64335e-06	ENSBTAG00000006806, ENSBTAG00000020824, ENSBTAG00000030542, ENSBTAG00000039891, ENSBTAG00000016121	28	20	4792	42.7857	0.000706562	0.000160444	0.00015057
UP_SEQ_FEATURE	region of interest:Coil 1B	5	13.8889	3.64335e-06	ENSBTAG00000006806, ENSBTAG00000020824, ENSBTAG00000030542, ENSBTAG00000039891, ENSBTAG00000016121	28	20	4792	42.7857	0.000706562	0.000160444	0.00015057
UP_SEQ_FEATURE	region of interest:Coil 1A	5	13.8889	3.64335e-06	ENSBTAG00000006806, ENSBTAG00000020824, ENSBTAG00000030542, ENSBTAG00000039891, ENSBTAG00000016121	28	20	4792	42.7857	0.000706562	0.000160444	0.00015057
UP_SEQ_FEATURE	region of interest:Linker 1	5	13.8889	3.64335e-06	ENSBTAG00000006806, ENSBTAG00000020824, ENSBTAG00000030542, ENSBTAG00000039891, ENSBTAG00000016121	28	20	4792	42.7857	0.000706562	0.000160444	0.00015057
GOTERM_CC_DIRECT	GO:0005581~collagen trimer	5	13.8889	3.70366e-06	ENSBTAG00000013103, ENSBTAG00000019813, ENSBTAG00000013472, ENSBTAG00000021466, ENSBTAG00000019267	35	37	11671	45.0618	0.000218492	7.28386e-05	6.54313e-05
GOTERM_MF_DIRECT	GO:0005344~oxygen transporter activity	4	11.1111	4.09343e-06	ENSBTAG00000038757, ENSBTAG00000026418, ENSBTAG00000038748, ENSBTAG00000026417	34	10	9812	115.435	0.000221021	7.36817e-05	6.54949e-05
UP_SEQ_FEATURE	region of interest:Head	5	13.8889	4.48332e-06	ENSBTAG00000006806, ENSBTAG00000020824, ENSBTAG00000030542, ENSBTAG00000039891, ENSBTAG00000016121	28	21	4792	40.7483	0.000869387	0.000160444	0.00015057
UP_SEQ_FEATURE	metal ion-binding site:Iron (heme distal ligand)	4	11.1111	5.50207e-06	ENSBTAG00000038757, ENSBTAG00000026418, ENSBTAG00000038748, ENSBTAG00000026417	28	7	4792	97.7959	0.00106683	0.000160444	0.00015057
UP_KEYWORDS	Glycoprotein	12	33.3333	6.04432e-06	ENSBTAG00000013103, ENSBTAG00000014357, ENSBTAG00000019813, ENSBTAG00000000745, ENSBTAG00000003505, ENSBTAG00000014835, ENSBTAG00000001745, ENSBTAG00000019636, ENSBTAG00000002278, ENSBTAG00000021466, ENSBTAG00000019267, ENSBTAG00000024177	36	843	13367	5.28549	0.00048343	6.9078e-05	5.61259e-05
UP_SEQ_FEATURE	region of interest:Tail	5	13.8889	6.58232e-06	ENSBTAG00000006806, ENSBTAG00000020824, ENSBTAG00000030542, ENSBTAG00000039891, ENSBTAG00000016121	28	23	4792	37.205	0.00127616	0.000160444	0.00015057
UP_SEQ_FEATURE	region of interest:Coil 2	5	13.8889	6.58232e-06	ENSBTAG00000006806, ENSBTAG00000020824, ENSBTAG00000030542, ENSBTAG00000039891, ENSBTAG00000016121	28	23	4792	37.205	0.00127616	0.000160444	0.00015057
GOTERM_CC_DIRECT	GO:0005615~extracellular space	11	30.5556	6.93492e-06	ENSBTAG00000013103, ENSBTAG00000020824, ENSBTAG00000019813, ENSBTAG00000003505, ENSBTAG00000014835, ENSBTAG00000001745, ENSBTAG00000013472, ENSBTAG00000002278, ENSBTAG00000021466, ENSBTAG00000019267, ENSBTAG00000024177	35	621	11671	5.90665	0.000409078	0.00010229	9.18878e-05
UP_SEQ_FEATURE	region of interest:Rod	5	13.8889	7.86842e-06	ENSBTAG00000006806, ENSBTAG00000020824, ENSBTAG00000030542, ENSBTAG00000039891, ENSBTAG00000016121	28	24	4792	35.6548	0.00152531	0.000170482	0.000159991
INTERPRO	IPR008160:Collagen triple helix repeat	5	13.8889	8.08104e-06	ENSBTAG00000013103, ENSBTAG00000019813, ENSBTAG00000013472, ENSBTAG00000019636, ENSBTAG00000021466	36	47	12637	37.3434	0.000759332	0.000108517	9.92813e-05
UP_KEYWORDS	Disulfide bond	13	36.1111	8.71496e-06	ENSBTAG00000013103, ENSBTAG00000019813, ENSBTAG00000002080, ENSBTAG00000014835, ENSBTAG00000002278, ENSBTAG00000021466, ENSBTAG00000003505, ENSBTAG00000001745, ENSBTAG00000012370, ENSBTAG00000013472, ENSBTAG00000019636, ENSBTAG00000016820, ENSBTAG00000019267	36	1060	13367	4.55375	0.000696957	8.71496e-05	7.0809e-05
UP_SEQ_FEATURE	metal ion-binding site:Iron (heme proximal ligand)	4	11.1111	8.77023e-06	ENSBTAG00000038757, ENSBTAG00000026418, ENSBTAG00000038748, ENSBTAG00000026417	28	8	4792	85.5714	0.00169999	0.000171019	0.000160495
GOTERM_MF_DIRECT	GO:0019825~oxygen binding	4	11.1111	9.68906e-06	ENSBTAG00000038757, ENSBTAG00000026418, ENSBTAG00000038748, ENSBTAG00000026417	34	13	9812	88.7964	0.000523075	0.000130802	0.000116269
GOTERM_CC_DIRECT	GO:0005578~proteinaceous extracellular matrix	6	16.6667	1.65818e-05	ENSBTAG00000003505, ENSBTAG00000002080, ENSBTAG00000001745, ENSBTAG00000002278, ENSBTAG00000021466, ENSBTAG00000019267	35	112	11671	17.8638	0.000977855	0.000195665	0.000175767
GOTERM_BP_DIRECT	GO:0030199~collagen fibril organization	4	11.1111	4.02609e-05	ENSBTAG00000013103, ENSBTAG00000001745, ENSBTAG00000013472, ENSBTAG00000021466	31	24	10557	56.7581	0.0109711	0.0110315	0.010951
INTERPRO	IPR002338:Haemoglobin, alpha	3	8.33333	4.45585e-05	ENSBTAG00000038757, ENSBTAG00000026418, ENSBTAG00000026417	36	4	12637	263.271	0.00417984	0.000523563	0.000479004
UP_KEYWORDS	Hydroxylation	4	11.1111	8.50222e-05	ENSBTAG00000013103, ENSBTAG00000019813, ENSBTAG00000013472, ENSBTAG00000021466	36	33	13367	45.0067	0.00677899	0.000755753	0.000614049
UP_KEYWORDS	Phosphoprotein	17	47.2222	0.000102895	ENSBTAG00000013103, ENSBTAG00000014357, ENSBTAG00000020824, ENSBTAG00000038748, ENSBTAG00000012403, ENSBTAG00000002278, ENSBTAG00000024177, ENSBTAG00000006806, ENSBTAG00000026418, ENSBTAG00000000745, ENSBTAG00000026417, ENSBTAG00000001745, ENSBTAG00000012370, ENSBTAG00000030542, ENSBTAG00000037526, ENSBTAG00000019267, ENSBTAG00000013300	36	2339	13367	2.69867	0.00819826	0.000823163	0.00066882
GOTERM_BP_DIRECT	GO:0015671~oxygen transport	3	8.33333	0.000116278	ENSBTAG00000038757, ENSBTAG00000026418, ENSBTAG00000038748	31	6	10557	170.274	0.0313597	0.0118524	0.0117659
INTERPRO	IPR000885:Fibrillar collagen, C-terminal	3	8.33333	0.000155142	ENSBTAG00000013103, ENSBTAG00000013472, ENSBTAG00000021466	36	7	12637	150.44	0.0144786	0.00162037	0.00148247
GOTERM_BP_DIRECT	GO:0045109~intermediate filament organization	3	8.33333	0.000162501	ENSBTAG00000015106, ENSBTAG00000030542, ENSBTAG00000039891	31	7	10557	145.949	0.043552	0.0118524	0.0117659
GOTERM_BP_DIRECT	GO:0071230~cellular response to amino acid stimulus	4	11.1111	0.000190592	ENSBTAG00000013103, ENSBTAG00000013472, ENSBTAG00000021466, ENSBTAG00000019267	31	40	10557	34.0548	0.0508868	0.0118524	0.0117659
GOTERM_BP_DIRECT	GO:0070208~protein heterotrimerization	3	8.33333	0.000216285	ENSBTAG00000013103, ENSBTAG00000019813, ENSBTAG00000013472	31	8	10557	127.706	0.0575464	0.0118524	0.0117659
SMART	SM00038:COLFI	3	8.33333	0.000233937	ENSBTAG00000013103, ENSBTAG00000013472, ENSBTAG00000021466	24	7	6705	119.732	0.00536672	0.00269027	0.00269027
UP_SEQ_FEATURE	glycosylation site:O-linked (Gal...)	3	8.33333	0.00030259	ENSBTAG00000013103, ENSBTAG00000019813, ENSBTAG00000021466	28	5	4792	102.686	0.057021	0.00536409	0.00503399
KEGG_PATHWAY	bta05144:Malaria	4	11.1111	0.000438186	ENSBTAG00000014357, ENSBTAG00000026418, ENSBTAG00000038748, ENSBTAG00000026417	18	46	5057	24.43	0.0178091	0.0179656	0.0166511
GOTERM_BP_DIRECT	GO:0031069~hair follicle morphogenesis	3	8.33333	0.000913921	ENSBTAG00000006806, ENSBTAG00000030542, ENSBTAG00000039891	31	16	10557	63.8528	0.221611	0.0417357	0.0414311
UP_SEQ_FEATURE	compositionally biased region:Gly-rich	4	11.1111	0.000926076	ENSBTAG00000006806, ENSBTAG00000030542, ENSBTAG00000039891, ENSBTAG00000016121	28	35	4792	19.5592	0.164514	0.0150487	0.0141227
INTERPRO	IPR003054:Type II keratin	3	8.33333	0.000987398	ENSBTAG00000013720, ENSBTAG00000039891, ENSBTAG00000016121	36	17	12637	61.9461	0.0886801	0.00928154	0.00849162
UP_KEYWORDS	Calcium	6	16.6667	0.00107577	ENSBTAG00000013103, ENSBTAG00000014835, ENSBTAG00000013472, ENSBTAG00000002278, ENSBTAG00000019267, ENSBTAG00000013300	36	303	13367	7.35259	0.0825045	0.00698351	0.0056741
GOTERM_MF_DIRECT	GO:0005518~collagen binding	3	8.33333	0.0011207	ENSBTAG00000003505, ENSBTAG00000014835, ENSBTAG00000001745	34	15	9812	57.7176	0.0587549	0.0121036	0.0107587
UP_KEYWORDS	Iron	5	13.8889	0.00112923	ENSBTAG00000038757, ENSBTAG00000026418, ENSBTAG00000038748, ENSBTAG00000026417, ENSBTAG00000019636	36	177	13367	10.4889	0.0864244	0.00698351	0.0056741
UP_KEYWORDS	Heme	4	11.1111	0.00113482	ENSBTAG00000038757, ENSBTAG00000026418, ENSBTAG00000038748, ENSBTAG00000026417	36	79	13367	18.8003	0.0868337	0.00698351	0.0056741
UP_KEYWORDS	Proteoglycan	3	8.33333	0.00135567	ENSBTAG00000014357, ENSBTAG00000003505, ENSBTAG00000001745	36	21	13367	53.0437	0.102846	0.00774671	0.0062942
INTERPRO	IPR001007:von Willebrand factor, type C	3	8.33333	0.0015141	ENSBTAG00000013103, ENSBTAG00000002080, ENSBTAG00000021466	36	21	12637	50.1468	0.132754	0.0129386	0.0118375
UP_KEYWORDS	Signal	13	36.1111	0.00152835	ENSBTAG00000013103, ENSBTAG00000014357, ENSBTAG00000019813, ENSBTAG00000002080, ENSBTAG00000014835, ENSBTAG00000002278, ENSBTAG00000021466, ENSBTAG00000003505, ENSBTAG00000001745, ENSBTAG00000012370, ENSBTAG00000013472, ENSBTAG00000016820, ENSBTAG00000019267	36	1814	13367	2.66095	0.115171	0.00775349	0.00629971
UP_KEYWORDS	Transport	9	25	0.0015507	ENSBTAG00000038757, ENSBTAG00000026418, ENSBTAG00000000745, ENSBTAG00000038748, ENSBTAG00000026417, ENSBTAG00000019636, ENSBTAG00000016820, ENSBTAG00000037526, ENSBTAG00000013300	36	873	13367	3.82789	0.116754	0.00775349	0.00629971
GOTERM_CC_DIRECT	GO:0070062~extracellular exosome	14	38.8889	0.00160679	ENSBTAG00000038757, ENSBTAG00000015106, ENSBTAG00000020824, ENSBTAG00000019813, ENSBTAG00000012403, ENSBTAG00000024177, ENSBTAG00000000745, ENSBTAG00000001745, ENSBTAG00000039891, ENSBTAG00000030542, ENSBTAG00000013472, ENSBTAG00000016121, ENSBTAG00000037526, ENSBTAG00000013300	35	1887	11671	2.47398	0.090515	0.0158001	0.0141933
SMART	SM00214:VWC	3	8.33333	0.00185779	ENSBTAG00000013103, ENSBTAG00000002080, ENSBTAG00000021466	24	19	6705	44.1118	0.0418672	0.014243	0.014243
UP_SEQ_FEATURE	disulfide bond	10	27.7778	0.00195442	ENSBTAG00000019813, ENSBTAG00000003505, ENSBTAG00000014835, ENSBTAG00000001745, ENSBTAG00000012370, ENSBTAG00000019636, ENSBTAG00000016820, ENSBTAG00000002278, ENSBTAG00000021466, ENSBTAG00000019267	28	539	4792	3.17519	0.315816	0.0293163	0.0275122
UP_SEQ_FEATURE	signal peptide	11	30.5556	0.00214429	ENSBTAG00000013103, ENSBTAG00000014357, ENSBTAG00000019813, ENSBTAG00000003505, ENSBTAG00000014835, ENSBTAG00000001745, ENSBTAG00000012370, ENSBTAG00000013472, ENSBTAG00000016820, ENSBTAG00000002278, ENSBTAG00000019267	28	661	4792	2.84807	0.340609	0.0298668	0.0280289
UP_SEQ_FEATURE	site:Stutter	3	8.33333	0.00266869	ENSBTAG00000020824, ENSBTAG00000039891, ENSBTAG00000016121	28	14	4792	36.6735	0.404539	0.034693	0.0325581
KEGG_PATHWAY	bta05146:Amoebiasis	4	11.1111	0.00309435	ENSBTAG00000013103, ENSBTAG00000012403, ENSBTAG00000013472, ENSBTAG00000021466	18	90	5057	12.4864	0.119324	0.0634342	0.0587927
GOTERM_MF_DIRECT	GO:0020037~heme binding	4	11.1111	0.00333705	ENSBTAG00000038757, ENSBTAG00000026418, ENSBTAG00000038748, ENSBTAG00000026417	34	90	9812	12.8261	0.165149	0.0300335	0.0266964
UP_KEYWORDS	Pyrrolidone carboxylic acid	3	8.33333	0.00396814	ENSBTAG00000013103, ENSBTAG00000013472, ENSBTAG00000016820	36	36	13367	30.9421	0.272457	0.0186736	0.0151723
GOTERM_CC_DIRECT	GO:0045095~keratin filament	3	8.33333	0.00487763	ENSBTAG00000013720, ENSBTAG00000039891, ENSBTAG00000016121	35	36	11671	27.7881	0.250601	0.0411114	0.0369306
KEGG_PATHWAY	bta05143:African trypanosomiasis	3	8.33333	0.00528304	ENSBTAG00000026418, ENSBTAG00000038748, ENSBTAG00000026417	18	33	5057	25.5404	0.195214	0.0722015	0.0669185
GOTERM_CC_DIRECT	GO:0005584~collagen type I trimer	2	5.55556	0.00581817	ENSBTAG00000013103, ENSBTAG00000013472	35	2	11671	333.457	0.291266	0.042909	0.0385454
GOTERM_MF_DIRECT	GO:0005506~iron ion binding	4	11.1111	0.00600627	ENSBTAG00000038757, ENSBTAG00000026418, ENSBTAG00000038748, ENSBTAG00000026417	34	111	9812	10.3996	0.277701	0.0453295	0.0402929
GOTERM_MF_DIRECT	GO:0048407~platelet-derived growth factor binding	2	5.55556	0.00671549	ENSBTAG00000013103, ENSBTAG00000013472	34	2	9812	288.588	0.305011	0.0453295	0.0402929
UP_KEYWORDS	Polymorphism	3	8.33333	0.0069666	ENSBTAG00000026418, ENSBTAG00000038748, ENSBTAG00000026417	36	48	13367	23.2066	0.428379	0.0309627	0.0251572
INTERPRO	IPR002339:Haemoglobin, pi	2	5.55556	0.0082866	ENSBTAG00000026418, ENSBTAG00000026417	36	3	12637	234.019	0.542595	0.0649117	0.0593873
UP_SEQ_FEATURE	region of interest:Nonhelical region (N-terminal)	2	5.55556	0.0112382	ENSBTAG00000013103, ENSBTAG00000021466	28	2	4792	171.143	0.888369	0.121747	0.114255
UP_SEQ_FEATURE	region of interest:Nonhelical region (C-terminal)	2	5.55556	0.0112382	ENSBTAG00000013103, ENSBTAG00000021466	28	2	4792	171.143	0.888369	0.121747	0.114255
UP_SEQ_FEATURE	chain:Hemoglobin subunit alpha	2	5.55556	0.0112382	ENSBTAG00000026418, ENSBTAG00000026417	28	2	4792	171.143	0.888369	0.121747	0.114255
GOTERM_BP_DIRECT	GO:0060346~bone trabecula formation	2	5.55556	0.0113201	ENSBTAG00000013103, ENSBTAG00000019267	31	4	10557	170.274	0.955816	0.400447	0.397524
UP_KEYWORDS	Metal-binding	10	27.7778	0.011364	ENSBTAG00000013103, ENSBTAG00000038757, ENSBTAG00000026418, ENSBTAG00000038748, ENSBTAG00000026417, ENSBTAG00000012403, ENSBTAG00000014835, ENSBTAG00000013472, ENSBTAG00000019267, ENSBTAG00000013300	36	1468	13367	2.52933	0.599213	0.0478484	0.0388768
GOTERM_BP_DIRECT	GO:0001666~response to hypoxia	3	8.33333	0.0116919	ENSBTAG00000019267, ENSBTAG00000013300, ENSBTAG00000013178	31	58	10557	17.6146	0.960143	0.400447	0.397524
GOTERM_BP_DIRECT	GO:0001957~intramembranous ossification	2	5.55556	0.0141307	ENSBTAG00000013103, ENSBTAG00000019267	31	5	10557	136.219	0.979747	0.430202	0.427062
KEGG_PATHWAY	bta04974:Protein digestion and absorption	3	8.33333	0.0162645	ENSBTAG00000013103, ENSBTAG00000013472, ENSBTAG00000021466	18	59	5057	14.2853	0.489482	0.144786	0.134192
UP_SEQ_FEATURE	propeptide:C-terminal propeptide	2	5.55556	0.0168116	ENSBTAG00000013103, ENSBTAG00000013472	28	3	4792	114.095	0.962715	0.156108	0.146501
UP_SEQ_FEATURE	domain:Fibrillar collagen NC1	2	5.55556	0.0168116	ENSBTAG00000013103, ENSBTAG00000013472	28	3	4792	114.095	0.962715	0.156108	0.146501
UP_SEQ_FEATURE	propeptide:N-terminal propeptide	2	5.55556	0.0168116	ENSBTAG00000013103, ENSBTAG00000013472	28	3	4792	114.095	0.962715	0.156108	0.146501
KEGG_PATHWAY	bta05205:Proteoglycans in cancer	4	11.1111	0.0176568	ENSBTAG00000014357, ENSBTAG00000003505, ENSBTAG00000001745, ENSBTAG00000019267	18	169	5057	6.64957	0.518283	0.144786	0.134192
GOTERM_BP_DIRECT	GO:0043589~skin morphogenesis	2	5.55556	0.0197288	ENSBTAG00000013103, ENSBTAG00000013472	31	7	10557	97.2995	0.995745	0.540569	0.536623
KEGG_PATHWAY	bta04512:ECM-receptor interaction	3	8.33333	0.0212743	ENSBTAG00000013103, ENSBTAG00000013472, ENSBTAG00000021466	18	68	5057	12.3946	0.585905	0.145375	0.134737
GOTERM_MF_DIRECT	GO:0005267~potassium channel activity	2	5.55556	0.029877	ENSBTAG00000000745, ENSBTAG00000013300	34	9	9812	64.1307	0.805622	0.179262	0.159344
GOTERM_CC_DIRECT	GO:0009986~cell surface	4	11.1111	0.0342466	ENSBTAG00000014357, ENSBTAG00000019813, ENSBTAG00000014835, ENSBTAG00000019636	35	246	11671	5.42207	0.87203	0.224506	0.201675
GOTERM_BP_DIRECT	GO:0018149~peptide cross-linking	2	5.55556	0.0418154	ENSBTAG00000015106, ENSBTAG00000021466	31	15	10557	45.4065	0.999992	1	0.996337
INTERPRO	IPR009053:Prefoldin	2	5.55556	0.0434308	ENSBTAG00000013720, ENSBTAG00000006806	36	16	12637	43.8785	0.984606	0.314038	0.287312
UP_SEQ_FEATURE	region of interest:Triple-helical region	2	5.55556	0.0442279	ENSBTAG00000013103, ENSBTAG00000021466	28	8	4792	42.7857	0.999846	0.374975	0.3519
UP_SEQ_FEATURE	domain:Collagen-like	2	5.55556	0.0442279	ENSBTAG00000019813, ENSBTAG00000019636	28	8	4792	42.7857	0.999846	0.374975	0.3519
INTERPRO	IPR000566:Lipocalin/cytosolic fatty-acid binding protein domain	2	5.55556	0.0513676	ENSBTAG00000016820, ENSBTAG00000037526	36	19	12637	36.9503	0.992966	0.338393	0.309594
GOTERM_MF_DIRECT	GO:0050840~extracellular matrix binding	2	5.55556	0.0525145	ENSBTAG00000003505, ENSBTAG00000014835	34	16	9812	36.0735	0.945685	0.283578	0.25207
UP_KEYWORDS	Hormone	2	5.55556	0.0536091	ENSBTAG00000019813, ENSBTAG00000002278	36	21	13367	35.3624	0.98782	0.214436	0.17423
INTERPRO	IPR012674:Calycin	2	5.55556	0.0539989	ENSBTAG00000016820, ENSBTAG00000037526	36	20	12637	35.1028	0.994582	0.338393	0.309594
KEGG_PATHWAY	bta04611:Platelet activation	3	8.33333	0.0549644	ENSBTAG00000013103, ENSBTAG00000013472, ENSBTAG00000021466	18	114	5057	7.39327	0.901514	0.321934	0.298378
GOTERM_BP_DIRECT	GO:0001568~blood vessel development	2	5.55556	0.0553744	ENSBTAG00000013103, ENSBTAG00000013472	31	20	10557	34.0548	1	1	0.996337
GOTERM_BP_DIRECT	GO:0060325~face morphogenesis	2	5.55556	0.0553744	ENSBTAG00000013103, ENSBTAG00000019267	31	20	10557	34.0548	1	1	0.996337
GOTERM_BP_DIRECT	GO:0050873~brown fat cell differentiation	2	5.55556	0.0580638	ENSBTAG00000019813, ENSBTAG00000037526	31	21	10557	32.4332	1	1	0.996337
INTERPRO	IPR011038:Calycin-like	2	5.55556	0.0592403	ENSBTAG00000016820, ENSBTAG00000037526	36	22	12637	31.9116	0.996786	0.348037	0.318417
GOTERM_MF_DIRECT	GO:0005179~hormone activity	2	5.55556	0.0652193	ENSBTAG00000019813, ENSBTAG00000002278	34	20	9812	28.8588	0.973799	0.320168	0.284594
UP_KEYWORDS	Coiled coil	10	27.7778	0.0668309	ENSBTAG00000013720, ENSBTAG00000030519, ENSBTAG00000006806, ENSBTAG00000015106, ENSBTAG00000020824, ENSBTAG00000030542, ENSBTAG00000039891, ENSBTAG00000016121, ENSBTAG00000019636, ENSBTAG00000013685	36	1995	13367	1.86118	0.996048	0.254594	0.206858
UP_SEQ_FEATURE	sequence variant	3	8.33333	0.067519	ENSBTAG00000026418, ENSBTAG00000038748, ENSBTAG00000026417	28	76	4792	6.75564	0.999999	0.548592	0.514832
GOTERM_BP_DIRECT	GO:0030216~keratinocyte differentiation	2	5.55556	0.0740458	ENSBTAG00000015106, ENSBTAG00000020824	31	27	10557	25.2258	1	1	0.996337
GOTERM_MF_DIRECT	GO:0005515~protein binding	3	8.33333	0.0761919	ENSBTAG00000013103, ENSBTAG00000026418, ENSBTAG00000003505	34	136	9812	6.36592	0.986151	0.342863	0.304767
GOTERM_BP_DIRECT	GO:0006006~glucose metabolic process	2	5.55556	0.0793146	ENSBTAG00000019813, ENSBTAG00000002278	31	29	10557	23.4861	1	1	0.996337
GOTERM_BP_DIRECT	GO:0006879~cellular iron ion homeostasis	2	5.55556	0.0793146	ENSBTAG00000019636, ENSBTAG00000013178	31	29	10557	23.4861	1	1	0.996337
GOTERM_BP_DIRECT	GO:0042060~wound healing	2	5.55556	0.0871635	ENSBTAG00000000745, ENSBTAG00000021466	31	32	10557	21.2843	1	1	0.996337
INTERPRO	IPR000372:Leucine-rich repeat-containing N-terminal	2	5.55556	0.0875676	ENSBTAG00000003505, ENSBTAG00000001745	36	33	12637	21.2744	0.999819	0.484198	0.442989
UP_SEQ_FEATURE	repeat:LRR 12	2	5.55556	0.0917328	ENSBTAG00000003505, ENSBTAG00000001745	28	17	4792	20.1345	1	0.715516	0.671484
GOTERM_BP_DIRECT	GO:0071260~cellular response to mechanical stimulus	2	5.55556	0.0923602	ENSBTAG00000013103, ENSBTAG00000000745	31	34	10557	20.0323	1	1	0.996337
GOTERM_BP_DIRECT	GO:0071805~potassium ion transmembrane transport	2	5.55556	0.0949478	ENSBTAG00000000745, ENSBTAG00000013300	31	35	10557	19.4599	1	1	0.996337
Terms are a complete download of biological terms that are enriched with an EASE score of 0.1.

## Sheet: TableS23_Day35Up
Table S23. DAVID upregulated terms from beef cattle fed deoxynivalenol and fumonisins in combination at Day 35.
Category	Term	Count	%	p-value	Genes	List Total	Pop Hits	Pop Total	Fold Enrichment	Bonferroni	Benjamini	FDR
KEGG_PATHWAY	bta05322:Systemic lupus erythematosus	3	27.2727	0.003651	ENSBTAG00000008592, ENSBTAG00000031889, ENSBTAG00000032455	6	99	5057	25.5404	0.0568433	0.0584159	0.0584159
GOTERM_BP_DIRECT	GO:0002227~innate immune response in mucosa	2	18.1818	0.00849693	ENSBTAG00000031889, ENSBTAG00000032455	7	15	10557	201.086	0.219222	0.134754	0.134754
GOTERM_BP_DIRECT	GO:0019731~antibacterial humoral response	2	18.1818	0.00962529	ENSBTAG00000031889, ENSBTAG00000032455	7	17	10557	177.429	0.244583	0.134754	0.134754
UP_KEYWORDS	Isopeptide bond	3	27.2727	0.0108811	ENSBTAG00000031889, ENSBTAG00000032455, ENSBTAG00000017763	8	317	13367	15.8127	0.271875	0.202597	0.195611
INTERPRO	IPR000558:Histone H2B	2	18.1818	0.0121258	ENSBTAG00000031889, ENSBTAG00000032455	8	22	12637	143.602	0.323213	0.388027	0.388027
GOTERM_CC_DIRECT	GO:0000788~nuclear nucleosome	2	18.1818	0.0132951	ENSBTAG00000031889, ENSBTAG00000032455	7	26	11671	128.253	0.125272	0.132951	0.132951
SMART	SM00427:H2B	2	18.1818	0.0195332	ENSBTAG00000031889, ENSBTAG00000032455	7	22	6705	87.0779	0.162672	0.175799	0.175799
UP_KEYWORDS	Ubl conjugation	3	27.2727	0.0242531	ENSBTAG00000031889, ENSBTAG00000032455, ENSBTAG00000017763	8	483	13367	10.3781	0.509342	0.202597	0.195611
GOTERM_BP_DIRECT	GO:0050830~defense response to Gram-positive bacterium	2	18.1818	0.0258667	ENSBTAG00000031889, ENSBTAG00000032455	7	46	10557	65.5714	0.532337	0.241423	0.241423
UP_KEYWORDS	DNA-binding	3	27.2727	0.0277538	ENSBTAG00000031889, ENSBTAG00000032455, ENSBTAG00000017763	8	519	13367	9.65824	0.55791	0.202597	0.195611
UP_KEYWORDS	Nucleosome core	2	18.1818	0.0279444	ENSBTAG00000031889, ENSBTAG00000032455	8	54	13367	61.8843	0.560415	0.202597	0.195611
INTERPRO	IPR007125:Histone core	2	18.1818	0.0284578	ENSBTAG00000031889, ENSBTAG00000032455	8	52	12637	60.7548	0.603016	0.455325	0.455325
GOTERM_BP_DIRECT	GO:0006334~nucleosome assembly	2	18.1818	0.0380392	ENSBTAG00000031889, ENSBTAG00000032455	7	68	10557	44.3571	0.675239	0.266274	0.266274
INTERPRO	IPR009072:Histone-fold	2	18.1818	0.0434917	ENSBTAG00000031889, ENSBTAG00000032455	8	80	12637	39.4906	0.758987	0.463911	0.463911
UP_KEYWORDS	Chromosome	2	18.1818	0.0793936	ENSBTAG00000031889, ENSBTAG00000032455	8	157	13367	21.285	0.909188	0.460483	0.444604
Terms are a complete download of biological terms that are enriched with an EASE score of 0.1.
