# Supplementary material for: Effects of Deoxynivalenol and Fumonisins Fed in Combination to Beef Cattle: Immunotoxicity and Gene Expression
Source: Toxins (Basel). 2021 Oct 10;13(10):714. doi: 10.3390/toxins13100714 (PMC8541374; doi:10.3390/toxins13100714)
Supplement: Supplementary file 1 [file toxins-13-00714-s001.zip › SuppTables_S24S26.xlsx]

## Sheet: TableS24_Day7
Table S24. Sorted DIA terms from beef cattle fed deoxynivalenol and fumonisins in combination at Day 7.
Day 7	Impact	Flux	-50	50
Protein digestion and absorption	562.92	-549.66
ECM-receptor interaction	428.809	-428.809
Amoebiasis	384.192	-374.555
AGE-RAGE signaling pathway in diabetic complications	366.726	-358.87
Platelet activation	311.351	-306.75
African trypanosomiasis	286.295	-266.024
Malaria	223.033	-178.653
Focal adhesion	127.407	-127.407
Folate biosynthesis	122.359	122.359
Thiamine metabolism	101.966	101.966
Valine, leucine and isoleucine biosynthesis	101.064	101.064
Porphyrin and chlorophyll metabolism	96.7106	-96.7106
PI3K-Akt signaling pathway	81.9081	-78.4219
Glycine, serine and threonine metabolism	77.3118	-53.532
Staphylococcus aureus infection	62.1372	-29.3577
TGF-beta signaling pathway	50.8924	43.4119
Nitrogen metabolism	45.6898	-45.6898
Arginine biosynthesis	41.3638	-41.3638
Proteoglycans in cancer	33.7324	-3.50783
Pantothenate and CoA biosynthesis	23.28	23.28
Bladder cancer	22.6813	22.6813
Proximal tubule bicarbonate reclamation	21.6425	-21.6425
Complement and coagulation cascades	20.7944	-2.71433
Renin-angiotensin system	20.644	-20.644
Galactose metabolism	19.5665	19.5665
Starch and sucrose metabolism	19.5665	19.5665
Drug metabolism - other enzymes	19.1556	19.1556
Collecting duct acid secretion	18.6913	-18.6913
Pancreatic secretion	18.012	-5.38352
Carbohydrate digestion and absorption	17.4701	17.4701
Biosynthesis of amino acids	17.3038	-4.67076
Arginine and proline metabolism	16.3531	-16.3531
IL-17 signaling pathway	16.1245	16.1245
Hepatitis C	14.4379	14.4379
Legionellosis	14.0139	14.0139
Nicotinate and nicotinamide metabolism	13.6386	-13.6386
Influenza A	12.6272	12.6272
NOD-like receptor signaling pathway	12.4455	12.4455
Leukocyte transendothelial migration	11.6634	11.6634
Cysteine and methionine metabolism	11.2294	11.2294
Renal cell carcinoma	9.78149	9.78149
Measles	9.63794	9.63794
Salmonella infection	9.27948	9.27948
Cytokine-cytokine receptor interaction	8.57123	8.57123
Transcriptional misregulation in cancer	8.5689	4.2951
Circadian rhythm - mammal	8.45024	8.45024
Morphine addiction	8.2636	8.2636
Herpes simplex infection	7.99265	7.99265
Bile secretion	7.90784	-7.90784
GABAergic synapse	7.82867	-7.82867
Neuroactive ligand-receptor interaction	7.70793	0.59113
Gastric acid secretion	7.343	-7.343
Chemokine signaling pathway	7.25595	7.25595
Cytosolic DNA-sensing pathway	7.20744	7.20744
Circadian entrainment	6.97241	-6.97241
Retrograde endocannabinoid signaling	6.86514	-6.86514
RIG-I-like receptor signaling pathway	6.81865	6.81865
Hepatitis B	6.78652	6.78652
RNA degradation	6.62607	-6.62607
HIF-1 signaling pathway	6.521	-6.521
Pathways in cancer	6.47511	3.04086
Estrogen signaling pathway	6.40506	6.40506
MicroRNAs in cancer	6.26348	6.26348
Endocrine resistance	5.95294	-5.95294
Salivary secretion	5.95139	-5.95139
Glutamatergic synapse	5.72095	-5.72095
Serotonergic synapse	5.64853	-5.64853
Oxytocin signaling pathway	5.55061	-0.142018
Arachidonic acid metabolism	5.52105	5.52105
Metabolic pathways	5.5014	-0.435517
Intestinal immune network for IgA production	5.42838	5.42838
Pertussis	5.39386	5.39386
Cell adhesion molecules (CAMs)	5.26954	5.26954
Cholinergic synapse	5.24981	5.24981
TNF signaling pathway	5.0099	5.0099
Axon guidance	4.81982	4.81982
Vascular smooth muscle contraction	4.71875	4.71875
Alcoholism	4.55341	4.55341
Pyrimidine metabolism	4.53143	4.53143
Dopaminergic synapse	4.37484	-4.37484
Toll-like receptor signaling pathway	4.35408	4.35408
NF-kappa B signaling pathway	4.15389	4.15389
Carbon metabolism	4.12507	4.12507
Apelin signaling pathway	4.09389	4.09389
p53 signaling pathway	4.0885	-4.0885
Hematopoietic cell lineage	3.89674	-3.89674
Glycerophospholipid metabolism	3.80839	-3.80839
Chagas disease	3.80409	3.80409
Spliceosome	3.79441	-3.79441
Ubiquitin mediated proteolysis	3.77189	3.77189
Longevity regulating pathway	3.36396	-3.36396
Phospholipase D signaling pathway	3.01157	3.01157
Non-alcoholic fatty liver disease (NAFLD)	2.77991	2.77991
Signaling pathways regulating pluripotency of stem cells	2.73716	-2.73716
Apoptosis	2.64569	2.64569
Ras signaling pathway	2.57939	2.57939
Calcium signaling pathway	2.53741	-2.53741
Regulation of autophagy	2.52012	2.52012
MAPK signaling pathway	2.50658	-2.50658
cGMP-PKG signaling pathway	2.48795	2.48795
Ribosome	2.46331	2.46331
Jak-STAT signaling pathway	2.4208	2.4208
mTOR signaling pathway	2.38337	-2.38337
Oocyte meiosis	2.35213	2.35213
Tuberculosis	2.13378	2.13378
Wnt signaling pathway	2.1323	-2.1323
Cell cycle	1.96687	1.96687
Epstein-Barr virus infection	1.8493	-1.8493
Protein processing in endoplasmic reticulum	1.56272	1.56272
HTLV-I infection	1.28406	-1.28406
Endocytosis	0.974325	0.974325

## Sheet: TableS25_Day21
Table S25. Sorted DIA terms from beef cattle fed deoxynivalenol and fumonisins in combination at Day 21.
Day 21	Impact	Flux				100	-50	50
Protein digestion and absorption	478.766	-458.213
ECM-receptor interaction	358.229	-324.092
Amoebiasis	337.696	-337.696
AGE-RAGE signaling pathway in diabetic complications	305.537	-305.537
Platelet activation	260.272	-260.272
Staphylococcus aureus infection	237.723	7.81904
African trypanosomiasis	146.425	-146.425
Focal adhesion	130.568	-130.568
Malaria	106.491	-106.491
PI3K-Akt signaling pathway	82.6249	-82.6249
TGF-beta signaling pathway	78.7588	78.7588
Folate biosynthesis	74.5262	74.5262
Regulation of lipolysis in adipocytes	69.0478	-69.0478
p53 signaling pathway	68.5968	-68.5968
Thiamine metabolism	62.1052	62.1052
Porphyrin and chlorophyll metabolism	58.0154	-58.0154
Serotonergic synapse	53.5197	-53.5197
Proteoglycans in cancer	52.5678	-21.2609
PPAR signaling pathway	49.3199	-49.3199
Glycine, serine and threonine metabolism	39.2457	-39.2457
Histidine metabolism	32.7048	32.7048
Alcoholism	29.0135	29.0135
Complement and coagulation cascades	22.6733	0.652503
Fc gamma R-mediated phagocytosis	19.5101	19.5101
Viral carcinogenesis	17.6604	-17.6604
Leishmaniasis	16.337	16.337
Nicotinate and nicotinamide metabolism	15.8224	15.8224
Pancreatic secretion	15.5956	15.5956
Osteoclast differentiation	14.7246	14.7246
Transcriptional misregulation in cancer	13.6782	13.6782
Hematopoietic cell lineage	13.2252	13.2252
Neuroactive ligand-receptor interaction	10.5052	10.5052
Glycerolipid metabolism	10.2722	10.2722
RNA degradation	9.3561	-9.3561
Renin secretion	9.23422	-9.23422
Gastric acid secretion	8.73953	8.73953
Phagosome	8.54552	8.54552
Oxytocin signaling pathway	7.79867	7.79867
Tuberculosis	7.30867	7.30867
Salivary secretion	6.9043	6.9043
Fc epsilon RI signaling pathway	6.8638	6.8638
Phospholipase D signaling pathway	6.50054	6.50054
Chronic myeloid leukemia	6.25817	6.25817
Cholinergic synapse	5.75781	5.75781
Glycerophospholipid metabolism	5.73643	5.73643
FoxO signaling pathway	5.42441	5.42441
Spliceosome	5.35777	-5.35777
Calcium signaling pathway	4.87289	4.87289
Cytokine-cytokine receptor interaction	4.50828	4.50828
Sphingolipid signaling pathway	4.01468	4.01468
Signaling pathways regulating pluripotency of stem cells	3.91233	3.91233
Metabolic pathways	3.46768	0.853866
cGMP-PKG signaling pathway	3.26762	3.26762
Chemokine signaling pathway	2.52518	2.52518
Ras signaling pathway	2.45986	2.45986
Endocytosis	1.52159	1.52159

## Sheet: TableS26_Day35
Table S26. Sorted DIA terms from beef cattle fed deoxynivalenol and fumonisins in combination at Day 35.
Day 35	Impact	Flux				100	-50	50
Protein digestion and absorption	1064.93	-1064.93
ECM-receptor interaction	869.172	-869.172
AGE-RAGE signaling pathway in diabetic complications	739.513	-739.513
Amoebiasis	710.935	-710.935
Platelet activation	591.628	-591.628
Focal adhesion	332.646	-332.646
PI3K-Akt signaling pathway	210.503	-210.503
Regulation of lipolysis in adipocytes	169.851	-169.851
TGF-beta signaling pathway	154.866	154.866
Malaria	134.655	-134.655
Proteoglycans in cancer	131.218	-21.0752
PPAR signaling pathway	121.322	-121.322
Proximal tubule bicarbonate reclamation	101.347	-101.347
Bladder cancer	88.4382	-88.4382
Renin secretion	86.4549	-86.4549
Staphylococcus aureus infection	70.4729	-23.7176
African trypanosomiasis	61.764	-61.764
Alcoholism	58.7651	58.7651
Salivary secretion	48.8744	-48.8744
Porphyrin and chlorophyll metabolism	48.4737	-48.4737
GnRH signaling pathway	43.6448	-43.6448
Insulin secretion	43.3563	-43.3563
Pancreatic secretion	42.6681	-42.6681
Estrogen signaling pathway	42.5399	-42.5399
Endocrine resistance	39.5371	39.5371
Leukocyte transendothelial migration	37.7601	-37.7601
Bile secretion	37.0308	-37.0308
Viral carcinogenesis	35.7701	-35.7701
Glycine, serine and threonine metabolism	32.791	-32.791
Arginine biosynthesis	31.5083	-31.5083
Vascular smooth muscle contraction	29.2184	29.2184
Cell adhesion molecules (CAMs)	25.358	-25.358
cGMP-PKG signaling pathway	21.5047	-21.5047
Leishmaniasis	16.5019	16.5019
Fc gamma R-mediated phagocytosis	14.0266	14.0266
Hematopoietic cell lineage	13.3587	13.3587
Arginine and proline metabolism	12.4568	-12.4568
Osteoclast differentiation	10.5861	10.5861
Pathways in cancer	10.535	-10.535
Phagosome	8.63176	8.63176
Transcriptional misregulation in cancer	8.37409	8.37409
Biosynthesis of amino acids	8.3694	-8.3694
Tuberculosis	7.38242	7.38242
Serotonergic synapse	5.15667	-5.15667
MAPK signaling pathway	1.94917	-1.94917
Metabolic pathways	1.57579	-1.57579
