# Supplementary material for: Effects of Deoxynivalenol and Fumonisins Fed in Combination to Beef Cattle: Immunotoxicity and Gene Expression
Source: Toxins (Basel). 2021 Oct 10;13(10):714. doi: 10.3390/toxins13100714 (PMC8541374; doi:10.3390/toxins13100714)
Supplement: Supplementary file 1 [file toxins-13-00714-s001.zip › SuppTables_S3S4.xlsx]

## Sheet: TableS3
Table S3. Differentially expressed genes in beef cattle fed deoxynivalenol and fumonisins in combination.
Ensembl Gene ID	Gene Name	LFC Day 7	FDR Day 7	LFC Day 21	FDR Day 21	LFC Day 35	FDR Day 35
ENSBTAG00000015313	carcinoembryonic antigen related cell adhesion molecule 19	-7.71208	0.006606	.	.	.	.
ENSBTAG00000019813	adiponectin, C1Q and collagen domain containing	-7.10953	0.040555	.	.	-7.32458	0.036907
ENSBTAG00000040367	RPL15; ribosomal protein L15	-6.47455	0.00318	-12.0467	3.28e-10	-7.61007	0.000701
ENSBTAG00000013103	COL1A1; collagen type I alpha 1 chain	-5.76491	1.01e-15	-6.50405	2.19e-11	-8.05048	2.06e-29
ENSBTAG00000017330	immediate early response 3-interacting protein 1	-5.32446	0.040555	.	.	-13.8631	3.96e-13
ENSBTAG00000013472	COL1A2; collagen type I alpha 2 chain	-5.22526	3.52e-26	-5.66756	1.83e-17	-6.41083	1.82e-38
ENSBTAG00000046706		-5.1604	5.44e-05	.	.	.	.
ENSBTAG00000047990	major allergen Equ c 1-like	-4.88258	0.090093	.	.	.	.
ENSBTAG00000021466	COL3A1; collagen type III alpha 1 chain	-4.77216	2.87e-12	-5.21143	5.31e-11	-5.43356	7.98e-19
ENSBTAG00000003505	DCN; decorin	-4.63429	0.000498	-6.04142	1.77e-07	-6.29946	3.21e-12
ENSBTAG00000020824	KRT10; keratin 10	-4.25137	0.003419	-5.89078	8.1e-07	-5.23313	0.02238
ENSBTAG00000001745	lumican	-3.90267	0.000353	-4.649	0.001714	-5.09094	1.19e-07
ENSBTAG00000003724	bromodomain testis associated	-2.96152	0.069958	.	.	.	.
ENSBTAG00000014835	secreted protein acidic and cysteine rich	-2.86388	0.000998	.	.	-3.90248	4.93e-07
ENSBTAG00000047847		-2.72393	8.36e-05	.	.	-2.52153	0.011188
ENSBTAG00000038748	hemoglobin, beta	-2.69099	4.64e-29	-2.36124	8.54e-06	-2.20146	1.67e-06
ENSBTAG00000026417	hemoglobin, alpha 1	-2.19256	1.78e-19	-2.22042	6.57e-05	-2.44238	9.88e-08
ENSBTAG00000026418	hemoglobin, alpha 2	-2.19256	1.78e-19	-2.22042	6.57e-05	-2.44238	9.88e-08
ENSBTAG00000004824	REEP1; receptor accessory protein 1	-1.77566	0.003157	-1.82554	0.086093	-1.8641	0.078404
ENSBTAG00000031845		-1.76554	2.04e-08	-1.59449	0.013988	.	.
ENSBTAG00000013178	ALAS2; 5'-aminolevulinate synthase 2	-1.61895	5.31e-11	-1.97954	0.000166	-1.69593	0.000265
ENSBTAG00000012629	zinc finger protein 362	-1.55852	0.078021	.	.	.	.
ENSBTAG00000014407	INO80 complex subunit D	-1.35405	0.00022	.	.	.	.
ENSBTAG00000014469	neurobeachin like 1	-1.23899	0.000629	.	.	.	.
ENSBTAG00000012403	arginase 1	-1.2235	0.001194	.	.	-1.38958	0.051629
ENSBTAG00000022084		-1.20727	0.048083	.	.	.	.
ENSBTAG00000022155	follistatin like 1	-1.19504	0.007676	.	.	.	.
ENSBTAG00000047331	glycophorin B	-1.18759	0.013988	.	.	.	.
ENSBTAG00000038757	hemoglobin subunit mu	-1.14584	0.026291	.	.	-1.81748	0.004734
ENSBTAG00000004029		-1.05126	0.018881	.	.	.	.
ENSBTAG00000020142	LMBR1 domain containing 2	-1.02475	0.013103	.	.	.	.
ENSBTAG00000006342	ATP51F1; ATP synthase inhibitory factor subunit 1	-1.01591	0.000771	-1.19499	0.088841	.	.
ENSBTAG00000008483	calcitonin receptor like receptor	-1.01239	0.014604	.	.	.	.
ENSBTAG00000017733	carbonic anhydrase II	-0.988614	0.018651	.	.	.	.
ENSBTAG00000044007	Kruppel like factor 12	-0.983247	0.07877	.	.	.	.
ENSBTAG00000027024	Rho GTPase activating protein 5	-0.968573	0.067368	.	.	.	.
ENSBTAG00000002845	cadherin 10	-0.958854	0.069913	.	.	.	.
ENSBTAG00000004521	LSM7; LSM7 homolog, U6 small nuclear RNA and mRNA degradation associated	-0.944476	0.007306	-1.47023	0.015051	.	.
ENSBTAG00000007634	hook microtubule tethering protein 3	-0.89764	0.011156	.	.	.	.
ENSBTAG00000016498	phosphatase and actin regulator 2	-0.881182	0.042777	.	.	.	.
ENSBTAG00000002291	zinc finger and BTB domain containing 41	-0.871716	0.06451	.	.	.	.
ENSBTAG00000013938	polyhomeotic homolog 3	-0.846554	0.048083	.	.	.	.
ENSBTAG00000013412	nuclear factor of activated T cells 5	-0.842377	0.035294	.	.	.	.
ENSBTAG00000013569	CD38 molecule	-0.825167	0.026402	.	.	.	.
ENSBTAG00000019900	leucyl and cystinyl aminopeptidase	-0.82464	0.024914	.	.	.	.
ENSBTAG00000005833	ethanolamine kinase 1	-0.810772	0.048083	.	.	.	.
ENSBTAG00000004953	ELK4, ETS transcription factor	-0.80156	0.051055	.	.	.	.
ENSBTAG00000004964	polycomb group ring finger 5	-0.782109	0.064737	.	.	.	.
ENSBTAG00000004034	sestrin 3	-0.778471	0.066396	.	.	.	.
ENSBTAG00000017450	kelch like family member 24	-0.776231	0.045021	.	.	.	.
ENSBTAG00000024688	pleckstrin homology domain interacting protein	-0.765082	0.049633	.	.	.	.
ENSBTAG00000000827	TAO kinase 1	-0.749325	0.091581	.	.	.	.
ENSBTAG00000025191	S-phase kinase associated protein 1	0.694094	0.07877	.	.	.	.
ENSBTAG00000012638	S100 calcium binding protein A12	0.701424	0.078558	.	.	.	.
ENSBTAG00000001060	CXCR4; C-X-C motif chemokine receptor 4	0.70589	0.086178	.	.	.	.
ENSBTAG00000011224	Cbp/p300 interacting transactivator with Glu/Asp rich carboxy-terminal domain 2	0.710953	0.066396	.	.	.	.
ENSBTAG00000019543	elongin B	0.711913	0.076514	.	.	.	.
ENSBTAG00000009768	interferon induced protein with tetratricopeptide repeats 3	0.718117	0.071266	.	.	.	.
ENSBTAG00000043570		0.734095	0.053372	.	.	.	.
ENSBTAG00000018513	four and a half LIM domains 1	0.736859	0.050492	.	.	.	.
ENSBTAG00000020225	thromboxane A synthase 1	0.742825	0.072707	.	.	.	.
ENSBTAG00000005574	clusterin	0.745112	0.055387	.	.	.	.
ENSBTAG00000012640	S100 calcium binding protein A8	0.748492	0.045552	.	.	.	.
ENSBTAG00000004472	dynein light chain Tctex-type 1	0.749988	0.072707	.	.	.	.
ENSBTAG00000017461	solute carrier family 16 member 3	0.75361	0.088402	.	.	.	.
ENSBTAG00000010387	MINDY lysine 48 deubiquitinase 3	0.76695	0.031017	.	.	.	.
ENSBTAG00000015742	intercellular adhesion molecule 3	0.7708	0.036852	.	.	.	.
ENSBTAG00000008893	anoctamin 10	0.776473	0.038741	.	.	.	.
ENSBTAG00000001154	diacylglycerol O-acyltransferase 2	0.786342	0.039891	.	.	.	.
ENSBTAG00000012575	macrophage erythroblast attacher	0.790332	0.024914	.	.	.	.
ENSBTAG00000034366	regulator of G-protein signaling 2, 24kDa	0.795194	0.029136	1.19964	0.066396	.	.
ENSBTAG00000008172	egl-9 family hypoxia inducible factor 3	0.801162	0.028485			.	.
ENSBTAG00000012976	wntless Wnt ligand secretion mediator	0.801445	0.018881	1.37878	0.017137	.	.
ENSBTAG00000012594	mitochondrial ribosomal protein S6	0.818498	0.042777	.	.	.	.
ENSBTAG00000002937	adhesion G protein-coupled receptor E3	0.818725	0.014831	.	.	.	.
ENSBTAG00000013290	dysferlin	0.82089	0.02025	.	.	.	.
ENSBTAG00000005018	NFAT activating protein with ITAM motif 1	0.821785	0.048706	.	.	.	.
ENSBTAG00000011182	PDZ and LIM domain 1	0.833138	0.011745	.	.	.	.
ENSBTAG00000000163	DNA damage inducible transcript 4	0.843373	0.046456	.	.	.	.
ENSBTAG00000023832	ADAM metallopeptidase domain 8	0.847903	0.053607	.	.	.	.
ENSBTAG00000042963		0.85674	0.068131	.	.	.	.
ENSBTAG00000020755	selectin P	0.858054	0.067675	.	.	.	.
ENSBTAG00000001562	nuclear factor, erythroid 2	0.867052	0.010399	.	.	.	.
ENSBTAG00000031814	serine dehydratase	0.872178	0.008159	.	.	.	.
ENSBTAG00000000277	IL18; interleukin 18	0.877677	0.043043	.	.	.	.
ENSBTAG00000016357	vanin 2	0.877876	0.006666	.	.	.	.
ENSBTAG00000009849	placenta-specific 8	0.896837	0.013988	.	.	.	.
ENSBTAG00000017763	NFIL3; nuclear factor, interleukin 3 regulated	0.91127	0.003968	.	.	1.10222	0.05446
ENSBTAG00000014953		0.912626	0.003695	.	.	.	.
ENSBTAG00000009364	cationic amino acid transporter 3	0.914251	0.07877	.	.	.	.
ENSBTAG00000037735	C5AR2; complement component 5a receptor 2	0.927676	0.052049	1.73839	0.002015	.	.
ENSBTAG00000012484	endonuclease G	0.93062	0.046864	.	.	.	.
ENSBTAG00000045861	TARM1; T cell-interacting, activating receptor on myeloid cells 1	0.942384	0.025766	1.29875	0.05902	.	.
ENSBTAG00000000820	G protein subunit gamma 11	0.945201	0.007145	.	.	.	.
ENSBTAG00000034449		0.945201	0.007145	.	.	.	.
ENSBTAG00000007901		0.955094	0.002015	1.32243	0.030165	.	.
ENSBTAG00000021176	CRISPLD2; cysteine rich secretory protein LCCL domain containing 2	0.963861	0.019424	1.60939	0.005049	.	.
ENSBTAG00000035081	serine incorporator 2	0.96871	0.00873			.	.
ENSBTAG00000020872	C5AR1; complement C5a receptor 1	0.97594	0.003358	1.41966	0.00873	.	.
ENSBTAG00000039861	2',5'-oligoadenylate synthetase 1, 40/46kDa	0.976979	0.00156	.	.	.	.
ENSBTAG00000007554	interferon alpha inducible protein 6	0.977438	0.052049	.	.	.	.
ENSBTAG00000033748	IL18RAP; interleukin 18 receptor accessory protein	1.00291	0.00358	.	.	.	.
ENSBTAG00000018146	vesicle amine transport 1 like	1.00297	0.007306	1.29247	0.052241	.	.
ENSBTAG00000014628	2'-5'-oligoadenylate synthetase 2	1.00372	0.004423	.	.	.	.
ENSBTAG00000039046		1.01266	0.004423	.	.	.	.
ENSBTAG00000019716	CXCR8; C-X-C motif chemokine ligand 8	1.01605	0.052049	.	.	.	.
ENSBTAG00000047449	antimicrobial peptide NK-lysin	1.03033	0.011889	.	.	.	.
ENSBTAG00000046152	maltase-glucoamylase	1.03274	0.007081	.	.	.	.
ENSBTAG00000013294	dual specificity tyrosine phosphorylation regulated kinase 3	1.06254	0.019767	.	.	.	.
ENSBTAG00000008428	uridine phosphorylase 1	1.07712	0.029136	.	.	.	.
ENSBTAG00000007073	carboxypeptidase B2	1.10326	0.048706	1.58303	0.030006	.	.
ENSBTAG00000020580	transcobalamin 1	1.13408	6.39e-05	1.41675	0.013944	.	.
ENSBTAG00000011582	serine incorporator 2	1.13495	0.003951	.	.	.	.
ENSBTAG00000020676	matrix metallopeptidase 9	1.14183	0.011745	.	.	.	.
ENSBTAG00000018280	SLC6A3; solute carrier family 28 member 3	1.16377	0.001268	1.82839	0.000387	1.19284	0.077356
ENSBTAG00000010155	regakine 1	1.1652	0.068131	.	.	.	.
ENSBTAG00000021807	tachykinin 3	1.28529	1.23e-05	.	.	.	.
ENSBTAG00000001785	TGM3; transglutaminase 3	1.34002	1.43e-07	1.47553	0.014831	1.19962	0.03853
ENSBTAG00000010065	transient receptor potential cation channel subfamily C member 5	1.34596	0.053607	.	.	.	.
ENSBTAG00000022715		1.35777	0.000631	2.05712	0.000657	1.67854	0.001359
ENSBTAG00000030921	family with sequence similarity 3 member B	1.39612	0.002015	.	.	.	.
ENSBTAG00000000377	BMX non-receptor tyrosine kinase	1.40339	0.002348	2.06921	0.000921	.	.
ENSBTAG00000023648	ecto-ADP-ribosyltransferase 5-like	1.47106	2.85e-06	.	.	.	.
ENSBTAG00000006485	triggering receptor expressed on myeloid cells like 1	1.47515	0.007081	.	.	.	.
ENSBTAG00000022779	olfactomedin 4	1.53668	6.57e-05	1.92379	0.001162	.	.
ENSBTAG00000008951	ALPL; alkaline phosphatase, liver/bone/kidney	1.74216	9.79e-05	1.7978	0.018881	.	.
ENSBTAG00000012456	HEPACAM family member 2	1.89344	0.007145	1.96564	0.075098	.	.
ENSBTAG00000009012	pentraxin 3	1.92963	0.036549	2.3452	0.013332	.	.
ENSBTAG00000008463	solute carrier family 22 member 14	2.00505	0.056329	.	.	.	.
ENSBTAG00000039037	serpin family B member 4	2.08831	0.002649	2.11727	0.063825	.	.
ENSBTAG00000031889	H2B1; histone cluster 1, H2bl	2.18464	1.89e-05	2.98938	5.89e-06	2.29627	0.000288
ENSBTAG00000026611		3.00487	0.084396	.	.	.	.
ENSBTAG00000005352	crystallin beta A1	3.00889	0.088652	.	.	.	.
ENSBTAG00000013505	IQ motif containing with AAA domain 1	4.00815	0.028485	.	.	.	.
ENSBTAG00000039222	histone H2B type 1	6.52664	0.046456	.	.	.	.
ENSBTAG00000038783		7.22494	0.000124	-6.15644	0.072707	.	.
ENSBTAG00000031762	histone H4	8.05987	3.6e-07	5.72352	0.002015	.	.
ENSBTAG00000046089	KRT1; keratin 1	.	.	-11.5811	1.3e-12	.	.
ENSBTAG00000039891	KRT71; keratin 71	.	.	-9.82642	0.000112	-5.56536	0.000159
ENSBTAG00000030548	KRT27; keratin 27	.	.	-9.45802	2.85e-06	.	.
ENSBTAG00000007144	KRT83; keratin 83	.	.	-9.03331	0.079923	.	.
ENSBTAG00000022960	hephaestin like 1	.	.	-8.96368	0.001539	.	.
ENSBTAG00000021721	corneodesmosin	.	.	-8.58278	0.005991	.	.
ENSBTAG00000047724	major allergen I polypeptide chain 1-like	.	.	-8.44584	0.005647	.	.
ENSBTAG00000015647	CYP4X1; cytochrome P450 4X1	.	.	-8.19561	0.003419	.	.
ENSBTAG00000016820	BDA20; major allergen BDA20	.	.	-7.57794	0.00807	-4.48186	0.078404
ENSBTAG00000013831	DSG1; desmoglein 1	.	.	-7.53432	0.006649	.	.
ENSBTAG00000030546	KRT26; keratin 26	.	.	-6.793	0.046429	.	.
ENSBTAG00000039261	KRT25; keratin 2	.	.	-6.64724	0.086599	.	.
ENSBTAG00000011756		.	.	-6.60531	0.002567	.	.
ENSBTAG00000019140	serine peptidase inhibitor, Kazal type 5	.	.	-6.52857	0.067994	.	.
ENSBTAG00000042458	RNA component of mitochondrial RNA processing endoribonuclease	.	.	-6.30656	0.048414	.	.
ENSBTAG00000004381	tumor associated calcium signal transducer 2	.	.	-6.2795	0.013988	.	.
ENSBTAG00000020097	PERP, TP53 apoptosis effector	.	.	-6.1945	7e-05	.	.
ENSBTAG00000037526	FABP4; fatty acid binding protein 4, adipocyte	.	.	-6.16633	0.011076	-9.41379	8.03e-05
ENSBTAG00000020374	thrombospondin type 1 domain containing 1	.	.	-5.61449	0.056329	.	.
ENSBTAG00000037644	hemoglobin, gamma	.	.	-5.44669	0.039826	.	.
ENSBTAG00000015163	transmembrane 4 L six family member 1	.	.	-5.40714	0.050492	.	.
ENSBTAG00000012370	matrix Gla protein	.	.	-5.00614	0.01175	-7.91389	0.000265
ENSBTAG00000034373	cadherin 13	.	.	-4.82159	0.089218	.	.
ENSBTAG00000024177	histone cluster 1, H2bl	.	.	-4.78574	0.005206	-4.22889	0.028378
ENSBTAG00000007583	KRT14; keratin 14	.	.	-4.70299	0.000124	.	.
ENSBTAG00000012409	periostin	.	.	-4.32829	0.091581	.	.
ENSBTAG00000006806	KRT17; keratin 17	.	.	-3.49398	0.005647	-3.6748	0.002742
ENSBTAG00000047783		.	.	-3.26722	0.003536	.	.
ENSBTAG00000015106	desmoplakin	.	.	-2.85504	0.011606	-2.83992	0.002982
ENSBTAG00000030542	KRT25; keratin 25	.	.	-2.8013	0.010853	-2.30869	0.077356
ENSBTAG00000045504		.	.	-2.08632	0.004702	.	.
ENSBTAG00000002735	methyltransferase like 26	.	.	-1.19512	0.0829	.	.
ENSBTAG00000010735	HIG1 hypoxia inducible domain family member 2A	.	.	-1.15502	0.086178	.	.
ENSBTAG00000018869	IGSF6; immunoglobulin superfamily member 6	.	.	1.15029	0.086178	.	.
ENSBTAG00000006156	bone marrow stromal cell antigen 1	.	.	1.18814	0.089868	.	.
ENSBTAG00000001042	MAX dimerization protein 1	.	.	1.20296	0.072707	.	.
ENSBTAG00000018203	CD101 molecule	.	.	1.20521	0.066396	.	.
ENSBTAG00000013555	activin A receptor type 1B	.	.	1.20987	0.093991	.	.
ENSBTAG00000002922	GRB2 associated binding protein 2	.	.	1.23179	0.062122	.	.
ENSBTAG00000002340	STEAP4 metalloreductase	.	.	1.25775	0.048083	.	.
ENSBTAG00000017592	glycerol-3-phosphate acyltransferase 3	.	.	1.29204	0.066047	.	.
ENSBTAG00000008294	potassium voltage-gated channel subfamily J member 2	.	.	1.39464	0.056037	.	.
ENSBTAG00000001511	B cell CLL/lymphoma 6	.	.	1.39487	0.013332	.	.
ENSBTAG00000027051	platelet activating factor receptor	.	.	1.40499	0.011088	.	.
ENSBTAG00000009773		.	.	1.62555	0.088652	.	.
ENSBTAG00000042264		.	.	1.88537	0.043043	.	.
ENSBTAG00000016276	histidine ammonia-lyase	.	.	2.0415	0.089026	.	.
ENSBTAG00000027319		.	.	2.54882	0.000362	-1.61745	0.021555
ENSBTAG00000017507	synaptic vesicle glycoprotein 2C	.	.	2.66432	0.026291	.	.
ENSBTAG00000003353	solute carrier family 6 member 2	.	.	3.22024	0.003419	.	.
ENSBTAG00000008592	FCGR1A; Fc fragment of IgG receptor Ia	.	.	3.43525	0.086178	.	.
ENSBTAG00000014829	myelin regulatory factor like	.	.	3.73955	0.039891	.	.
ENSBTAG00000037354		.	.	3.92782	0.086093	.	.
ENSBTAG00000004702		.	.	5.3128	0.078094	.	.
ENSBTAG00000039456		.	.	5.76981	0.013445	.	.
ENSBTAG00000043461		.	.	6.21436	0.066396	.	.
ENSBTAG00000032455	H2B1; histone cluster 1, H2bl	.	.	6.7387	0.016524	9.50322	0.000701
ENSBTAG00000030519	keratin, type I cuticular Ha3-I-like	.	.	.	.	-9.61873	0.000701
ENSBTAG00000013685	KRT31; keratin 31	.	.	.	.	-8.29064	0.006197
ENSBTAG00000016121	KRT75; keratin 75	.	.	.	.	-8.02444	0.047559
ENSBTAG00000019267	matrix metallopeptidase 2	.	.	.	.	-7.0116	0.008255
ENSBTAG00000002080	nephroblastoma overexpressed	.	.	.	.	-6.91361	0.077356
ENSBTAG00000048210		.	.	.	.	-6.90132	0.035928
ENSBTAG00000014357	syndecan 2	.	.	.	.	-6.85522	0.033643
ENSBTAG00000019636	scavenger receptor class A member 5	.	.	.	.	-6.766	0.068625
ENSBTAG00000013300	potassium calcium-activated channel subfamily M alpha 1	.	.	.	.	-6.37076	0.027389
ENSBTAG00000043593		.	.	.	.	-6.20323	0.084491
ENSBTAG00000032432		.	.	.	.	-6.04614	0.005402
ENSBTAG00000000745	aquaporin 1 (Colton blood group)	.	.	.	.	-5.33245	0.077356
ENSBTAG00000033045		.	.	.	.	-3.59203	0.09163
ENSBTAG00000031523	zinc finger, X-linked, duplicated B	.	.	.	.	-1.66351	0.002803
ENSBTAG00000002278	fibrillin 1	.	.	.	.	-1.46622	0.007951
ENSBTAG00000013863	dual specificity phosphatase 1	.	.	.	.	1.07224	0.056047
ENSBTAG00000045885	microRNA 3064	.	.	.	.	1.49811	0.000136
ENSBTAG00000043233		.	.	.	.	1.89781	0.035928
ENSBTAG00000046232		.	.	.	.	2.04098	0.086352
ENSBTAG00000018987		.	.	.	.	2.25255	0.001359
ENSBTAG00000039950		.	.	.	.	2.89327	0.076536
ENSBTAG00000039698		.	.	.	.	3.20266	6.14e-05
ENSBTAG00000046678	poly(A) binding protein, cytoplasmic 1-like 2A	.	.	.	.	8.75841	0.005402
LFC = log fold change (treatment over control-treated animals); FDR = false discovery rate corrected p-value (see materials and methods section for details). Values are omitted (".") where FDR values >0.10.

## Sheet: TableS4
Table S4. Genes expressed in beef cattle fed deoxynivalenol and fumonisins in combination.
Ensemble Gene ID	LFC Day 7	p-value Day 7	FDR Day 7	LFC Day 21	p-value Day 21	FDR Day 21	LFC Day 35	p-value Day 35	FDR Day 35
ENSBTAG00000038748	-2.69099	1.44702e-33	4.63626e-29	-2.36124	5.59796e-09	8.54089e-06	-2.20146	1.05225e-09	1.67181e-06
ENSBTAG00000013472	-5.22526	2.19687e-30	3.51938e-26	-5.66756	2.85538e-21	1.82973e-17	-6.41083	1.14468e-42	1.81866e-38
ENSBTAG00000026417	-2.19256	2.22715e-23	1.78395e-19	-2.22042	5.73721e-08	6.56501e-05	-2.44238	4.35384e-11	9.88197e-08
ENSBTAG00000026418	-2.19256	2.22715e-23	1.78395e-19	-2.22042	5.73721e-08	6.56501e-05	-2.44238	4.35384e-11	9.88197e-08
ENSBTAG00000013103	-5.76491	1.88986e-19	1.00918e-15	-6.50405	6.13869e-15	2.18537e-11	-8.05048	2.58949e-33	2.05709e-29
ENSBTAG00000021466	-4.77216	7.16876e-16	2.87109e-12	-5.21143	1.7558e-14	5.30682e-11	-5.43356	1.50618e-22	7.97675e-19
ENSBTAG00000013178	-1.61895	1.82194e-14	5.30682e-11	-1.97954	1.81662e-07	0.000166298	-1.69593	2.66729e-07	0.000264862
ENSBTAG00000031845	-1.76554	8.25947e-12	2.03564e-08	-1.59449	4.8596e-05	0.0139875	-0.933152	0.00801357	0.592185
ENSBTAG00000001785	1.34002	6.26253e-11	1.43323e-07	1.47553	5.31489e-05	0.0148311	1.19962	9.94279e-05	0.0385295
ENSBTAG00000031762	8.05988	1.79977e-10	3.60404e-07	5.72352	3.41617e-06	0.00201462	3.45943	0.00937238	0.612737
ENSBTAG00000023648	1.47106	1.63622e-09	2.85308e-06	1.19802	0.00106536	0.125033	1.08536	0.000553783	0.139659
ENSBTAG00000021807	1.28529	8.43971e-09	1.22913e-05	0.0340793	0.920512	1	-0.172746	0.553928	1
ENSBTAG00000031889	2.18464	1.35808e-08	1.89186e-05	2.98938	3.67854e-09	5.89302e-06	2.29627	3.07698e-07	0.000287571
ENSBTAG00000046706	-5.16039	4.07641e-08	5.44201e-05	-2.71235	0.0260786	0.599397	-2.46009	0.00792838	0.592185
ENSBTAG00000020580	1.13408	4.98953e-08	6.39458e-05	1.41675	4.70011e-05	0.0139437	0.962527	0.00142513	0.260257
ENSBTAG00000022779	1.53668	5.3286e-08	6.56501e-05	1.92379	1.70515e-06	0.00116241	1.1846	0.000582094	0.144505
ENSBTAG00000047847	-2.72393	7.8267e-08	8.35891e-05	-2.08177	0.00109855	0.127527	-2.52153	2.25342e-05	0.0111882
ENSBTAG00000008951	1.74216	9.47526e-08	9.79314e-05	1.7978	7.15467e-05	0.0188814	1.04224	0.00810321	0.592185
ENSBTAG00000038783	7.22494	1.31672e-07	0.000124081	-6.15644	0.000458389	0.0727068	-2.128	0.0952628	1
ENSBTAG00000014407	-1.35405	2.47659e-07	0.000220417	-0.366569	0.334731	1	-0.540471	0.102638	1
ENSBTAG00000001745	-3.90267	4.08055e-07	0.000353353	-4.649	2.78204e-06	0.00171416	-5.09094	5.98002e-11	1.18763e-07
ENSBTAG00000003505	-4.63429	6.21551e-07	0.000497862	-6.04142	8.2825e-11	1.76914e-07	-6.29946	1.0087e-15	3.20525e-12
ENSBTAG00000014469	-1.23899	8.04559e-07	0.000628733	-0.279184	0.456251	1	-0.625982	0.0519483	1
ENSBTAG00000022715	1.35777	8.27416e-07	0.0006312	2.05712	8.81356e-07	0.000656712	1.67854	1.88228e-06	0.00135935
ENSBTAG00000006342	-1.01591	1.0587e-06	0.000770929	-1.19499	0.000621109	0.0888408	-0.961061	0.00116998	0.22669
ENSBTAG00000014835	-2.86388	1.43336e-06	0.000998369	-1.95891	0.00764654	0.378079	-3.90248	2.79391e-10	4.93218e-07
ENSBTAG00000012403	-1.2235	1.78922e-06	0.0011943	-1.2711	0.00117472	0.132063	-1.38958	0.00013973	0.0516286
ENSBTAG00000018280	1.16377	1.93868e-06	0.00126766	1.8284	4.71172e-07	0.000387086	1.19284	0.000248311	0.0773562
ENSBTAG00000039861	0.976979	2.4833e-06	0.00156009	0.239048	0.479536	1	0.00438977	0.988184	1
ENSBTAG00000007901	0.955094	3.47324e-06	0.00201462	1.32243	0.000128983	0.030165	0.809745	0.00469797	0.484792
ENSBTAG00000030921	1.39612	3.52119e-06	0.00201462	0.263508	0.527065	1	0.487036	0.178668	1
ENSBTAG00000000377	1.40339	4.17762e-06	0.00234826	2.06921	1.29321e-06	0.000920764	1.02824	0.00598529	0.514266
ENSBTAG00000039037	2.08831	4.87867e-06	0.00264936	2.11727	0.000362552	0.0638252	-0.193764	0.706411	1
ENSBTAG00000004824	-1.77566	5.9116e-06	0.00315679	-1.82554	0.000577713	0.0860926	-1.8641	0.000261545	0.0784043
ENSBTAG00000040367	-6.47455	6.05447e-06	0.00318009	-12.0467	1.2303e-13	3.2849e-10	-7.61007	8.77529e-07	0.000701311
ENSBTAG00000020872	0.97594	6.49788e-06	0.00335793	1.41966	2.50856e-05	0.00872954	0.940425	0.000883943	0.183895
ENSBTAG00000020824	-4.25137	6.83741e-06	0.00341865	-5.89078	4.2986e-10	8.1016e-07	-5.23313	4.78925e-05	0.0223799
ENSBTAG00000033748	1.00291	7.48673e-06	0.00358022	0.9624	0.00523117	0.31505	0.621354	0.032201	0.909786
ENSBTAG00000014953	0.912626	7.84216e-06	0.00369504	0.924803	0.00744179	0.374898	0.688926	0.0170545	0.743887
ENSBTAG00000011582	1.13495	8.50937e-06	0.00395131	0.660177	0.0780098	0.851886	1.0234	0.0016317	0.284884
ENSBTAG00000017763	0.91127	8.66858e-06	0.00396773	1.0911	0.0015569	0.153015	1.10222	0.000150821	0.0544599
ENSBTAG00000039046	1.01266	9.93865e-06	0.0044227	1.13	0.00116021	0.131354	0.676452	0.023914	0.831017
ENSBTAG00000014628	1.00372	9.93688e-06	0.0044227	0.895594	0.0117801	0.449046	0.542142	0.0802664	1
ENSBTAG00000015313	-7.71208	1.62893e-05	0.00660645	-6.06549	0.00634372	0.349833	-5.05741	1	1
ENSBTAG00000016357	0.877876	1.68522e-05	0.00666597	1.01437	0.00336003	0.240302	0.850324	0.00393875	0.46283
ENSBTAG00000046152	1.03274	1.83426e-05	0.00708069	1.1535	0.00132822	0.141383	0.930132	0.00258531	0.380328
ENSBTAG00000006485	1.47516	1.81265e-05	0.00708069	0.0972075	0.826606	1	0.174612	0.681263	1
ENSBTAG00000012456	1.89344	1.91788e-05	0.00714523	1.96564	0.000475805	0.0750975	1.41876	0.00276664	0.399604
ENSBTAG00000000820	0.945201	1.90085e-05	0.00714523	0.217007	0.52151	1	0.0531368	0.855643	1
ENSBTAG00000034449	0.945201	1.90085e-05	0.00714523	0.217007	0.52151	1	0.0531368	0.855643	1
ENSBTAG00000004521	-0.944476	1.99318e-05	0.00730562	-1.47023	5.44907e-05	0.0150507	-0.0515618	0.859609	1
ENSBTAG00000018146	1.00297	2.00654e-05	0.00730562	1.29247	0.000280447	0.0522414	0.77938	0.00996627	0.629083
ENSBTAG00000022155	-1.19504	2.13231e-05	0.00767633	-0.622762	0.117783	0.927533	-0.919259	0.00857885	0.600444
ENSBTAG00000031814	0.872178	2.31727e-05	0.00815882	0.985708	0.00482626	0.300913	0.673808	0.024305	0.835841
ENSBTAG00000035081	0.96871	2.53385e-05	0.00872954	0.576758	0.0971004	0.898641	0.609952	0.0407554	0.987076
ENSBTAG00000001562	0.867052	3.0508e-05	0.0103987	0.827538	0.0159452	0.505555	0.623541	0.0314674	0.898717
ENSBTAG00000007634	-0.89764	3.41241e-05	0.0111565	-0.0472894	0.892078	1	-0.475041	0.0961021	1
ENSBTAG00000020676	1.14183	3.70254e-05	0.0117455	0.631118	0.113369	0.919971	0.243874	0.480595	1
ENSBTAG00000011182	0.833138	3.69634e-05	0.0117455	-0.0557787	0.869102	1	0.00736069	0.978671	1
ENSBTAG00000047449	1.03033	3.82202e-05	0.0118891	0.142209	0.693838	1	0.572782	0.0625327	1
ENSBTAG00000020142	-1.02475	4.2531e-05	0.0131028	-0.0454378	0.902316	1	-0.210619	0.500525	1
ENSBTAG00000047331	-1.18759	4.88944e-05	0.0139875	-0.87197	0.0385589	0.690569	-0.69393	0.0695398	1
ENSBTAG00000009849	0.896837	4.85922e-05	0.0139875	-0.209139	0.545098	1	0.0373786	0.896802	1
ENSBTAG00000008483	-1.01239	5.15068e-05	0.0146042	0.0828855	0.821647	1	0.19463	0.536915	1
ENSBTAG00000002937	0.818725	5.32327e-05	0.0148311	1.08384	0.00152486	0.151759	0.964516	0.000684536	0.162327
ENSBTAG00000017733	-0.988614	6.9273e-05	0.0186513	-0.859154	0.0239243	0.577938	-0.862865	0.00768638	0.584312
ENSBTAG00000012976	0.801445	7.13679e-05	0.0188814	1.37878	6.31156e-05	0.0171375	0.801775	0.00589626	0.514266
ENSBTAG00000004029	-1.05126	7.18955e-05	0.0188814	-0.311006	0.417782	1	-0.757589	0.0212474	0.805191
ENSBTAG00000021176	0.963861	7.45671e-05	0.0194238	1.60939	1.16622e-05	0.00504943	0.855797	0.00602497	0.514649
ENSBTAG00000013294	1.06254	7.6502e-05	0.0197671	0.25777	0.50359	1	0.0547738	0.870031	1
ENSBTAG00000013290	0.82089	7.90014e-05	0.0202496	0.79924	0.0161427	0.50695	0.493819	0.0779251	1
ENSBTAG00000012575	0.790332	9.83746e-05	0.0249144	0.776479	0.0195331	0.543083	0.443514	0.109628	1
ENSBTAG00000019900	-0.82464	9.87555e-05	0.0249144	-0.010265	0.978086	1	-0.267261	0.373551	1
ENSBTAG00000045861	0.942384	0.000102936	0.0257663	1.29875	0.000331571	0.0590196	0.780838	0.0134559	0.674963
ENSBTAG00000038757	-1.14584	0.000106131	0.0262912	-1.07411	0.0161547	0.50695	-1.81748	7.7466e-06	0.00473377
ENSBTAG00000013569	-0.825167	0.000107947	0.0264018	-0.356713	0.279356	1	-0.236028	0.388758	1
ENSBTAG00000013505	4.00815	0.000118244	0.0284853	2.96569	0.00609182	0.34296	2.3731	0.0302146	0.886942
ENSBTAG00000008172	0.801162	0.000118011	0.0284853	0.402665	0.218455	1	0.123809	0.650315	1
ENSBTAG00000034366	0.795194	0.000122766	0.0291365	1.19964	0.000393732	0.0663956	0.822699	0.00351624	0.452419
ENSBTAG00000008428	1.07712	0.000122321	0.0291365	1.01273	0.0128014	0.468749	0.520632	0.137568	1
ENSBTAG00000010387	0.76695	0.000133595	0.0310173	0.378621	0.256702	1	0.343046	0.219359	1
ENSBTAG00000013412	-0.842377	0.000153117	0.0352939	0.303828	0.39775	1	0.0444705	0.880687	1
ENSBTAG00000009012	1.92963	0.000159702	0.0365488	2.3452	4.38702e-05	0.0133316	1.46927	0.0051711	0.486144
ENSBTAG00000015742	0.7708	0.000162176	0.0368519	0.541763	0.110468	0.915636	0.417943	0.136567	1
ENSBTAG00000008893	0.776473	0.0001717	0.0387414	0.127229	0.700732	1	0.378542	0.1642	1
ENSBTAG00000001154	0.786342	0.000179738	0.0398906	1.08283	0.00169335	0.163418	0.725979	0.0136079	0.675634
ENSBTAG00000019813	-7.10953	0.000186068	0.0405553	-4.24709	0.0526543	0.752963	-7.32459	9.29182e-05	0.0369071
ENSBTAG00000017330	-5.32446	0.000185245	0.0405553	NA	NA	NA	-13.8631	9.95953e-17	3.95592e-13
ENSBTAG00000012594	0.818498	0.000198728	0.0427773	0.081669	0.809244	1	0.250127	0.380431	1
ENSBTAG00000016498	-0.881182	0.000198933	0.0427773	0.0495689	0.887903	1	-0.168545	0.570063	1
ENSBTAG00000000277	0.877677	0.000201663	0.0430426	1.1803	0.000985204	0.119117	0.934815	0.00254994	0.37863
ENSBTAG00000017450	-0.776231	0.000213581	0.0450206	0.0359608	0.918899	1	-0.217709	0.44882	1
ENSBTAG00000012640	0.748492	0.000217522	0.0455516	0.865383	0.0118669	0.450186	0.441483	0.123838	1
ENSBTAG00000000163	0.843373	0.000226189	0.0464556	0.295512	0.387883	1	0.355281	0.223256	1
ENSBTAG00000039222	6.52664	0.000225608	0.0464556	-1.01532	0.999942	1	N/A	N/A	N/A
ENSBTAG00000012484	0.93062	0.000229641	0.0468644	0.489648	0.188834	1	0.339648	0.272535	1
ENSBTAG00000005833	-0.810772	0.000241618	0.0480834	0.0513593	0.883858	1	-0.289027	0.319418	1
ENSBTAG00000013938	-0.846554	0.000237702	0.0480834	-0.121527	0.731419	1	-0.338493	0.253034	1
ENSBTAG00000022084	-1.20727	0.000239562	0.0480834	-0.413244	0.346373	1	-0.590803	0.117409	1
ENSBTAG00000007073	1.10326	0.000247937	0.048706	1.58303	0.000127366	0.030006	0.851741	0.0178946	0.748182
ENSBTAG00000005018	0.821785	0.000249307	0.048706	0.755161	0.0255624	0.594335	0.530806	0.0655356	1
ENSBTAG00000024688	-0.765082	0.0002556	0.0496328	-0.00420219	0.990643	1	-0.166997	0.56467	1
ENSBTAG00000018513	0.736859	0.000262438	0.0504922	0.176469	0.593043	1	0.0271451	0.920887	1
ENSBTAG00000004953	-0.80156	0.000267704	0.051055	-0.286169	0.406024	1	-0.492692	0.0843771	1
ENSBTAG00000037735	0.927676	0.000276998	0.0520493	1.73839	3.4304e-06	0.00201462	0.713957	0.024702	0.844011
ENSBTAG00000019716	1.01605	0.000277464	0.0520493	0.552999	0.160168	0.981033	0.509537	0.145128	1
ENSBTAG00000007554	0.977438	0.000277791	0.0520493	0.0157322	0.96715	1	-0.5312	0.111595	1
ENSBTAG00000043570	0.734095	0.00028818	0.0533716	0.083968	0.807919	1	0.219091	0.438365	1
ENSBTAG00000010065	1.34596	0.000291544	0.0536073	1.57439	0.000935248	0.115004	0.841915	0.0481658	1
ENSBTAG00000023832	0.847903	0.000292799	0.0536073	0.564429	0.109334	0.915347	0.528055	0.0780388	1
ENSBTAG00000005574	0.745112	0.000304247	0.0553868	-0.289615	0.395983	1	0.0769356	0.779637	1
ENSBTAG00000008463	2.00505	0.000313181	0.0563287	1.43956	0.0246271	0.584766	1.53226	0.00941011	0.612737
ENSBTAG00000002291	-0.871716	0.000368458	0.0645103	-0.231005	0.531407	1	-0.252875	0.416441	1
ENSBTAG00000004964	-0.782109	0.000371772	0.0647368	0.143284	0.679742	1	-0.150359	0.600297	1
ENSBTAG00000011224	0.710953	0.000393119	0.0663956	0.607659	0.068095	0.819239	0.182308	0.503722	1
ENSBTAG00000004034	-0.778471	0.000385678	0.0663956	-0.262661	0.448525	1	-0.382018	0.187109	1
ENSBTAG00000027024	-0.968573	0.000401601	0.0673681	0.282541	0.463101	1	0.0848225	0.797127	1
ENSBTAG00000020755	0.858054	0.000405546	0.0676755	0.534409	0.143686	0.959103	0.326693	0.292421	1
ENSBTAG00000010155	1.1652	0.000413843	0.0681311	0.93664	0.0305883	0.637223	0.986584	0.0117176	0.654516
ENSBTAG00000042963	0.85674	0.000414656	0.0681311	0.348744	0.339563	1	0.452396	0.145914	1
ENSBTAG00000002845	-0.958854	0.000427681	0.0699128	-0.14166	0.709756	1	0.317911	0.332486	1
ENSBTAG00000003724	-2.96152	0.000430141	0.0699579	-2.01827	0.0286799	0.621721	-1.246	0.135513	1
ENSBTAG00000009768	0.718117	0.00044041	0.0712664	0.888797	0.00888323	0.396292	0.517271	0.0758011	1
ENSBTAG00000020225	0.742825	0.000452242	0.0727068	0.899113	0.00672188	0.360752	0.80632	0.00395569	0.46283
ENSBTAG00000004472	0.749988	0.000455916	0.0727068	0.0104534	0.974913	1	-0.0739038	0.792693	1
ENSBTAG00000019543	0.711913	0.000487166	0.0765136	0.182584	0.591727	1	-0.368778	0.186672	1
ENSBTAG00000012629	-1.55852	0.000499196	0.0780206	-1.46724	0.00760116	0.377263	-1.03461	0.0356127	0.941591
ENSBTAG00000012638	0.701424	0.000507535	0.0785575	0.771438	0.0257238	0.594655	0.414679	0.152936	1
ENSBTAG00000009364	0.914251	0.000515068	0.0787699	0.752248	0.0471468	0.7245	0.64702	0.0484142	1
ENSBTAG00000044007	-0.983247	0.000513242	0.0787699	-0.58525	0.140242	0.95664	-0.458416	0.178868	1
ENSBTAG00000025191	0.694094	0.000516282	0.0787699	0.114385	0.733096	1	0.36088	0.196122	1
ENSBTAG00000026611	3.00487	0.000561057	0.0843956	1.56981	0.0720624	0.834434	2.1991	0.00883561	0.60444
ENSBTAG00000001060	0.70589	0.000589044	0.0861779	0.563392	0.0911207	0.884881	0.713417	0.00922368	0.610151
ENSBTAG00000017461	0.75361	0.000609767	0.0884025	0.477028	0.156265	0.975682	0.451122	0.112184	1
ENSBTAG00000005352	3.00889	0.000615846	0.0886523	-0.602322	0.562526	1	1.60469	0.111086	1
ENSBTAG00000047990	-4.88258	0.000641112	0.0900931	-2.5303	0.0806299	0.857579	-1.02003	0.999897	1
ENSBTAG00000000827	-0.749325	0.000655412	0.0915805	-0.0213522	0.951346	1	-0.307689	0.286008	1
ENSBTAG00000016588	-0.935979	0.000723472	0.09906	-0.990485	0.0126388	0.465455	-0.635073	0.0719024	1
ENSBTAG00000022360	-0.95121	0.000731159	0.0996865	-0.295407	0.455111	1	-0.375792	0.27094	1
ENSBTAG00000000859	-0.744663	0.00074424	0.10104	-0.238938	0.497882	1	-0.273083	0.349379	1
ENSBTAG00000019124	-0.817843	0.000751599	0.101609	0.0205615	0.953735	1	-0.139594	0.64443	1
ENSBTAG00000042377	3.33482	0.000763693	0.10281	3.51869	0.0015163	0.151759	1.464	0.218881	1
ENSBTAG00000007206	0.901886	0.000776489	0.103498	0.784116	0.044753	0.714584	0.506829	0.132194	1
ENSBTAG00000001610	-1.65677	0.000781728	0.103498	-0.355097	0.589317	1	-1.61996	0.011026	0.644747
ENSBTAG00000007288	-0.76605	0.000781425	0.103498	0.014081	0.967673	1	-0.129071	0.660902	1
ENSBTAG00000019106	0.674667	0.000781197	0.103498	0.310594	0.347649	1	0.336598	0.215784	1
ENSBTAG00000045897	-2.47551	0.000791834	0.103977	-1.82126	0.0215445	0.558051	-0.99699	0.20825	1
ENSBTAG00000002555	1.30028	0.000788599	0.103977	0.292612	0.540874	1	-0.212924	0.626934	1
ENSBTAG00000037644	-4.48825	0.00081912	0.106685	-5.44669	0.000177749	0.0398257	-5.82567	0.000738427	0.170031
ENSBTAG00000009256	-0.691726	0.000818155	0.106685	-0.0670369	0.852902	1	-0.125079	0.669521	1
ENSBTAG00000007153	0.683955	0.000832131	0.107158	0.325954	0.322886	1	0.364506	0.180743	1
ENSBTAG00000012050	1.36668	0.000833956	0.107158	0.543855	0.265656	1	0.497821	0.27606	1
ENSBTAG00000032092	-6.1652	0.000856917	0.108951	-3.15696	0.0388654	0.691201	-5.02364	0.00485492	0.484792
ENSBTAG00000027319	1.32288	0.000900473	0.113142	2.54882	4.29283e-07	0.000361953	-1.61745	4.47704e-05	0.0215549
ENSBTAG00000023283	0.679503	0.000928944	0.114916	0.702504	0.0371789	0.683502	0.391063	0.165258	1
ENSBTAG00000017745	-0.679349	0.000936833	0.115004	-0.112669	0.744497	1	-0.0776045	0.785777	1
ENSBTAG00000027051	0.679066	0.000974837	0.118313	1.40499	3.35675e-05	0.0110877	0.810656	0.00333157	0.437454
ENSBTAG00000004216	-0.71897	0.000974863	0.118313	0.0335983	0.923972	1	-0.176017	0.542169	1
ENSBTAG00000047700	0.656807	0.000968913	0.118313	-0.339217	0.315224	1	-0.272294	0.334561	1
ENSBTAG00000012694	-0.798743	0.000997949	0.119754	0.0534676	0.884675	1	-0.10664	0.730021	1
ENSBTAG00000015953	5.64112	0.000997746	0.119754	-0.634219	1	1	N/A	N/A	N/A
ENSBTAG00000010649	-0.709548	0.00102969	0.12219	0.238406	0.48434	1	-0.12174	0.666943	1
ENSBTAG00000009667	-0.919193	0.00104356	0.123379	-0.256495	0.519713	1	-0.419303	0.215472	1
ENSBTAG00000039319	0.860739	0.00106236	0.125033	0.901042	0.0164655	0.510701	0.56657	0.0843246	1
ENSBTAG00000000133	0.672221	0.00108002	0.126292	0.762266	0.0240831	0.578861	0.726218	0.0092743	0.610151
ENSBTAG00000044194	0.780279	0.00109729	0.127527	0.551296	0.12223	0.934232	0.548868	0.0743408	1
ENSBTAG00000006505	0.667103	0.00112861	0.130074	0.734747	0.0357266	0.67246	0.492556	0.0941327	1
ENSBTAG00000001511	0.663875	0.00113578	0.130431	1.39487	4.41059e-05	0.0133316	0.738033	0.0087902	0.60444
ENSBTAG00000001338	0.675945	0.00114557	0.131086	-0.160676	0.624818	1	0.304494	0.265205	1
ENSBTAG00000018951	-0.668069	0.00115527	0.131259	0.36634	0.271565	1	0.161966	0.552747	1
ENSBTAG00000046239	-0.840386	0.00115172	0.131259	-0.151178	0.68883	1	-0.371162	0.249995	1
ENSBTAG00000047379	1.39948	0.00116998	0.131994	1.26851	0.0114209	0.442474	0.792376	0.086272	1
ENSBTAG00000044023	-0.880226	0.00120692	0.135208	-0.456716	0.227984	1	-0.384395	0.238909	1
ENSBTAG00000002319	5.6458	0.00122852	0.136672	4.22577	0.00805978	0.387257	N/A	N/A	N/A
ENSBTAG00000037537	1.08417	0.00126081	0.138819	0.964703	0.035026	0.665618	0.891154	0.0222775	0.811053
ENSBTAG00000006156	0.736566	0.00127472	0.138918	1.18814	0.000636703	0.0898677	0.46313	0.12022	1
ENSBTAG00000004043	0.676505	0.00127271	0.138918	0.909282	0.006649	0.360063	0.555933	0.0493846	1
ENSBTAG00000046419	-0.776567	0.00128384	0.139438	-0.237223	0.506278	1	0.221265	0.477396	1
ENSBTAG00000021590	3.09688	0.00130503	0.140785	1.65509	0.0855301	0.867839	1.80155	0.0687742	1
ENSBTAG00000026953	-0.717826	0.00131998	0.140974	-0.108922	0.752393	1	-0.292273	0.31353	1
ENSBTAG00000008471	0.650586	0.00137606	0.144554	0.591959	0.0914481	0.885071	0.143327	0.619254	1
ENSBTAG00000010993	0.69231	0.00139142	0.145689	0.666335	0.047588	0.728712	0.43071	0.129939	1
ENSBTAG00000015303	-0.917209	0.00144051	0.149366	-0.373971	0.345141	1	-0.477733	0.161205	1
ENSBTAG00000030546	-4.87707	0.00145556	0.149474	-6.793	0.00022316	0.0464289	-2.62209	0.100759	1
ENSBTAG00000002080	-5.77097	0.00145452	0.149474	-3.17478	0.057371	0.770056	-6.91361	0.00023532	0.0773562
ENSBTAG00000021958	-0.729411	0.00144933	0.149474	-0.195147	0.567246	1	0.0289854	0.919947	1
ENSBTAG00000012558	-1.83687	0.00146898	0.149735	-0.40793	0.528441	1	-0.624265	0.276624	1
ENSBTAG00000033170	-0.81128	0.00147211	0.149735	-0.214501	0.565701	1	-0.552698	0.0830654	1
ENSBTAG00000015821	0.688219	0.00148248	0.150312	1.01438	0.00255984	0.210927	0.72768	0.0102649	0.629083
ENSBTAG00000006280	3.58375	0.00151395	0.151759	2.39805	0.0453152	0.715875	0.758214	0.472788	1
ENSBTAG00000015076	-0.677933	0.00151993	0.151759	-0.164451	0.623905	1	-0.234321	0.406331	1
ENSBTAG00000031696	-0.645225	0.00152789	0.151759	-0.0253488	0.942374	1	-0.284954	0.315536	1
ENSBTAG00000006221	1.06834	0.00154396	0.152681	1.44001	0.00131817	0.140974	0.897481	0.0213823	0.805191
ENSBTAG00000005243	1.56772	0.00160818	0.157573	1.25293	0.0318866	0.645818	1.27605	0.0155665	0.721496
ENSBTAG00000046407	1.16232	0.00163728	0.159934	1.26068	0.0088414	0.396292	0.774269	0.0741469	1
ENSBTAG00000013860	0.751182	0.00167228	0.162363	0.826355	0.0189239	0.540152	0.42522	0.164582	1
ENSBTAG00000001725	-0.899968	0.00168875	0.163418	-0.670997	0.0995589	0.900513	-0.747091	0.0303058	0.886942
ENSBTAG00000004008	-1.06096	0.00173054	0.166007	-0.237706	0.596467	1	-0.513073	0.186733	1
ENSBTAG00000032206	-1.34476	0.00174884	0.166995	-0.904532	0.0964779	0.897312	-0.822776	0.116536	1
ENSBTAG00000006587	-0.947811	0.00175125	0.166995	-0.209574	0.613748	1	-0.7535	0.0328515	0.916121
ENSBTAG00000000256	0.748142	0.00179528	0.168683	0.242147	0.494295	1	0.020515	0.945967	1
ENSBTAG00000045792	1.13861	0.00178225	0.168683	0.516638	0.284184	1	-0.0700411	0.87325	1
ENSBTAG00000046232	1.60135	0.0018246	0.170936	1.18459	0.0555576	0.76428	2.04098	0.000298926	0.0863515
ENSBTAG00000001143	-0.628237	0.00185818	0.17307	-0.193704	0.56349	1	-0.144097	0.602705	1
ENSBTAG00000021535	0.809715	0.00185646	0.17307	0.156991	0.677071	1	0.174481	0.592335	1
ENSBTAG00000014315	2.60558	0.00188171	0.174248	0.845319	0.33655	1	1.72993	0.0533273	1
ENSBTAG00000046030	-1.08024	0.00188062	0.174248	-0.294835	0.511588	1	-0.177711	0.657275	1
ENSBTAG00000024177	-2.67901	0.00188889	0.174275	-4.78574	1.2186e-05	0.00520586	-4.22889	6.43016e-05	0.0283784
ENSBTAG00000028359	0.679445	0.00190465	0.174857	-0.10137	0.765387	1	-0.130715	0.64714	1
ENSBTAG00000014764	0.683271	0.00191208	0.175037	0.149934	0.65501	1	0.245065	0.38559	1
ENSBTAG00000009703	4.95357	0.00194294	0.177194	2.87646	0.0494982	0.736269	-0.909949	0.668682	1
ENSBTAG00000012554	2.14003	0.0019467	0.177194	0.885893	0.241581	1	1.75802	0.0213072	0.805191
ENSBTAG00000009778	-0.742815	0.00204325	0.185456	-0.0905342	0.802772	1	-0.149743	0.622285	1
ENSBTAG00000045625	-5.13764	0.00205361	0.185869	-3.50273	0.0290181	0.623321	-4.46814	0.00761222	0.584265
ENSBTAG00000031950	0.690491	0.0020793	0.186613	1.0113	0.00351009	0.24609	0.764051	0.010601	0.640411
ENSBTAG00000003291	-3.55766	0.00207211	0.186613	-2.24691	0.0809917	0.857579	-3.61301	0.0049099	0.484792
ENSBTAG00000035926	-0.623601	0.00207778	0.186613	-0.476928	0.154115	0.972577	-0.17646	0.524773	1
ENSBTAG00000009696	5.36146	0.00209683	0.18766	NA	NA	NA	0.836764	0.249305	1
ENSBTAG00000015386	-0.645601	0.00212463	0.189619	0.0813581	0.811898	1	-0.103743	0.713115	1
ENSBTAG00000007890	1.17393	0.00213211	0.189758	0.0560048	0.910386	1	0.470239	0.298526	1
ENSBTAG00000047904	0.687784	0.00217266	0.192831	1.02107	0.00248096	0.208635	0.841959	0.00454053	0.481665
ENSBTAG00000004443	-0.631879	0.00219236	0.193818	-0.0418007	0.903979	1	-0.0289792	0.917862	1
ENSBTAG00000016553	1.05743	0.00220192	0.193818	0.428528	0.349082	1	0.614771	0.140301	1
ENSBTAG00000017174	1.89808	0.00220012	0.193818	0.406799	0.593488	1	1.54083	0.0276094	0.884129
ENSBTAG00000046343	0.973502	0.00221327	0.194283	1.21434	0.00408129	0.269618	0.851944	0.0219915	0.808326
ENSBTAG00000019979	0.867655	0.00222083	0.194414	0.518647	0.190714	1	0.107758	0.752412	1
ENSBTAG00000020180	-0.663397	0.00227616	0.198714	-0.145631	0.671335	1	-0.235292	0.401779	1
ENSBTAG00000042493	1.27571	0.00228867	0.199264	0.410156	0.436111	1	0.378339	0.435739	1
ENSBTAG00000005155	-0.821734	0.0023376	0.202423	-0.332888	0.384618	1	-0.231721	0.48108	1
ENSBTAG00000010018	-0.631783	0.00236662	0.204384	0.360587	0.307672	1	0.105016	0.716254	1
ENSBTAG00000011465	0.820315	0.00243376	0.207764	1.05479	0.00577351	0.334509	0.872833	0.00898523	0.604904
ENSBTAG00000045877	0.617279	0.00245763	0.207764	0.614813	0.0641856	0.804771	0.324364	0.237018	1
ENSBTAG00000008351	-3.78894	0.00245192	0.207764	-2.24723	0.088359	0.875216	-0.964528	0.530252	1
ENSBTAG00000013621	-0.671791	0.00242576	0.207764	0.0953216	0.78142	1	0.0591743	0.837014	1
ENSBTAG00000017846	0.695947	0.00245389	0.207764	0.286962	0.406062	1	0.299352	0.311518	1
ENSBTAG00000017062	3.40237	0.00246984	0.208247	2.65683	0.0271815	0.607128	1.11043	0.370808	1
ENSBTAG00000019890	-5.22645	0.00250322	0.208862	-3.52926	0.0198173	0.546426	-1.73779	0.142658	1
ENSBTAG00000045605	5.20293	0.00251011	0.208893	0.369249	0.785308	1	0.752144	0.628304	1
ENSBTAG00000002278	-0.846632	0.00255671	0.210927	-0.655655	0.101974	0.907053	-1.46622	1.50131e-05	0.00795095
ENSBTAG00000012892	4.27154	0.00255312	0.210927	1.62024	0.254726	1	2.83077	0.0413732	0.988569
ENSBTAG00000010498	0.601956	0.00256886	0.211042	0.701909	0.0375513	0.683891	0.534082	0.0579785	1
ENSBTAG00000018731	0.814934	0.00261282	0.211936	0.737228	0.0528441	0.7547	0.291313	0.379946	1
ENSBTAG00000043567	0.606899	0.00259354	0.211936	-0.0309015	0.928416	1	0.108289	0.695017	1
ENSBTAG00000030974	0.604599	0.00261962	0.211951	-0.216325	0.523126	1	-0.138872	0.612289	1
ENSBTAG00000014707	0.764063	0.00262884	0.212162	-0.508399	0.174042	0.995977	-0.762893	0.0232712	0.823085
ENSBTAG00000046797	-0.628888	0.00268108	0.215047	-0.18742	0.569583	1	-0.366726	0.180443	1
ENSBTAG00000016230	-0.635535	0.00271917	0.217262	0.0908584	0.789548	1	-0.0693184	0.807121	1
ENSBTAG00000006697	-0.632646	0.00274932	0.218581	0.132291	0.707551	1	-0.0227727	0.937293	1
ENSBTAG00000009020	-0.617207	0.00275779	0.218712	-0.307444	0.354927	1	-0.483215	0.0777989	1
ENSBTAG00000046050	2.44929	0.00278463	0.220295	2.16537	0.0102916	0.421365	1.98797	0.0132953	0.674963
ENSBTAG00000030592	0.660871	0.00281129	0.221311	0.113509	0.738606	1	-0.100976	0.72026	1
ENSBTAG00000042235	0.840739	0.00283546	0.222296	0.593574	0.134419	0.948417	0.87954	0.0125747	0.670951
ENSBTAG00000047783	-1.76137	0.00293576	0.228305	-3.26722	7.28488e-06	0.00353648	-0.0428774	0.956345	1
ENSBTAG00000004990	-5.68397	0.0029731	0.229141	-6.10478	0.00123329	0.136728	-4.38593	0.013486	0.674963
ENSBTAG00000044176	-5.19526	0.00298266	0.229141	-2.10915	0.118956	0.928139	-2.8448	0.113106	1
ENSBTAG00000007431	1.0264	0.00297836	0.229141	0.564413	0.239911	1	0.189046	0.651207	1
ENSBTAG00000015989	0.596321	0.00300211	0.229141	-0.074571	0.827116	1	-0.35841	0.200909	1
ENSBTAG00000020042	-0.625987	0.00300054	0.229141	0.052904	0.878983	1	-0.109397	0.702566	1
ENSBTAG00000010366	-5.12578	0.00300072	0.229141	NA	NA	NA	N/A	N/A	N/A
ENSBTAG00000020257	1.88303	0.00302256	0.23003	1.51113	0.0376508	0.684601	0.604653	0.336121	1
ENSBTAG00000008481	5.09729	0.00303954	0.230774	NA	NA	NA	1.79184	0.157685	1
ENSBTAG00000002019	-2.91862	0.0030571	0.231013	-2.26972	0.0478474	0.729457	-1.89935	0.0576821	1
ENSBTAG00000030941	-1.68161	0.00310452	0.231862	-1.16161	0.0758719	0.846054	-1.20411	0.0354694	0.941591
ENSBTAG00000020315	-0.658976	0.00310348	0.231862	-0.140038	0.68356	1	-0.128277	0.655979	1
ENSBTAG00000009773	1.0788	0.00311184	0.231868	1.62555	0.000617024	0.0886523	1.2336	0.00376303	0.46283
ENSBTAG00000000322	-0.615595	0.003167	0.233804	-0.191753	0.568276	1	-0.274348	0.318384	1
ENSBTAG00000027713	-0.816362	0.00315906	0.233804	0.15548	0.689466	1	-0.255023	0.448131	1
ENSBTAG00000008300	-0.715981	0.00324737	0.238637	0.185462	0.604314	1	-0.357436	0.223778	1
ENSBTAG00000017895	-2.13317	0.00324375	0.238637	-0.450709	0.551553	1	-1.21244	0.100106	1
ENSBTAG00000010677	-5.26012	0.00330619	0.239367	-4.70358	0.00399041	0.26636	-5.94414	0.000631432	0.154341
ENSBTAG00000008851	0.764789	0.00331894	0.239367	1.0633	0.00424441	0.278015	0.46301	0.162208	1
ENSBTAG00000000292	0.599526	0.00332454	0.239367	0.291407	0.387561	1	0.178106	0.524122	1
ENSBTAG00000009482	-0.631039	0.00328837	0.239367	0.258347	0.456342	1	-0.0951966	0.740722	1
ENSBTAG00000027716	2.38753	0.00328587	0.239367	-0.882907	0.306045	1	0.7483	0.47656	1
ENSBTAG00000043958	-0.607757	0.00329937	0.239367	0.240434	0.484708	1	0.25418	0.358411	1
ENSBTAG00000020701	-0.66412	0.00334204	0.240088	-0.135823	0.693195	1	-0.296877	0.305779	1
ENSBTAG00000037306	-4.75526	0.00335642	0.240302	-0.710778	0.574019	1	1.85044	0.150499	1
ENSBTAG00000048206	0.877205	0.00340555	0.241017	1.1944	0.00389938	0.263024	1.09406	0.00230722	0.359499
ENSBTAG00000007933	-0.657723	0.00340764	0.241017	-0.0516657	0.88222	1	-0.164106	0.566498	1
ENSBTAG00000037756	-0.758705	0.0033933	0.241017	-0.242092	0.516075	1	-0.495779	0.120009	1
ENSBTAG00000046643	1.58066	0.00342682	0.241406	0.636656	0.296366	1	0.822517	0.13159	1
ENSBTAG00000046961	0.699798	0.00352097	0.246314	0.481318	0.176067	0.999182	0.376873	0.22206	1
ENSBTAG00000010068	0.757878	0.00358056	0.248853	0.0776614	0.837295	1	0.138602	0.674996	1
ENSBTAG00000004190	0.829585	0.00359522	0.249331	0.553944	0.160689	0.982348	0.679909	0.0488733	1
ENSBTAG00000020236	1.40253	0.00361272	0.250003	0.132567	0.81026	1	0.515034	0.341405	1
ENSBTAG00000017280	-0.575988	0.00375095	0.256796	-0.0355425	0.914608	1	0.18935	0.489525	1
ENSBTAG00000016306	3.92062	0.00377587	0.257951	-0.517252	0.686712	1	0.0550178	0.972865	1
ENSBTAG00000043250	0.85777	0.00379593	0.258769	0.336536	0.427659	1	-0.0159484	0.964856	1
ENSBTAG00000018324	-0.782969	0.00383013	0.259445	-0.144087	0.704599	1	-0.418903	0.201485	1
ENSBTAG00000046105	-4.96872	0.00388408	0.262544	-1.08407	0.518697	1	N/A	N/A	N/A
ENSBTAG00000017287	0.721396	0.00392002	0.26386	0.876663	0.0156377	0.501176	0.542962	0.0841006	1
ENSBTAG00000014786	-0.5845	0.00395427	0.265052	-0.00383251	0.991259	1	-0.222145	0.428114	1
ENSBTAG00000046532	0.846901	0.00397522	0.2659	0.227378	0.571564	1	-0.157457	0.659468	1
ENSBTAG00000038093	-1.55323	0.00402219	0.267923	-0.447508	0.488807	1	-0.722241	0.203709	1
ENSBTAG00000014026	-0.699503	0.00403534	0.268241	-0.164609	0.650999	1	-0.637444	0.0359321	0.943138
ENSBTAG00000014970	0.612506	0.00404767	0.268504	0.426964	0.198301	1	0.22651	0.413098	1
ENSBTAG00000030686	2.58403	0.00406515	0.269106	3.01037	0.00381881	0.259445	1.97497	0.0491379	1
ENSBTAG00000000220	4.46375	0.0041391	0.272874	4.62882	0.00620174	0.346174	0.898587	0.597178	1
ENSBTAG00000045375	5.02223	0.00426047	0.278015	2.96353	0.0912241	0.885071	1.32837	0.999819	1
ENSBTAG00000012815	0.572005	0.00431984	0.279048	0.702143	0.037434	0.683891	0.768782	0.00645257	0.536746
ENSBTAG00000046625	-1.40315	0.00430274	0.279048	-0.432647	0.47249	1	-1.32789	0.0148349	0.707797
ENSBTAG00000009432	0.744774	0.00435507	0.280757	0.425865	0.256403	1	0.311704	0.332532	1
ENSBTAG00000002416	-0.595287	0.0045215	0.28916	-0.0489546	0.885623	1	-0.191587	0.482112	1
ENSBTAG00000044251	-4.38069	0.00454415	0.290029	-2.24224	0.12023	0.930027	-0.643821	0.59186	1
ENSBTAG00000022684	0.672872	0.00459123	0.292107	0.113864	0.746149	1	0.337804	0.262249	1
ENSBTAG00000032979	-3.84082	0.00461364	0.292137	0.92519	0.25749	1	-2.13545	0.117811	1
ENSBTAG00000038794	-0.636138	0.00461162	0.292137	-0.0763932	0.826383	1	-0.241581	0.403168	1
ENSBTAG00000011524	-0.593547	0.00475891	0.300149	0.163124	0.636855	1	0.0899977	0.752204	1
ENSBTAG00000036367	0.686053	0.00479306	0.300913	0.769921	0.0415128	0.70048	0.424273	0.178753	1
ENSBTAG00000012280	1.09832	0.00478768	0.300913	0.916932	0.0539353	0.756764	1.01276	0.0165485	0.736477
ENSBTAG00000016770	0.581963	0.00481057	0.300913	0.566665	0.08652	0.86927	0.742779	0.00718663	0.580719
ENSBTAG00000043290	4.80977	0.00481195	0.300913	NA	NA	NA	2.71849	0.0587063	1
ENSBTAG00000014964	0.884197	0.00483969	0.301095	0.0731178	0.859262	1	-0.0399997	0.91299	1
ENSBTAG00000004720	-4.82002	0.00489955	0.304228	-1.06266	0.483636	1	-3.35509	0.0416259	0.988569
ENSBTAG00000015106	-1.6178	0.00491063	0.304326	-2.85504	3.58609e-05	0.0116059	-2.83992	4.69144e-06	0.00298151
ENSBTAG00000026710	-4.60903	0.00494937	0.304957	-4.01736	0.0159682	0.505555	-3.24821	1	1
ENSBTAG00000047422	-3.38932	0.00497944	0.306221	-0.559446	0.715237	1	-0.358233	0.798606	1
ENSBTAG00000023439	4.81442	0.00508683	0.310072	-0.23225	1	1	1.74712	0.137448	1
ENSBTAG00000043243	0.86467	0.00510033	0.310072	0.318669	0.452683	1	1.27007	0.000778476	0.171565
ENSBTAG00000002284	4.49777	0.00515758	0.31179	1.57552	0.324853	1	1.04659	0.581272	1
ENSBTAG00000009852	-0.582217	0.0052247	0.31505	-0.239046	0.476093	1	-0.0904973	0.741788	1
ENSBTAG00000017656	0.651677	0.00525711	0.316019	0.638031	0.0685551	0.821738	0.170411	0.569561	1
ENSBTAG00000007195	-4.787	0.00527701	0.316621	-2.15636	0.197662	1	N/A	N/A	N/A
ENSBTAG00000047175	0.711941	0.00528713	0.316635	-0.046672	0.902854	1	0.227103	0.4946	1
ENSBTAG00000011343	0.579644	0.00531623	0.317784	0.296257	0.370458	1	0.38945	0.163351	1
ENSBTAG00000013961	-0.599472	0.00534349	0.318818	0.178369	0.601974	1	0.00975325	0.972565	1
ENSBTAG00000003766	-0.766419	0.00543275	0.322941	-0.512669	0.207808	1	0.0460981	0.895248	1
ENSBTAG00000025385	0.575254	0.00553239	0.325244	0.153064	0.657717	1	0.415216	0.141956	1
ENSBTAG00000002938	-0.980196	0.0055792	0.326796	0.210729	0.650605	1	0.166755	0.677952	1
ENSBTAG00000009665	-0.559273	0.00563146	0.3284	-0.0947665	0.783876	1	-0.174773	0.538586	1
ENSBTAG00000009037	-0.57231	0.00570854	0.331344	-0.862616	0.00911272	0.397782	-0.164245	0.550543	1
ENSBTAG00000010306	5.00774	0.00582476	0.336674	NA	NA	NA	N/A	N/A	N/A
ENSBTAG00000038549	4.40191	0.00586006	0.337691	5.43364	0.00129215	0.139867	3.96397	0.0126018	0.670951
ENSBTAG00000002981	-4.19987	0.00593148	0.339972	-3.43224	0.999664	1	-4.76545	0.0160532	0.724583
ENSBTAG00000018223	0.556048	0.0059519	0.340534	0.949941	0.00603026	0.341599	0.757179	0.00783857	0.592185
ENSBTAG00000017592	0.692379	0.00600571	0.341599	1.29204	0.000381356	0.0660467	0.798672	0.0122473	0.661854
ENSBTAG00000043035	4.71397	0.0060263	0.341599	NA	NA	NA	1.03533	0.308831	1
ENSBTAG00000000745	-3.29027	0.00605221	0.341998	-1.28012	0.353071	1	-5.33245	0.000244851	0.0773562
ENSBTAG00000007467	-0.553052	0.00606998	0.342398	-0.200758	0.550137	1	-0.276306	0.316887	1
ENSBTAG00000009522	0.551069	0.00610135	0.34296	0.694257	0.0392024	0.691201	0.374789	0.191026	1
ENSBTAG00000007998	-0.718862	0.00615028	0.3439	-0.239262	0.519168	1	-0.415992	0.194355	1
ENSBTAG00000038048	-0.617822	0.00625443	0.3473	0.04725	0.890504	1	0.286353	0.322999	1
ENSBTAG00000008568	4.26432	0.00636505	0.350406	2.71608	0.0681108	0.819239	0.895041	0.541199	1
ENSBTAG00000015576	4.71775	0.00640271	0.351875	NA	NA	NA	0.55805	1	1
ENSBTAG00000011551	0.747719	0.0064589	0.353145	0.843052	0.0302314	0.633087	0.646737	0.0592038	1
ENSBTAG00000019155	-0.646436	0.00645491	0.353145	-0.0656809	0.855257	1	-0.277966	0.356614	1
ENSBTAG00000042726	-4.7676	0.00645207	0.353145	-0.172672	0.999944	1	-2.6788	0.058276	1
ENSBTAG00000015892	0.593938	0.00647832	0.353604	-0.0304148	0.928059	1	-0.0235106	0.933032	1
ENSBTAG00000007520	0.55485	0.00650738	0.354586	0.310404	0.344372	1	0.172645	0.525682	1
ENSBTAG00000018227	-0.554401	0.00651865	0.354597	0.0213477	0.950533	1	-0.135886	0.630776	1
ENSBTAG00000019428	0.546333	0.00661615	0.359291	0.992926	0.00355736	0.247778	0.721756	0.0109891	0.644747
ENSBTAG00000015244	0.747348	0.00665416	0.360063	0.53248	0.166716	0.98735	0.446992	0.183795	1
ENSBTAG00000045887	-2.15118	0.00666409	0.360063	-0.817506	0.411383	1	-1.15676	0.247126	1
ENSBTAG00000000185	-4.48782	0.00667945	0.360136	-4.01554	0.0348072	0.663222	-3.06195	1	1
ENSBTAG00000019983	-0.579977	0.00668792	0.360136	-0.0482008	0.887467	1	-0.298675	0.287289	1
ENSBTAG00000008721	0.800429	0.0066997	0.360165	0.563272	0.154337	0.972577	0.77709	0.0223116	0.811053
ENSBTAG00000018987	1.36898	0.0067333	0.360761	0.377431	0.470669	1	2.25255	1.79601e-06	0.00135881
ENSBTAG00000044873	3.70336	0.00678697	0.36091	3.60639	0.00880469	0.396292	3.85806	0.00487133	0.484792
ENSBTAG00000004629	-4.26222	0.00680734	0.36091	-3.61324	0.0264601	0.601691	-2.53492	0.060772	1
ENSBTAG00000047568	2.53216	0.00692009	0.36091	1.9674	0.0594681	0.787012	1.02547	0.255888	1
ENSBTAG00000003378	-0.555066	0.00688753	0.36091	0.12187	0.722183	1	-0.161717	0.564109	1
ENSBTAG00000006748	-0.555916	0.00674973	0.36091	-0.0127849	0.971157	1	-0.0583768	0.839464	1
ENSBTAG00000010978	-0.974412	0.00688087	0.36091	-0.469732	0.311199	1	-0.108062	0.792379	1
ENSBTAG00000012212	4.89066	0.00682046	0.36091	1.10246	0.259328	1	N/A	N/A	N/A
ENSBTAG00000017709	-3.78412	0.00678262	0.36091	0.894083	0.467116	1	1.06625	0.37888	1
ENSBTAG00000020661	-0.576284	0.00694761	0.36091	0.0326496	0.923491	1	-0.186828	0.507378	1
ENSBTAG00000021968	-1.12427	0.00680085	0.36091	-0.383772	0.455744	1	-0.0391655	0.927052	1
ENSBTAG00000045747	0.597117	0.00700617	0.36091	0.40068	0.245839	1	-0.404242	0.15847	1
ENSBTAG00000045825	0.597117	0.00700617	0.36091	0.40068	0.245839	1	-0.404242	0.15847	1
ENSBTAG00000045952	0.597117	0.00700617	0.36091	0.40068	0.245839	1	-0.404242	0.15847	1
ENSBTAG00000046882	0.597117	0.00700617	0.36091	0.40068	0.245839	1	-0.404242	0.15847	1
ENSBTAG00000047401	0.597117	0.00700617	0.36091	0.40068	0.245839	1	-0.404242	0.15847	1
ENSBTAG00000047590	4.01327	0.00688808	0.36091	-0.722246	0.352166	1	-2.11736	0.079481	1
ENSBTAG00000048148	0.597117	0.00700617	0.36091	0.40068	0.245839	1	-0.404242	0.15847	1
ENSBTAG00000048255	0.597117	0.00700617	0.36091	0.40068	0.245839	1	-0.404242	0.15847	1
ENSBTAG00000018238	0.55088	0.00709671	0.363806	0.215045	0.526188	1	0.164545	0.554454	1
ENSBTAG00000015938	0.626881	0.00725244	0.370603	0.718931	0.0389189	0.691201	0.597847	0.0462151	1
ENSBTAG00000026753	0.55028	0.00728473	0.37166	0.896887	0.00798492	0.387044	0.8768	0.00237628	0.363022
ENSBTAG00000014508	0.735835	0.00730773	0.372241	0.63286	0.104159	0.910991	0.435361	0.193291	1
ENSBTAG00000034586	-4.48394	0.00738699	0.374449	-5.06705	0.00279238	0.220364	N/A	N/A	N/A
ENSBTAG00000019018	0.555085	0.00739781	0.374449	0.121511	0.722237	1	0.269321	0.344466	1
ENSBTAG00000036242	0.934305	0.00737503	0.374449	0.493411	0.278446	1	0.304724	0.461112	1
ENSBTAG00000027635	0.864484	0.00740983	0.374465	0.602908	0.160932	0.982446	0.511629	0.184796	1
ENSBTAG00000045039	1.89315	0.00742282	0.374531	1.58622	0.0459697	0.718122	0.247871	0.735924	1
ENSBTAG00000032187	-3.36765	0.00747053	0.375755	0.249403	0.862133	1	-0.556671	0.658916	1
ENSBTAG00000010549	0.563498	0.00749704	0.375899	0.632359	0.0539313	0.756764	0.255938	0.352763	1
ENSBTAG00000007545	-0.62272	0.0075534	0.376964	-0.128716	0.714835	1	-0.0419317	0.888714	1
ENSBTAG00000015647	-5.83596	0.00761735	0.377263	-8.19561	6.93547e-06	0.00341865	-2.82346	0.0998214	1
ENSBTAG00000006197	-0.706279	0.00761827	0.377263	-0.231512	0.534628	1	0.0676854	0.833337	1
ENSBTAG00000021000	-0.603874	0.00757547	0.377263	-0.0349953	0.92203	1	-0.0989425	0.737893	1
ENSBTAG00000038434	-0.547009	0.00759803	0.377263	-0.114957	0.739742	1	-0.180604	0.530884	1
ENSBTAG00000010606	0.550654	0.00774306	0.381426	0.850011	0.010005	0.415894	0.682668	0.0129856	0.670951
ENSBTAG00000035230	-0.72379	0.00776185	0.381426	-0.145815	0.703838	1	-0.299987	0.359593	1
ENSBTAG00000018142	-0.812163	0.00778614	0.382033	0.0331297	0.935579	1	-0.488311	0.184235	1
ENSBTAG00000031340	-1.99956	0.00783661	0.382752	-1.66593	0.0366042	0.679625	-1.21576	0.129632	1
ENSBTAG00000033034	3.78967	0.00782395	0.382752	0.932802	0.492031	1	-1.11895	0.448283	1
ENSBTAG00000040061	-0.570046	0.00788984	0.38418	-0.0889552	0.795472	1	-0.369335	0.192153	1
ENSBTAG00000016906	-2.83795	0.00793043	0.384986	-1.4992	0.140856	0.958178	-0.311519	0.781464	1
ENSBTAG00000009071	-0.71409	0.00804197	0.387257	0.260513	0.500198	1	-0.0271534	0.933802	1
ENSBTAG00000012077	-0.537339	0.00805386	0.387257	-0.0274673	0.936733	1	-0.121246	0.665254	1
ENSBTAG00000014840	0.581057	0.00807206	0.387257	-0.00368499	0.991235	1	-0.276787	0.331059	1
ENSBTAG00000000563	0.531522	0.00824288	0.387411	1.08087	0.00126846	0.138918	0.492329	0.0750265	1
ENSBTAG00000016709	0.528286	0.00822294	0.387411	0.513852	0.119412	0.929217	0.402685	0.142159	1
ENSBTAG00000010662	0.595645	0.00815637	0.387411	0.488894	0.155093	0.973584	0.0491492	0.866984	1
ENSBTAG00000000260	-0.535655	0.00818879	0.387411	-0.230483	0.494895	1	-0.107272	0.696193	1
ENSBTAG00000011277	-1.25081	0.00814352	0.387411	-0.133406	0.807531	1	0.24787	0.627376	1
ENSBTAG00000013778	-3.50585	0.00815358	0.387411	-1.29972	0.340491	1	-1.89057	0.170529	1
ENSBTAG00000016757	-0.677566	0.00812837	0.387411	-0.050931	0.893402	1	-0.520196	0.105473	1
ENSBTAG00000019912	3.68676	0.00826224	0.387411	0.547848	0.678225	1	1.60563	0.249669	1
ENSBTAG00000020735	-0.542721	0.00822193	0.387411	0.100109	0.778446	1	-0.0940547	0.746964	1
ENSBTAG00000021457	2.22866	0.00822891	0.387411	0.048353	0.951261	1	3.25886	0.000416911	0.110398
ENSBTAG00000047293	-0.60046	0.00830342	0.387816	0.0434217	0.900361	1	-0.192206	0.510879	1
ENSBTAG00000018870	1.36907	0.00838558	0.389141	1.81155	0.00249848	0.208862	0.757326	0.169773	1
ENSBTAG00000014813	3.98442	0.00839418	0.389141	2.12017	0.311906	1	1.48077	0.404684	1
ENSBTAG00000007773	-1.61801	0.00842102	0.389336	-0.838286	0.279154	1	-0.395982	0.533261	1
ENSBTAG00000012855	-0.65911	0.00857011	0.393736	0.197763	0.591761	1	0.0265563	0.931834	1
ENSBTAG00000046185	-0.562212	0.00861499	0.394885	-0.0402241	0.906326	1	0.0359808	0.897655	1
ENSBTAG00000010735	-0.55166	0.00865771	0.395246	-1.15502	0.000583863	0.0861779	0.0183627	0.947097	1
ENSBTAG00000019385	-0.540593	0.00865989	0.395246	-0.352998	0.300695	1	-0.316097	0.260535	1
ENSBTAG00000030425	-0.547087	0.00886227	0.396292	-1.08498	0.00135655	0.142974	-0.883209	0.0016712	0.286273
ENSBTAG00000004564	-0.540454	0.00882097	0.396292	0.029489	0.931119	1	-0.0843436	0.763064	1
ENSBTAG00000005461	0.853775	0.0088709	0.396292	0.522458	0.232461	1	0.531262	0.169951	1
ENSBTAG00000006470	-0.698107	0.00871005	0.396292	-0.164251	0.668203	1	-0.0670845	0.839378	1
ENSBTAG00000007190	-1.04657	0.00876337	0.396292	-0.54181	0.270795	1	-0.438152	0.336661	1
ENSBTAG00000008648	0.53369	0.00874049	0.396292	0.16223	0.62962	1	0.10837	0.692473	1
ENSBTAG00000011961	0.534575	0.0088504	0.396292	-0.44797	0.190202	1	-0.0845779	0.766467	1
ENSBTAG00000013858	-0.532638	0.00886713	0.396292	0.0427915	0.897384	1	-0.201564	0.460034	1
ENSBTAG00000014329	-4.70883	0.00877677	0.396292	-2.92641	1	1	-3.15541	0.999717	1
ENSBTAG00000017329	0.556897	0.00881993	0.396292	0.161023	0.623853	1	0.133439	0.628744	1
ENSBTAG00000020199	-0.538277	0.00890543	0.396292	-0.0523508	0.875971	1	-0.283281	0.300057	1
ENSBTAG00000038625	-0.589143	0.00887386	0.396292	0.00944729	0.978213	1	-0.266554	0.355608	1
ENSBTAG00000045977	4.17272	0.00893496	0.396414	3.23803	0.0378047	0.684601	3.95538	0.0134524	0.674963
ENSBTAG00000006558	4.37568	0.00901459	0.396414	-1.58394	0.279155	1	-1.56689	0.228628	1
ENSBTAG00000007622	0.522138	0.00897686	0.396414	0.300511	0.371341	1	0.0020283	0.99415	1
ENSBTAG00000014933	-0.542097	0.00897854	0.396414	0.0587758	0.863517	1	-0.0344791	0.901858	1
ENSBTAG00000020855	-0.647239	0.00901082	0.396414	-0.277863	0.448539	1	-0.27897	0.369223	1
ENSBTAG00000013173	4.46237	0.00897154	0.396414	NA	NA	NA	N/A	N/A	N/A
ENSBTAG00000043425	-4.47407	0.00903189	0.396414	NA	NA	NA	-3.80211	0.0193876	0.773945
ENSBTAG00000010285	-2.46392	0.00906058	0.396586	-0.14722	0.863455	1	-0.833728	0.36535	1
ENSBTAG00000021678	-0.836323	0.00904822	0.396586	-0.0939706	0.831425	1	-0.592536	0.108596	1
ENSBTAG00000005145	-0.543913	0.00908846	0.397264	0.238934	0.497252	1	-0.0053577	0.985248	1
ENSBTAG00000032455	4.17374	0.00914913	0.398285	6.7387	6.03412e-05	0.0165242	9.50322	8.70898e-07	0.000701311
ENSBTAG00000008597	0.608684	0.00914301	0.398285	1.03311	0.00283767	0.222296	0.663841	0.0300972	0.886942
ENSBTAG00000030999	1.40263	0.00916667	0.398508	1.68426	0.00850442	0.39206	1.93086	0.000916368	0.186657
ENSBTAG00000012409	-3.40183	0.00926642	0.40064	-4.32828	0.000657413	0.0915805	-3.97397	0.00497095	0.484792
ENSBTAG00000019330	1.33886	0.00926948	0.40064	1.58117	0.00837092	0.389141	1.11381	0.0340185	0.929382
ENSBTAG00000021647	0.682357	0.00927824	0.40064	0.866935	0.0206168	0.554627	0.670148	0.0451979	1
ENSBTAG00000015009	0.580389	0.00927583	0.40064	-0.111191	0.745758	1	-0.283386	0.326351	1
ENSBTAG00000015788	-0.764952	0.00925153	0.40064	-0.205341	0.613551	1	-0.0931658	0.786872	1
ENSBTAG00000043747	1.62086	0.00929127	0.400663	1.63134	0.0200976	0.548551	-0.0793232	0.907944	1
ENSBTAG00000003339	-0.603964	0.00932807	0.401169	-0.410212	0.240484	1	-0.457709	0.119491	1
ENSBTAG00000042553	1.66407	0.00931637	0.401169	0.0133303	0.979749	1	2.01667	0.00506517	0.484792
ENSBTAG00000033077	-0.525566	0.00935285	0.401696	0.0491002	0.88608	1	0.0478645	0.862547	1
ENSBTAG00000008737	-0.542762	0.00938837	0.402682	-0.161748	0.63419	1	0.165737	0.549131	1
ENSBTAG00000040350	-0.545269	0.0094501	0.403736	0.186979	0.589896	1	-0.0194843	0.945015	1
ENSBTAG00000043541	3.91323	0.00946074	0.403736	1.30636	0.999771	1	4.68621	0.00337567	0.439612
ENSBTAG00000024091	-3.91031	0.00948777	0.40424	-4.59056	0.0111033	0.436433	-2.47046	0.125122	1
ENSBTAG00000040432	-2.26732	0.00954239	0.406027	-1.80556	0.046281	0.721578	-0.337179	0.725198	1
ENSBTAG00000002804	-4.62815	0.00955866	0.406087	-2.68899	0.0656205	0.810618	-3.01528	0.0858262	1
ENSBTAG00000009965	0.663607	0.00959097	0.406474	-0.0214628	0.9535	1	0.201358	0.524251	1
ENSBTAG00000007074	-0.720153	0.00964337	0.408155	-0.131345	0.73493	1	-0.3619	0.282272	1
ENSBTAG00000012929	-0.681255	0.00965845	0.408254	-0.180038	0.638576	1	-0.255945	0.429364	1
ENSBTAG00000014357	-4.67302	0.00973508	0.409871	-3.19004	0.0484764	0.731799	-6.85522	7.83478e-05	0.033643
ENSBTAG00000002048	-0.567414	0.00972857	0.409871	-0.105831	0.757407	1	-0.28281	0.317276	1
ENSBTAG00000009789	-0.688017	0.0097597	0.410368	0.209538	0.582654	1	0.217986	0.499359	1
ENSBTAG00000009171	0.558591	0.00982029	0.411835	0.853117	0.0107588	0.430005	0.540193	0.0582032	1
ENSBTAG00000006262	-1.52906	0.00986703	0.412256	-0.797604	0.233934	1	-0.739292	0.248074	1
ENSBTAG00000020672	-4.38104	0.00991338	0.413574	NA	NA	NA	N/A	N/A	N/A
ENSBTAG00000047444	-3.00371	0.0100079	0.415894	-2.86492	0.00700643	0.36091	0.228742	0.827857	1
ENSBTAG00000007397	-0.827851	0.0100666	0.417251	1.12655	0.0159607	0.505555	0.285167	0.462167	1
ENSBTAG00000039556	0.941506	0.010129	0.418754	0.529376	0.253464	1	0.790072	0.0568098	1
ENSBTAG00000021775	3.86273	0.0101682	0.419829	2.63875	0.0488449	0.731988	-1.04399	0.215705	1
ENSBTAG00000011137	1.76457	0.0102616	0.421113	1.50973	0.0532755	0.755399	2.29477	0.00119552	0.228849
ENSBTAG00000039937	1.06081	0.0102649	0.421113	0.834071	0.115183	0.923973	0.83062	0.0830973	1
ENSBTAG00000011820	0.642525	0.0102588	0.421113	-0.141451	0.697611	1	-0.147033	0.636083	1
ENSBTAG00000038325	-3.10586	0.010228	0.421113	0.244642	0.814659	1	-0.0605385	0.987982	1
ENSBTAG00000017233	-0.557387	0.0102974	0.421365	-0.293759	0.419119	1	-0.389113	0.183926	1
ENSBTAG00000016470	0.549835	0.010496	0.426224	0.346484	0.296177	1	0.377852	0.173373	1
ENSBTAG00000026139	-4.01789	0.0104856	0.426224	-0.893497	0.579096	1	-4.0833	0.00492806	0.484792
ENSBTAG00000020696	1.22311	0.0105299	0.426803	1.65483	0.00300373	0.229141	1.2456	0.010352	0.630162
ENSBTAG00000019880	1.46585	0.0105369	0.426803	-1.26811	0.0896904	0.880186	-0.995823	0.151953	1
ENSBTAG00000008864	0.51695	0.0106169	0.428526	0.72445	0.0303755	0.634855	0.528943	0.0577536	1
ENSBTAG00000005773	-0.556365	0.0106096	0.428526	-0.0581793	0.864713	1	0.00969878	0.972875	1
ENSBTAG00000034349	0.525704	0.0106195	0.428526	0.406701	0.211862	1	-0.0422629	0.877623	1
ENSBTAG00000038173	-3.59808	0.0106352	0.428617	-4.15199	0.00261121	0.211936	-3.58357	0.00906561	0.607522
ENSBTAG00000015490	1.68296	0.0107036	0.429643	0.79626	0.246637	1	0.873728	0.213344	1
ENSBTAG00000035286	0.605662	0.0108121	0.430336	0.163615	0.640316	1	0.551025	0.0674931	1
ENSBTAG00000016231	-0.593126	0.0108928	0.432473	-0.256575	0.465189	1	-0.184593	0.535595	1
ENSBTAG00000038650	0.507065	0.010937	0.43369	0.596012	0.0768017	0.846805	0.116453	0.677675	1
ENSBTAG00000008024	0.540817	0.0109975	0.435548	0.015187	0.963255	1	-0.0735896	0.789252	1
ENSBTAG00000003074	0.548543	0.0110937	0.436433	0.959945	0.00438189	0.281919	0.415107	0.143369	1
ENSBTAG00000007184	0.521289	0.0111152	0.436433	0.652203	0.0475583	0.728712	0.699293	0.0110687	0.644747
ENSBTAG00000047147	-1.41239	0.0110767	0.436433	-0.471695	0.433625	1	-0.581769	0.310873	1
ENSBTAG00000002317	-4.35515	0.0110797	0.436433	NA	NA	NA	N/A	N/A	N/A
ENSBTAG00000017542	0.583684	0.0112102	0.438005	0.803164	0.0197283	0.54585	0.65928	0.0240429	0.83223
ENSBTAG00000008632	0.660073	0.0111932	0.438005	0.202089	0.590824	1	0.326092	0.310764	1
ENSBTAG00000018837	0.59787	0.011216	0.438005	0.36715	0.296077	1	0.139624	0.643685	1
ENSBTAG00000004430	-0.536013	0.0112425	0.438211	0.120408	0.723419	1	0.0264339	0.92409	1
ENSBTAG00000002450	0.569251	0.0113063	0.439629	0.94903	0.00552666	0.325244	0.451311	0.118635	1
ENSBTAG00000043553	0.693989	0.0113844	0.441592	0.874702	0.0239854	0.577938	0.764893	0.0261287	0.860736
ENSBTAG00000012351	4.24046	0.0115172	0.444055	NA	NA	NA	-1.65057	0.225308	1
ENSBTAG00000006083	-1.94328	0.011601	0.445678	0.0170882	0.967626	1	-1.93747	0.0254867	0.855225
ENSBTAG00000040338	1.15415	0.0115799	0.445678	-0.262663	0.639188	1	-0.421398	0.403297	1
ENSBTAG00000045742	0.551416	0.0116488	0.446444	0.765465	0.0227986	0.566867	0.387306	0.172136	1
ENSBTAG00000026247	4.22219	0.0116984	0.447808	NA	NA	NA	N/A	N/A	N/A
ENSBTAG00000007994	0.922841	0.0117967	0.449046	1.56356	0.0010256	0.122157	0.882055	0.0357091	0.941591
ENSBTAG00000007780	0.695556	0.0118008	0.449046	-0.156558	0.685589	1	0.375157	0.260822	1
ENSBTAG00000016096	1.718	0.011879	0.450186	0.84561	0.27941	1	0.928126	0.205483	1
ENSBTAG00000038233	-0.556883	0.0119226	0.450359	0.0964851	0.782254	1	-0.370203	0.194156	1
ENSBTAG00000038258	-1.20601	0.0120971	0.454917	0.180855	0.767023	1	-1.34918	0.0135699	0.675634
ENSBTAG00000010247	-0.742357	0.0121282	0.455085	-0.23812	0.562046	1	-0.106547	0.764727	1
ENSBTAG00000021251	-4.23353	0.0122512	0.458681	NA	NA	NA	N/A	N/A	N/A
ENSBTAG00000005826	-0.683824	0.0122966	0.459723	0.0378433	0.922651	1	-0.189316	0.570397	1
ENSBTAG00000044659	0.743275	0.0123239	0.460208	-0.0539229	0.896135	1	0.563213	0.125016	1
ENSBTAG00000031476	1.23808	0.0124369	0.461931	-0.850635	0.154712	0.972577	-0.294735	0.583893	1
ENSBTAG00000047673	-0.651213	0.0124321	0.461931	-0.169355	0.652438	1	-0.137866	0.666345	1
ENSBTAG00000004407	4.30825	0.0124422	0.461931	NA	NA	NA	N/A	N/A	N/A
ENSBTAG00000019123	0.640775	0.0125422	0.463327	1.02539	0.00492036	0.30434	0.616613	0.0540186	1
ENSBTAG00000004154	-0.543898	0.0125369	0.463327	0.169044	0.622817	1	-0.0608865	0.82966	1
ENSBTAG00000017682	-0.513347	0.0125596	0.463327	0.32414	0.357007	1	0.0770663	0.789605	1
ENSBTAG00000005154	2.29074	0.0127538	0.467927	1.36468	0.144851	0.959261	1.36859	0.13172	1
ENSBTAG00000018035	-0.536004	0.012917	0.471366	0.150368	0.664973	1	0.100046	0.726056	1
ENSBTAG00000030542	-1.29889	0.0129598	0.471853	-2.8013	3.21804e-05	0.0108532	-2.30869	0.00023904	0.0773562
ENSBTAG00000032166	-0.510969	0.0130217	0.473224	-0.636221	0.0543681	0.759857	0.0475452	0.860764	1
ENSBTAG00000002177	-0.506992	0.0130712	0.473845	0.0900564	0.789713	1	-0.0649664	0.815722	1
ENSBTAG00000021226	-0.587895	0.0130736	0.473845	0.0123121	0.971817	1	-0.0536077	0.858056	1
ENSBTAG00000019488	-0.634767	0.0131115	0.47468	0.0614445	0.8684	1	-0.160261	0.614707	1
ENSBTAG00000018203	0.507027	0.013152	0.475437	1.20521	0.000393166	0.0663956	0.743155	0.00846268	0.600444
ENSBTAG00000008352	-3.90413	0.0131769	0.475437	-0.557032	0.744567	1	0.216716	0.872693	1
ENSBTAG00000002348	-0.624191	0.0133029	0.475751	-0.0879601	0.812037	1	-0.143318	0.649787	1
ENSBTAG00000016315	0.494923	0.0133192	0.475751	0.294651	0.379971	1	0.0870071	0.754237	1
ENSBTAG00000018151	-0.575762	0.0132751	0.475751	0.0231021	0.94682	1	0.226579	0.447555	1
ENSBTAG00000026340	0.961577	0.0132201	0.475751	0.0129482	0.979256	1	0.375335	0.410907	1
ENSBTAG00000044509	-4.00184	0.0132756	0.475751	-1.01359	0.434981	1	0.222022	0.946079	1
ENSBTAG00000027020	-2.02442	0.0133701	0.476505	-0.256943	0.794101	1	-1.97212	0.0423868	0.99153
ENSBTAG00000034978	-0.853294	0.0133574	0.476505	-0.346267	0.436721	1	-0.377826	0.325274	1
ENSBTAG00000021859	-0.540614	0.0134312	0.476863	-0.323762	0.335165	1	-0.0996633	0.72329	1
ENSBTAG00000047788	-0.670066	0.0134223	0.476863	-0.179474	0.6495	1	-0.16303	0.631105	1
ENSBTAG00000038369	4.04726	0.0134619	0.477122	3.34343	0.0393708	0.691201	N/A	N/A	N/A
ENSBTAG00000002735	-0.536641	0.0135569	0.478681	-1.19512	0.000548524	0.0828996	-0.457371	0.112995	1
ENSBTAG00000045498	-3.34056	0.0135795	0.478681	-5.06351	0.00146393	0.149735	-4.20546	0.00738051	0.583391
ENSBTAG00000004412	-4.29079	0.0135227	0.478681	-2.60839	0.999667	1	-2.90719	1	1
ENSBTAG00000023867	-0.512409	0.0135742	0.478681	0.209184	0.550447	1	0.0369903	0.897561	1
ENSBTAG00000042339	0.971011	0.0137425	0.479641	0.907471	0.0736844	0.840789	0.796602	0.087722	1
ENSBTAG00000006853	-3.96959	0.0137164	0.479641	0.15196	0.891654	1	-0.157315	0.926245	1
ENSBTAG00000015828	0.513478	0.0137056	0.479641	0.325054	0.331421	1	0.19084	0.488424	1
ENSBTAG00000020273	-0.833766	0.0136483	0.479641	-0.169427	0.709808	1	0.143092	0.719051	1
ENSBTAG00000046372	-2.47402	0.0136427	0.479641	-1.01687	0.343259	1	-1.30313	0.219556	1
ENSBTAG00000046452	-0.684523	0.0136842	0.479641	-0.245366	0.538217	1	0.0109949	0.973465	1
ENSBTAG00000044167	3.8215	0.0138149	0.481054	4.57761	0.00293205	0.228305	4.92747	0.000880969	0.183895
ENSBTAG00000024015	-3.45708	0.0138175	0.481054	1.71016	0.129721	0.942392	-1.50995	0.312872	1
ENSBTAG00000020669	-0.69647	0.013828	0.481054	-0.381431	0.336963	1	-0.170566	0.619958	1
ENSBTAG00000043713	3.71973	0.0138783	0.481454	3.40813	0.0151301	0.496786	1.80816	0.204691	1
ENSBTAG00000003495	-0.505134	0.0138691	0.481454	0.0650722	0.848954	1	-0.116051	0.680755	1
ENSBTAG00000004316	-0.502533	0.0139084	0.481454	-0.0710652	0.831429	1	-0.162746	0.553467	1
ENSBTAG00000006305	2.22603	0.013913	0.481454	0.0288949	0.960463	1	0.866528	0.464776	1
ENSBTAG00000015569	1.74181	0.0139366	0.481693	1.66603	0.0386676	0.690974	1.47719	0.0589499	1
ENSBTAG00000017595	-0.78164	0.0139965	0.48324	-0.435124	0.309664	1	-0.402221	0.276613	1
ENSBTAG00000022960	-4.03356	0.0140188	0.483348	-8.96368	2.40096e-06	0.00153853	-4.05861	0.00891211	0.60444
ENSBTAG00000014560	0.720795	0.0140412	0.483348	0.684902	0.0932954	0.88923	0.45934	0.202152	1
ENSBTAG00000001804	-3.5281	0.0140795	0.483501	-2.77044	0.0328937	0.650778	-2.5524	0.0538055	1
ENSBTAG00000004339	-0.522407	0.014075	0.483501	-0.0720724	0.829267	1	-0.119406	0.664349	1
ENSBTAG00000013652	-0.608319	0.0141443	0.485207	0.0295575	0.934862	1	-0.299904	0.333409	1
ENSBTAG00000016820	-5.71303	0.0141887	0.486208	-7.57794	2.26683e-05	0.00806993	-4.48186	0.000260433	0.0784043
ENSBTAG00000030435	-0.488249	0.0142135	0.486541	-0.123814	0.713583	1	0.102996	0.70735	1
ENSBTAG00000011628	-2.71447	0.0143123	0.488875	-1.92355	0.0770847	0.847271	-2.40148	0.0231525	0.823085
ENSBTAG00000007013	0.614841	0.0143604	0.489082	0.239777	0.51499	1	0.362512	0.252579	1
ENSBTAG00000045813	-1.69334	0.0143486	0.489082	0.328605	0.661205	1	0.130796	0.8442	1
ENSBTAG00000002287	-0.500436	0.0144202	0.48995	0.0700451	0.839837	1	-0.15337	0.590591	1
ENSBTAG00000001754	-0.569637	0.0145219	0.491849	-0.103686	0.767834	1	-0.00921699	0.975179	1
ENSBTAG00000010399	-0.694949	0.014503	0.491849	0.0736893	0.858106	1	-0.0593031	0.862379	1
ENSBTAG00000021020	-0.502519	0.0145397	0.491849	0.0205188	0.952153	1	-0.0798524	0.77819	1
ENSBTAG00000032253	-0.521184	0.0145436	0.491849	-0.163213	0.626163	1	-0.110905	0.692205	1
ENSBTAG00000010182	3.44029	0.0145949	0.492751	0.96519	0.456749	1	-0.657326	0.679775	1
ENSBTAG00000005260	-2.89398	0.0146583	0.493472	0.733812	0.5218	1	-2.4263	0.0369235	0.950908
ENSBTAG00000038981	0.537388	0.0147087	0.493472	0.452158	0.179604	1	0.538932	0.0607523	1
ENSBTAG00000006686	4.15354	0.0146442	0.493472	NA	NA	NA	N/A	N/A	N/A
ENSBTAG00000015362	-4.97086	0.0147588	0.494118	-3.70372	1	1	-3.59958	0.0706518	1
ENSBTAG00000010232	0.52686	0.0147809	0.494341	0.127709	0.701574	1	-0.0632725	0.819123	1
ENSBTAG00000006354	0.497184	0.0148677	0.495179	0.574454	0.0845574	0.867839	0.35042	0.209952	1
ENSBTAG00000011589	-0.503898	0.0148603	0.495179	0.107857	0.748799	1	0.0403852	0.883775	1
ENSBTAG00000043389	4.1487	0.0148671	0.495179	NA	NA	NA	N/A	N/A	N/A
ENSBTAG00000002773	0.573518	0.0148956	0.495319	0.814855	0.0208192	0.557732	0.659487	0.0315071	0.898717
ENSBTAG00000023007	-2.96741	0.0149029	0.495319	-1.03433	0.386157	1	-0.389414	0.747303	1
ENSBTAG00000001508	2.64175	0.0149238	0.495501	-0.219182	0.855654	1	-0.327401	0.779524	1
ENSBTAG00000002051	0.502206	0.0149691	0.496247	0.370433	0.269135	1	0.320329	0.244211	1
ENSBTAG00000015385	-0.510105	0.0149772	0.496247	0.245211	0.466775	1	-0.00330927	0.990565	1
ENSBTAG00000013300	-3.77067	0.0150127	0.496786	-5.04599	0.000843455	0.107666	-6.37076	6.03359e-05	0.0273891
ENSBTAG00000001003	3.45885	0.0150736	0.496786	2.93626	0.0266866	0.603414	N/A	N/A	N/A
ENSBTAG00000020655	-0.498636	0.0150416	0.496786	-0.545094	0.102614	0.907053	0.240735	0.38026	1
ENSBTAG00000011761	-0.715998	0.0150956	0.496786	0.230623	0.568612	1	-0.074832	0.828502	1
ENSBTAG00000012434	-1.47184	0.015161	0.496786	-0.450939	0.516	1	-1.47582	0.0312338	0.898717
ENSBTAG00000012996	-0.504826	0.0151213	0.496786	-0.135445	0.684543	1	0.280582	0.303637	1
ENSBTAG00000017328	0.491822	0.0151604	0.496786	-0.415853	0.217893	1	0.00187261	0.99458	1
ENSBTAG00000025666	0.49253	0.0150357	0.496786	0.161771	0.642878	1	-0.380737	0.177925	1
ENSBTAG00000039891	-2.85365	0.0151964	0.497338	-9.82642	1.11862e-07	0.000112001	-5.56536	1.399e-07	0.000158767
ENSBTAG00000015510	-3.18932	0.0152539	0.497688	-2.59864	0.0368861	0.681563	-2.23971	0.100262	1
ENSBTAG00000002065	-3.69017	0.0152445	0.497688	-1.54145	0.325087	1	N/A	N/A	N/A
ENSBTAG00000013498	3.28666	0.0152848	0.497688	-0.423064	0.769875	1	0.880801	0.550152	1
ENSBTAG00000031707	-0.50941	0.0152723	0.497688	-0.166323	0.62591	1	-0.218429	0.43574	1
ENSBTAG00000012957	-0.48251	0.0153593	0.498719	-0.608704	0.065714	0.810637	-0.502924	0.0652547	1
ENSBTAG00000036744	2.9941	0.0153911	0.498719	2.18834	0.10923	0.915347	1.28345	0.330349	1
ENSBTAG00000014992	4.24842	0.0153661	0.498719	0.431033	0.7353	1	N/A	N/A	N/A
ENSBTAG00000017529	-1.85942	0.0153766	0.498719	-0.917027	0.222886	1	-1.21146	0.0966131	1
ENSBTAG00000046146	1.88336	0.015434	0.498998	2.0727	0.0534433	0.755399	0.868212	0.309342	1
ENSBTAG00000004009	0.70863	0.0154225	0.498998	-0.425049	0.288735	1	-0.0107716	0.975282	1
ENSBTAG00000027348	1.62393	0.0155208	0.500289	1.17958	0.107065	0.913729	2.03841	0.00388173	0.46283
ENSBTAG00000046047	0.861295	0.0156615	0.501176	0.672795	0.155908	0.975251	1.02338	0.0120566	0.656436
ENSBTAG00000001074	1.84097	0.0156883	0.501176	-0.249605	0.767252	1	-0.749377	0.392039	1
ENSBTAG00000006550	0.483481	0.0156754	0.501176	0.0702244	0.832407	1	0.246472	0.366358	1
ENSBTAG00000007433	-0.495507	0.0156787	0.501176	0.0156203	0.962801	1	0.0129346	0.962677	1
ENSBTAG00000018181	3.97842	0.0155741	0.501176	1.19441	0.688543	1	2.90593	0.106086	1
ENSBTAG00000029913	3.67731	0.0156891	0.501176	0.741907	0.615059	1	-0.592924	0.644234	1
ENSBTAG00000015978	0.486946	0.0157527	0.502206	0.388872	0.251532	1	0.729428	0.0112727	0.644747
ENSBTAG00000015772	0.748987	0.0157728	0.502347	0.778626	0.0661242	0.812665	0.410861	0.26484	1
ENSBTAG00000020704	2.09261	0.0158074	0.502947	-0.319878	0.722397	1	-0.476738	0.585623	1
ENSBTAG00000007804	0.496736	0.0158711	0.503974	-0.0535598	0.872011	1	-0.00633065	0.981379	1
ENSBTAG00000039950	1.7142	0.0158572	0.503974	-0.413347	0.650815	1	2.89327	0.000226409	0.0765359
ENSBTAG00000037783	-3.6025	0.0159994	0.505706	-4.32487	0.0219365	0.561587	-4.71453	0.00525017	0.487332
ENSBTAG00000011721	-0.494166	0.0160045	0.505706	0.171051	0.628897	1	-0.0406281	0.889193	1
ENSBTAG00000000585	0.763522	0.0160378	0.506258	-0.579093	0.17265	0.994552	-0.173537	0.647215	1
ENSBTAG00000042394	2.08355	0.0161419	0.50695	2.02887	0.0393668	0.691201	1.50431	0.123142	1
ENSBTAG00000034885	0.648143	0.0161413	0.50695	-0.452287	0.240099	1	0.0882622	0.789558	1
ENSBTAG00000031753	3.89146	0.0161448	0.50695	NA	NA	NA	N/A	N/A	N/A
ENSBTAG00000018348	-0.502405	0.0161866	0.507041	-0.151357	0.652546	1	-0.239428	0.384221	1
ENSBTAG00000032059	-4.22907	0.0162348	0.50764	-3.60643	0.0730893	0.838991	-2.30477	0.343425	1
ENSBTAG00000009966	1.01629	0.0162531	0.50764	0.703927	0.172429	0.994552	0.492599	0.32138	1
ENSBTAG00000032775	1.73448	0.0162782	0.507843	0.12741	0.875408	1	0.510479	0.472356	1
ENSBTAG00000001395	-0.523278	0.0163809	0.50926	0.660081	0.0568334	0.76748	0.0318516	0.91105	1
ENSBTAG00000038732	1.67305	0.0163679	0.50926	-1.09365	0.16228	0.982597	0.943063	0.221115	1
ENSBTAG00000039620	0.823686	0.0163873	0.50926	0.42263	0.355938	1	-0.0152889	0.968621	1
ENSBTAG00000045702	-0.514326	0.0163747	0.50926	0.168689	0.626824	1	0.113079	0.693859	1
ENSBTAG00000045928	2.27781	0.0165947	0.513048	1.83957	0.0933207	0.88923	2.0272	0.0467194	1
ENSBTAG00000003322	-0.733971	0.0166339	0.513048	0.51795	0.209573	1	0.143692	0.686079	1
ENSBTAG00000013203	1.15402	0.016635	0.513048	-0.00779934	0.997169	1	0.9334	0.114746	1
ENSBTAG00000030532	-4.07907	0.0166499	0.513048	NA	NA	NA	N/A	N/A	N/A
ENSBTAG00000017469	-0.487927	0.0166765	0.513271	0.253055	0.453528	1	0.232256	0.409938	1
ENSBTAG00000001687	-3.9423	0.0167161	0.513997	-1.43062	0.162107	0.982597	N/A	N/A	N/A
ENSBTAG00000042448	-2.85325	0.0167402	0.514244	-1.5123	0.190332	1	-0.995478	0.386015	1
ENSBTAG00000043593	-3.63815	0.0168067	0.514614	-3.10424	0.0456063	0.717001	-6.20323	0.000287168	0.0844913
ENSBTAG00000030652	3.98906	0.016829	0.514614	NA	NA	NA	N/A	N/A	N/A
ENSBTAG00000039310	1.41483	0.0168511	0.51469	1.64537	0.0101113	0.418562	0.0483182	0.93742	1
ENSBTAG00000006504	-0.835762	0.0169026	0.514791	-0.630259	0.162725	0.982597	-0.909042	0.0229259	0.820377
ENSBTAG00000012674	2.03556	0.0169922	0.516048	1.0355	0.238119	1	0.325772	0.70904	1
ENSBTAG00000004899	-0.495381	0.017086	0.517795	-0.128913	0.701905	1	-0.305245	0.273924	1
ENSBTAG00000010756	0.486357	0.0170982	0.517795	0.176134	0.589221	1	0.411177	0.128185	1
ENSBTAG00000013057	-0.50715	0.0171943	0.518254	0.00477516	0.988402	1	-0.0250668	0.928888	1
ENSBTAG00000018062	1.89588	0.0171845	0.518254	-0.176584	0.841027	1	0.0452237	0.949842	1
ENSBTAG00000025219	-0.539879	0.0171606	0.518254	-0.0974911	0.780733	1	0.144998	0.623899	1
ENSBTAG00000008525	-0.497119	0.0172855	0.518738	-0.00494166	0.988901	1	0.000511944	0.998345	1
ENSBTAG00000043079	-3.67177	0.0172808	0.518738	-0.685901	0.999866	1	-0.844471	0.648604	1
ENSBTAG00000043327	1.72541	0.0175003	0.524026	1.31363	0.13151	0.946237	1.07045	0.176586	1
ENSBTAG00000046648	0.800677	0.0175673	0.525543	0.454637	0.309472	1	0.125573	0.747671	1
ENSBTAG00000012036	-0.852693	0.0175905	0.525681	-0.988729	0.0371248	0.683502	-1.05144	0.0141488	0.687451
ENSBTAG00000010977	-1.11717	0.0176047	0.525681	-0.606851	0.257602	1	0.155025	0.756448	1
ENSBTAG00000018313	-0.628745	0.0176313	0.525983	0.28671	0.447556	1	-0.0753654	0.819879	1
ENSBTAG00000007793	-0.752609	0.0176532	0.526147	-0.11996	0.783227	1	-0.133961	0.717853	1
ENSBTAG00000008257	3.40552	0.0177529	0.528138	2.31115	0.0760459	0.846414	-0.993561	0.999918	1
ENSBTAG00000016413	-3.4374	0.0177901	0.52843	-1.17096	0.215262	1	N/A	N/A	N/A
ENSBTAG00000010913	0.594633	0.0178669	0.530053	0.233599	0.528426	1	0.117236	0.714735	1
ENSBTAG00000046561	-0.665984	0.0179456	0.531164	-0.410637	0.293747	1	-0.336237	0.318205	1
ENSBTAG00000016551	0.49592	0.0180078	0.53226	0.0445104	0.892652	1	-0.104808	0.701294	1
ENSBTAG00000013976	0.716206	0.0180259	0.532305	0.44624	0.276193	1	0.395905	0.26855	1
ENSBTAG00000016484	-0.488548	0.0180613	0.532859	-0.0298671	0.928602	1	0.108641	0.694844	1
ENSBTAG00000033961	-1.33602	0.0181502	0.534498	-0.628974	0.313578	1	-0.151594	0.807955	1
ENSBTAG00000000936	-1.33043	0.0181736	0.534695	-0.892663	0.168538	0.989696	-0.0586791	0.921157	1
ENSBTAG00000032366	-0.587577	0.018282	0.536897	0.113467	0.759319	1	-0.0654865	0.832542	1
ENSBTAG00000043557	-1.75966	0.0183714	0.538536	0.657575	0.409779	1	0.719393	0.363152	1
ENSBTAG00000001120	1.02694	0.0184052	0.538797	1.39262	0.0085519	0.393682	0.254265	0.59673	1
ENSBTAG00000038891	-2.73859	0.0184719	0.538797	-2.78546	0.0338463	0.65883	-1.34173	0.345795	1
ENSBTAG00000021522	-4.006	0.0184648	0.538797	NA	NA	NA	-1.82291	0.275155	1
ENSBTAG00000006999	0.644971	0.0186158	0.540152	1.07809	0.00782791	0.382752	0.855017	0.012939	0.670951
ENSBTAG00000046345	1.153	0.0189622	0.540152	1.34176	0.0197017	0.545586	0.886734	0.0887461	1
ENSBTAG00000020250	-3.42729	0.0190543	0.540152	-3.25137	0.0222874	0.562718	-2.10329	0.192717	1
ENSBTAG00000012544	0.468053	0.0189912	0.540152	0.615767	0.0692325	0.824494	0.531403	0.0603763	1
ENSBTAG00000010123	-3.85695	0.0191167	0.540152	-2.25285	0.0797361	0.856429	N/A	N/A	N/A
ENSBTAG00000024426	-1.03111	0.0189524	0.540152	-0.87475	0.0905967	0.883824	-0.28404	0.537839	1
ENSBTAG00000035442	1.66351	0.0191417	0.540152	1.33988	0.111779	0.917999	2.85573	0.000799084	0.171565
ENSBTAG00000031354	-1.91648	0.018868	0.540152	-1.38762	0.133671	0.948417	-1.27336	0.147268	1
ENSBTAG00000011001	1.80845	0.0187941	0.540152	1.1992	0.144766	0.959261	0.208032	0.781292	1
ENSBTAG00000000539	0.501039	0.018827	0.540152	0.0656111	0.843101	1	0.207183	0.455147	1
ENSBTAG00000000700	-3.20465	0.0185848	0.540152	-1.68904	0.318074	1	-0.945328	0.633782	1
ENSBTAG00000002349	-2.56341	0.0191145	0.540152	-0.956465	0.548096	1	-0.955884	0.370953	1
ENSBTAG00000004901	-0.564765	0.0190498	0.540152	0.353528	0.336259	1	0.262167	0.401013	1
ENSBTAG00000006200	0.572647	0.0190294	0.540152	0.245103	0.490921	1	0.336163	0.26983	1
ENSBTAG00000007169	0.866594	0.0191591	0.540152	0.542501	0.261272	1	1.03973	0.015603	0.721496
ENSBTAG00000011862	-3.47382	0.0188192	0.540152	-1.37274	0.214533	1	-1.21126	0.400764	1
ENSBTAG00000014666	2.26784	0.0191132	0.540152	0.837256	0.418185	1	1.86381	0.0934838	1
ENSBTAG00000014863	0.579727	0.0188559	0.540152	-0.0787497	0.827128	1	-0.236711	0.442648	1
ENSBTAG00000018817	-3.80758	0.0189069	0.540152	-1.72166	0.187023	1	-3.40664	0.037211	0.952651
ENSBTAG00000019755	-0.686622	0.0185672	0.540152	-0.304519	0.44749	1	-0.159714	0.643041	1
ENSBTAG00000020749	-1.33041	0.0189638	0.540152	-0.37289	0.569307	1	-0.79144	0.174454	1
ENSBTAG00000023026	0.86032	0.0188786	0.540152	0.194354	0.682763	1	0.884335	0.0439801	1
ENSBTAG00000033529	1.7565	0.0186898	0.540152	1.08305	0.190857	1	0.648241	0.397338	1
ENSBTAG00000037937	-0.471449	0.0189389	0.540152	0.0383171	0.911024	1	-0.0540831	0.847246	1
ENSBTAG00000039325	-0.874914	0.0189549	0.540152	-0.607904	0.217679	1	-0.691331	0.132272	1
ENSBTAG00000045402	-3.75804	0.0186261	0.540152	NA	NA	NA	N/A	N/A	N/A
ENSBTAG00000013790	-0.473262	0.0192155	0.540562	0.0134402	0.969343	1	-0.108131	0.705459	1
ENSBTAG00000014021	-0.604505	0.0192166	0.540562	0.158127	0.672729	1	-0.262646	0.418652	1
ENSBTAG00000012789	-4.06065	0.0193054	0.540684	-0.828355	0.622341	1	2.31778	0.16004	1
ENSBTAG00000020319	0.655031	0.0193104	0.540684	-0.0805104	0.837983	1	0.836208	0.0130491	0.670951
ENSBTAG00000044082	-0.595496	0.0193067	0.540684	0.424028	0.256968	1	0.04417	0.889684	1
ENSBTAG00000045166	-3.97185	0.0193288	0.540684	NA	NA	NA	N/A	N/A	N/A
ENSBTAG00000012850	3.54905	0.0193753	0.541031	2.31263	0.0695396	0.824898	3.51433	0.0370476	0.950908
ENSBTAG00000011888	1.72455	0.0193853	0.541031	-0.129306	0.867866	1	-0.49886	0.522454	1
ENSBTAG00000021707	-3.09549	0.0194818	0.54278	2.30686	0.0520811	0.752674	1.87917	0.124769	1
ENSBTAG00000012507	1.18976	0.0195279	0.543083	1.15207	0.0526193	0.752963	1.13907	0.0433775	1
ENSBTAG00000011313	-0.480831	0.0196385	0.54458	-0.00576911	0.986748	1	-0.163998	0.557511	1
ENSBTAG00000019305	-0.533416	0.0196361	0.54458	-0.450196	0.19555	1	-0.213607	0.470331	1
ENSBTAG00000013211	-0.553052	0.0197867	0.546426	-0.0334713	0.924745	1	-0.0925906	0.757671	1
ENSBTAG00000001321	0.483651	0.0199858	0.546837	1.09013	0.00112011	0.12956	0.856162	0.00262832	0.383108
ENSBTAG00000046614	-3.98921	0.0199525	0.546837	-4.96504	0.00680384	0.36091	N/A	N/A	N/A
ENSBTAG00000017799	-0.475023	0.0199655	0.546837	-0.0320797	0.922916	1	-0.0680356	0.801916	1
ENSBTAG00000045992	3.4267	0.0198538	0.546837	0.904953	0.645402	1	0.301433	0.881302	1
ENSBTAG00000042896	4.5363	0.019974	0.546837	NA	NA	NA	N/A	N/A	N/A
ENSBTAG00000024269	-0.56002	0.0200337	0.547679	-0.17965	0.622352	1	-0.31249	0.305721	1
ENSBTAG00000037649	0.599899	0.0200998	0.548551	0.314472	0.402763	1	0.202847	0.52705	1
ENSBTAG00000047196	0.521794	0.0201664	0.5499	-0.0268415	0.937197	1	-0.213903	0.460703	1
ENSBTAG00000013525	0.529751	0.0202316	0.550915	0.276944	0.429718	1	-0.0250323	0.933273	1
ENSBTAG00000037332	-2.33894	0.020238	0.550915	-0.659663	0.563424	1	-0.349238	0.760211	1
ENSBTAG00000003806	0.4909	0.0202972	0.551841	-0.161491	0.627697	1	0.171041	0.534283	1
ENSBTAG00000005984	-0.486661	0.0203309	0.551841	0.110094	0.743923	1	-0.0382097	0.889767	1
ENSBTAG00000038495	-3.51824	0.020341	0.551841	-0.857775	0.999938	1	0.734195	1	1
ENSBTAG00000047216	0.802373	0.0203822	0.552177	0.170692	0.705643	1	0.108257	0.787404	1
ENSBTAG00000017837	3.87763	0.0203878	0.552177	NA	NA	NA	N/A	N/A	N/A
ENSBTAG00000018314	0.691912	0.0204151	0.552448	0.345698	0.395977	1	0.0515785	0.883682	1
ENSBTAG00000031397	0.525795	0.0204541	0.552848	0.870138	0.0107964	0.430336	0.533789	0.0725049	1
ENSBTAG00000018517	0.515669	0.0206089	0.554627	0.853459	0.0117874	0.449046	0.780677	0.00623252	0.526714
ENSBTAG00000008728	-0.758969	0.0206793	0.555378	-0.396413	0.364657	1	-0.626837	0.101232	1
ENSBTAG00000026032	-3.15384	0.0206672	0.555378	-0.285938	0.821999	1	-2.08234	0.120528	1
ENSBTAG00000011713	3.52102	0.0208181	0.557732	-0.0143927	0.994543	1	N/A	N/A	N/A
ENSBTAG00000007166	0.760677	0.0210178	0.558051	1.12964	0.0103474	0.421796	0.873306	0.0239556	0.831017
ENSBTAG00000046294	-1.27521	0.0212292	0.558051	-1.48627	0.0269171	0.605635	-0.203095	0.753091	1
ENSBTAG00000011164	2.81991	0.0210795	0.558051	-2.39688	0.0622776	0.802724	1.73279	0.150208	1
ENSBTAG00000013201	0.51567	0.0213047	0.558051	0.617308	0.0701768	0.828659	0.889465	0.00200791	0.323855
ENSBTAG00000014332	-0.77827	0.021494	0.558051	-0.782846	0.0719813	0.834356	-0.0566002	0.880193	1
ENSBTAG00000031412	3.64698	0.0211107	0.558051	2.95139	0.0735249	0.840135	2.19906	0.161307	1
ENSBTAG00000010874	-0.786778	0.0214814	0.558051	-0.802142	0.078172	0.852868	0.253358	0.531517	1
ENSBTAG00000006948	-2.96208	0.0214209	0.558051	-2.23409	0.0860255	0.867839	-2.77733	0.0378768	0.954481
ENSBTAG00000019426	2.92093	0.0214418	0.558051	1.92749	0.1146	0.922559	0.454133	0.686175	1
ENSBTAG00000048169	1.15851	0.0211177	0.558051	0.808262	0.171058	0.993137	1.18185	0.0282071	0.884378
ENSBTAG00000004995	-0.496183	0.0211962	0.558051	-0.172811	0.605509	1	-0.0105119	0.970094	1
ENSBTAG00000006244	0.479131	0.0211907	0.558051	-0.106343	0.746829	1	0.057373	0.83291	1
ENSBTAG00000007567	-0.501821	0.0215184	0.558051	0.0475055	0.889684	1	0.0429332	0.879735	1
ENSBTAG00000008083	-0.481935	0.0211491	0.558051	-0.000553705	0.999011	1	-0.261491	0.345018	1
ENSBTAG00000011556	0.756623	0.0210656	0.558051	0.316429	0.466043	1	0.100507	0.790318	1
ENSBTAG00000011593	-0.484369	0.0214975	0.558051	0.0577067	0.863077	1	-0.0814722	0.768125	1
ENSBTAG00000011839	-0.460399	0.0212957	0.558051	-0.189382	0.571152	1	-0.253615	0.358413	1
ENSBTAG00000012860	0.543981	0.0211604	0.558051	0.0874416	0.802403	1	0.0394935	0.895123	1
ENSBTAG00000015716	-0.481242	0.0211333	0.558051	0.121228	0.712171	1	-0.229351	0.403242	1
ENSBTAG00000017075	2.2649	0.0213157	0.558051	-0.798124	0.46891	1	0.170937	0.932291	1
ENSBTAG00000026191	0.629578	0.0215452	0.558051	-0.0398807	0.917446	1	-0.42166	0.20276	1
ENSBTAG00000037554	2.73037	0.02096	0.558051	0.929955	0.468047	1	1.29173	0.307957	1
ENSBTAG00000043086	2.31266	0.0212062	0.558051	0.255864	0.815749	1	-3.45886	0.00404918	0.46283
ENSBTAG00000047679	-0.477933	0.021444	0.558051	0.133348	0.689461	1	-0.0122488	0.964673	1
ENSBTAG00000047134	3.77834	0.0219964	0.561587	3.23574	0.0419673	0.702525	N/A	N/A	N/A
ENSBTAG00000000313	1.08818	0.0219243	0.561587	1.02633	0.0670415	0.816423	1.08909	0.0410041	0.988569
ENSBTAG00000045062	-2.91923	0.0218553	0.561587	-1.96067	0.148303	0.966417	-1.45487	0.278962	1
ENSBTAG00000000580	0.735427	0.0219528	0.561587	-0.509405	0.259201	1	0.168852	0.67027	1
ENSBTAG00000006817	-0.493921	0.022007	0.561587	0.170662	0.619237	1	0.0187175	0.947741	1
ENSBTAG00000011473	0.496575	0.021748	0.561587	-0.232338	0.497782	1	-0.231367	0.408026	1
ENSBTAG00000017626	-0.517443	0.0217895	0.561587	-0.0168607	0.960835	1	-0.23213	0.425195	1
ENSBTAG00000017761	-0.491042	0.021878	0.561587	-0.0548212	0.870893	1	-0.303098	0.279491	1
ENSBTAG00000031332	0.588665	0.0217675	0.561587	0.452245	0.2176	1	0.650542	0.0415451	0.988569
ENSBTAG00000042134	1.06438	0.0218231	0.561587	0.403253	0.477935	1	1.34335	0.0109751	0.644747
ENSBTAG00000047879	-0.543521	0.0219844	0.561587	0.0289296	0.935084	1	-0.345701	0.248929	1
ENSBTAG00000046395	-3.49777	0.0220673	0.561587	NA	NA	NA	N/A	N/A	N/A
ENSBTAG00000007652	-1.68819	0.0221225	0.562063	-2.24996	0.00593084	0.339972	-2.08277	0.00728579	0.581692
ENSBTAG00000014468	0.488627	0.0221562	0.562063	-0.0564718	0.864653	1	-0.243207	0.378041	1
ENSBTAG00000015434	0.537561	0.0221221	0.562063	-0.284803	0.422176	1	-0.315491	0.301023	1
ENSBTAG00000012071	3.97631	0.0221441	0.562063	NA	NA	NA	-0.909572	0.706383	1
ENSBTAG00000033377	-3.07372	0.0222796	0.562718	-2.70321	0.0449092	0.714584	-3.97546	0.00807752	0.592185
ENSBTAG00000015802	-0.743501	0.0222249	0.562718	-0.103256	0.806015	1	0.0303458	0.936077	1
ENSBTAG00000047177	0.459599	0.0222645	0.562718	-0.346452	0.292923	1	-0.029001	0.916191	1
ENSBTAG00000001961	1.48809	0.022329	0.563323	2.3602	0.00131751	0.140974	1.44045	0.0271273	0.876013
ENSBTAG00000003634	0.598872	0.0223515	0.563448	0.0311071	0.934005	1	0.233401	0.469432	1
ENSBTAG00000018920	0.79754	0.022387	0.563898	0.260214	0.565057	1	0.809975	0.045073	1
ENSBTAG00000015311	0.690712	0.0224592	0.563943	0.756732	0.0640913	0.804771	0.663292	0.0636414	1
ENSBTAG00000005616	-3.53471	0.0224228	0.563943	-0.62387	1	1	-0.297016	0.849632	1
ENSBTAG00000010774	0.637586	0.0224538	0.563943	0.487556	0.213407	1	0.321334	0.349186	1
ENSBTAG00000030519	-3.42477	0.0224249	0.563943	-6.64324	0.999902	1	-9.61873	8.82818e-07	0.000701311
ENSBTAG00000021574	-0.901302	0.0225776	0.564784	0.351174	0.46611	1	-0.516723	0.228599	1
ENSBTAG00000044179	-0.594435	0.0225491	0.564784	0.0431445	0.908868	1	0.116683	0.712948	1
ENSBTAG00000048103	3.33467	0.0225984	0.564784	1.6363	0.999865	1	3.47778	0.0213148	0.805191
ENSBTAG00000007361	0.472965	0.0226441	0.565484	0.437183	0.183494	1	0.508021	0.0667197	1
ENSBTAG00000000222	-0.453622	0.0226836	0.566031	0.180415	0.596097	1	-0.0180692	0.947861	1
ENSBTAG00000002581	-0.693801	0.0228151	0.566867	-0.459226	0.265556	1	-0.464568	0.202059	1
ENSBTAG00000034077	0.539087	0.0227777	0.566867	0.0786616	0.825215	1	-0.13459	0.65115	1
ENSBTAG00000007746	-0.462452	0.0228651	0.567093	0.0838398	0.807839	1	-0.0234091	0.933615	1
ENSBTAG00000038055	0.901563	0.0228803	0.567093	0.234191	0.632036	1	0.0281884	0.948725	1
ENSBTAG00000002792	-0.735625	0.0229385	0.567968	-0.0417758	0.924458	1	-0.0626041	0.869337	1
ENSBTAG00000028811	1.67593	0.0230676	0.569404	1.03097	0.21382	1	1.09662	0.218285	1
ENSBTAG00000046899	3.74859	0.0231753	0.571621	NA	NA	NA	N/A	N/A	N/A
ENSBTAG00000047680	0.487278	0.023235	0.572213	0.0699993	0.834613	1	-0.107739	0.703599	1
ENSBTAG00000011953	-0.459255	0.0233544	0.57339	-0.0190977	0.956638	1	-0.0329424	0.907069	1
ENSBTAG00000007214	0.452247	0.0233821	0.573547	0.80038	0.0172547	0.518738	0.399261	0.147604	1
ENSBTAG00000007097	0.717342	0.0234601	0.573547	0.629956	0.134987	0.948417	0.62153	0.0903207	1
ENSBTAG00000006161	-0.541496	0.0234418	0.573547	-0.157991	0.663403	1	-0.193351	0.525594	1
ENSBTAG00000012121	0.76044	0.0234149	0.573547	0.412637	0.366502	1	0.360403	0.385482	1
ENSBTAG00000005996	2.48888	0.023604	0.574239	1.39238	0.223296	1	2.01921	0.0758225	1
ENSBTAG00000009267	-0.509762	0.0235773	0.574239	-0.116215	0.737001	1	-0.211326	0.467618	1
ENSBTAG00000009995	-0.523618	0.0235948	0.574239	0.345029	0.330903	1	0.163951	0.582752	1
ENSBTAG00000015151	-0.481794	0.0235578	0.574239	0.308064	0.375022	1	-0.0101991	0.971628	1
ENSBTAG00000002280	-0.455398	0.0237024	0.574452	0.218441	0.527102	1	0.048097	0.86328	1
ENSBTAG00000023736	0.58742	0.0236686	0.574452	0.373433	0.309948	1	0.109736	0.729877	1
ENSBTAG00000018162	-3.18443	0.0237514	0.575205	-0.122609	0.421909	1	-2.25363	0.210308	1
ENSBTAG00000013240	0.455948	0.0238115	0.576225	0.0581548	0.860496	1	0.169132	0.5336	1
ENSBTAG00000011204	0.594636	0.0238397	0.576471	0.29376	0.438802	1	0.195163	0.55206	1
ENSBTAG00000043446	1.09705	0.0239709	0.577938	1.20899	0.0394227	0.691355	0.887817	0.102127	1
ENSBTAG00000012943	-0.748851	0.0240092	0.577952	-0.201983	0.646847	1	-0.390849	0.308327	1
ENSBTAG00000004097	3.17317	0.0241247	0.579091	-1.50871	0.205937	1	1.48853	0.392125	1
ENSBTAG00000015066	-0.55297	0.0241883	0.579218	-0.328314	0.368403	1	-0.335714	0.278225	1
ENSBTAG00000001096	0.69408	0.0243544	0.581801	0.588791	0.15343	0.971987	0.548119	0.132884	1
ENSBTAG00000008278	0.739234	0.0243369	0.581801	-0.320021	0.468578	1	-0.148579	0.703374	1
ENSBTAG00000017346	-0.455322	0.0244106	0.582364	0.234744	0.495065	1	0.167892	0.542886	1
ENSBTAG00000015007	-0.4577	0.0244354	0.582522	0.156519	0.6447	1	0.091101	0.741929	1
ENSBTAG00000019806	-0.720285	0.0245106	0.583792	-0.679411	0.109624	0.915347	-0.438537	0.232275	1
ENSBTAG00000014501	-3.07831	0.024639	0.584766	-0.626118	0.858521	1	0.089156	0.828883	1
ENSBTAG00000018718	-0.550766	0.0246206	0.584766	0.0279688	0.938437	1	-0.27319	0.374212	1
ENSBTAG00000038042	0.460973	0.0247037	0.585355	1.13292	0.000719816	0.0989824	0.395388	0.163133	1
ENSBTAG00000015520	0.470926	0.0248582	0.586924	0.734011	0.0248395	0.586915	0.651267	0.0181746	0.751973
ENSBTAG00000003017	-0.452078	0.0249282	0.588144	-0.231194	0.492219	1	-0.00508555	0.985307	1
ENSBTAG00000002585	-3.41241	0.0249903	0.589176	-2.91452	0.0283486	0.618304	-0.956447	0.612005	1
ENSBTAG00000047088	0.598554	0.0251276	0.589483	1.07377	0.00551537	0.325244	0.891717	0.00843945	0.600444
ENSBTAG00000005217	2.42697	0.0251321	0.589483	-0.444538	0.688851	1	1.01698	0.353002	1
ENSBTAG00000027875	-1.76183	0.0250683	0.589483	-1.14685	0.178823	1	-0.584071	0.48866	1
ENSBTAG00000043955	-1.25149	0.0250454	0.589483	-0.323263	0.643845	1	-0.507444	0.436127	1
ENSBTAG00000040053	-3.70581	0.0251211	0.589483	NA	NA	NA	N/A	N/A	N/A
ENSBTAG00000000457	3.6167	0.0252535	0.591463	1.95193	0.23337	1	0.650005	0.620798	1
ENSBTAG00000003021	-0.469079	0.0252423	0.591463	0.0031177	0.992302	1	-0.181944	0.507743	1
ENSBTAG00000010273	2.81417	0.0254827	0.594335	3.82716	0.002656	0.213814	3.0148	0.0112935	0.644747
ENSBTAG00000007239	0.966129	0.0255933	0.594335	1.3278	0.0134397	0.476863	1.04829	0.0285623	0.885476
ENSBTAG00000047113	3.46845	0.0255175	0.594335	3.08209	0.0247523	0.585355	1.88009	1	1
ENSBTAG00000000589	-3.44995	0.0255582	0.594335	1.67052	0.153731	0.971987	-1.60412	0.273246	1
ENSBTAG00000003177	0.489284	0.0256033	0.594335	0.419909	0.211351	1	0.51277	0.0706478	1
ENSBTAG00000012170	-0.503129	0.0256299	0.594335	-0.113305	0.740387	1	-0.183445	0.520846	1
ENSBTAG00000045591	0.546313	0.0256557	0.594335	0.199669	0.577749	1	-0.0844502	0.781892	1
ENSBTAG00000046102	1.8946	0.0254728	0.594335	0.142385	0.879296	1	1.64753	0.0627371	1
ENSBTAG00000025246	-3.7321	0.0256915	0.594335	NA	NA	NA	N/A	N/A	N/A
ENSBTAG00000002455	0.452185	0.0258057	0.596118	1.05332	0.00178469	0.168683	0.881846	0.00180323	0.298434
ENSBTAG00000016355	-0.453721	0.0259578	0.598414	0.0619082	0.853242	1	-0.000563606	0.998475	1
ENSBTAG00000001468	-1.50245	0.0260035	0.598959	-0.735241	0.2906	1	-0.382089	0.561665	1
ENSBTAG00000019704	-0.454188	0.0260229	0.598975	0.0792377	0.817863	1	-0.212581	0.450934	1
ENSBTAG00000005311	0.913884	0.0261898	0.599831	0.0821785	0.866906	1	-0.245022	0.597211	1
ENSBTAG00000015592	1.0552	0.0263221	0.601691	1.13934	0.0437832	0.711081	1.14356	0.023368	0.823085
ENSBTAG00000009824	0.522074	0.0264107	0.601691	-0.135319	0.699296	1	0.123729	0.680364	1
ENSBTAG00000013550	1.12529	0.0263639	0.601691	0.683598	0.249095	1	1.43276	0.00853627	0.600444
ENSBTAG00000039693	3.63126	0.0264469	0.601691	1.68076	0.190319	1	3.56384	0.0310869	0.898717
ENSBTAG00000005994	3.35091	0.0264916	0.601979	-0.224136	0.887271	1	0.659789	0.612991	1
ENSBTAG00000015459	3.66965	0.0265885	0.602745	3.81106	0.0236996	0.574452	N/A	N/A	N/A
ENSBTAG00000006893	-0.501738	0.0266018	0.602745	-0.0590106	0.866612	1	-0.148802	0.611578	1
ENSBTAG00000016750	-0.456431	0.0266056	0.602745	0.143165	0.675944	1	0.0835493	0.768348	1
ENSBTAG00000032515	-1.48498	0.0267232	0.603816	0.043392	0.94719	1	-0.447625	0.487406	1
ENSBTAG00000039691	0.848124	0.0267439	0.603859	0.375898	0.449311	1	0.6535	0.140028	1
ENSBTAG00000004091	-0.530707	0.0267998	0.604693	0.201266	0.577373	1	-0.198758	0.509796	1
ENSBTAG00000007384	-0.790622	0.0268375	0.604694	-0.583093	0.202411	1	-0.373426	0.350703	1
ENSBTAG00000046315	-3.65903	0.026862	0.60482	NA	NA	NA	-0.152927	1	1
ENSBTAG00000006921	0.452061	0.0271501	0.607128	0.863761	0.0117612	0.449046	0.784702	0.00598812	0.514266
ENSBTAG00000002702	0.763757	0.0271234	0.607128	0.654195	0.143776	0.959103	0.538838	0.178612	1
ENSBTAG00000002192	-1.78243	0.0271786	0.607128	0.105926	0.897749	1	0.0610779	0.93656	1
ENSBTAG00000037775	-0.807205	0.0271014	0.607128	-0.25692	0.585098	1	-0.387477	0.374781	1
ENSBTAG00000026070	-0.509353	0.0272354	0.607253	0.184617	0.595958	1	0.110498	0.706579	1
ENSBTAG00000039340	2.08426	0.0272223	0.607253	1.03297	0.266358	1	0.783279	0.369866	1
ENSBTAG00000016477	0.987821	0.0273099	0.607646	1.68766	0.00150814	0.151759	0.48404	0.32386	1
ENSBTAG00000015024	-0.574152	0.0273093	0.607646	0.0540068	0.886301	1	-0.245492	0.448736	1
ENSBTAG00000001835	-2.31848	0.0273891	0.608563	-1.89602	0.084879	0.867839	-0.650521	0.544541	1
ENSBTAG00000021214	0.439462	0.0274542	0.609163	0.975401	0.0042475	0.278015	0.659696	0.0211988	0.805191
ENSBTAG00000011623	0.443852	0.0275015	0.60979	0.531695	0.106836	0.913325	0.33824	0.221082	1
ENSBTAG00000013465	0.459565	0.027526	0.609912	0.531527	0.103144	0.907053	0.39263	0.148011	1
ENSBTAG00000022158	1.46534	0.0275529	0.609982	0.662327	0.420598	1	0.547462	0.459814	1
ENSBTAG00000016732	3.34809	0.0276252	0.610001	3.72713	0.017091	0.517795	N/A	N/A	N/A
ENSBTAG00000018016	-2.04346	0.0276161	0.610001	0.381766	0.665571	1	-0.141634	0.865833	1
ENSBTAG00000001945	0.487385	0.0278022	0.612281	0.678643	0.0456079	0.717001	0.396291	0.169174	1
ENSBTAG00000028443	1.64402	0.0278049	0.612281	1.40782	0.139235	0.956025	-0.971888	0.233968	1
ENSBTAG00000001660	-0.517214	0.0278892	0.613531	0.0389889	0.910898	1	-0.0985508	0.739307	1
ENSBTAG00000002034	0.773151	0.0279	0.613531	0.187854	0.687699	1	0.229122	0.580251	1
ENSBTAG00000043949	-1.05475	0.0279619	0.614471	0.0682959	0.903335	1	-0.144906	0.764736	1
ENSBTAG00000011833	-2.13568	0.0280472	0.61508	0.0145591	0.956413	1	-0.410766	0.729772	1
ENSBTAG00000038815	-0.757524	0.0280311	0.61508	-0.0531168	0.907415	1	-0.431132	0.27389	1
ENSBTAG00000006738	-3.13686	0.0281661	0.616802	1.31356	0.212035	1	-0.167408	0.984729	1
ENSBTAG00000027513	-3.52639	0.0281835	0.616802	NA	NA	NA	0.572727	1	1
ENSBTAG00000009631	-0.554015	0.0282614	0.617663	-0.3005	0.412559	1	-0.443181	0.160244	1
ENSBTAG00000007636	-0.472811	0.0284814	0.619632	-0.121077	0.714728	1	0.065615	0.813281	1
ENSBTAG00000008826	-1.31755	0.0284508	0.619632	-0.0401009	0.950757	1	-0.919141	0.127011	1
ENSBTAG00000043829	3.04391	0.0285479	0.619864	4.4901	0.00244293	0.207764	2.13605	0.112429	1
ENSBTAG00000004224	0.55522	0.0285685	0.619864	0.569883	0.120132	0.929718	0.411641	0.185959	1
ENSBTAG00000000706	-2.87179	0.0285749	0.619864	-1.57105	0.226826	1	-2.85786	0.0355864	0.941591
ENSBTAG00000027446	0.436219	0.0285728	0.619864	-0.0952795	0.774821	1	0.0293806	0.915037	1
ENSBTAG00000020745	-0.634647	0.0287676	0.623201	0.184437	0.6435	1	-0.0958913	0.780698	1
ENSBTAG00000012265	0.472984	0.028805	0.623206	-0.279263	0.410935	1	0.181736	0.51671	1
ENSBTAG00000007333	1.10315	0.0290051	0.623321	1.52724	0.0083522	0.389141	1.28896	0.0151368	0.716032
ENSBTAG00000000446	-0.475518	0.0289364	0.623321	0.475557	0.162953	0.982597	0.0706528	0.801149	1
ENSBTAG00000004695	0.433578	0.0290051	0.623321	0.112862	0.73457	1	0.000760925	0.997794	1
ENSBTAG00000005989	-0.439149	0.0289252	0.623321	-0.353067	0.286162	1	-0.299491	0.277175	1
ENSBTAG00000011087	-0.452958	0.028914	0.623321	0.0200606	0.952159	1	-0.118178	0.670606	1
ENSBTAG00000037328	3.60232	0.0290261	0.623321	1.01317	0.505032	1	N/A	N/A	N/A
ENSBTAG00000037743	-3.52692	0.028945	0.623321	0.891201	0.291869	1	0.197624	0.924599	1
ENSBTAG00000040304	-0.723979	0.0290165	0.623321	-0.347766	0.425642	1	-0.210291	0.591476	1
ENSBTAG00000044207	-0.657317	0.0291119	0.624746	-0.141506	0.726039	1	-0.25872	0.455071	1
ENSBTAG00000047686	-3.71064	0.0291319	0.624756	NA	NA	NA	N/A	N/A	N/A
ENSBTAG00000006998	0.440557	0.0291569	0.624873	0.587753	0.0759785	0.846414	0.488702	0.075921	1
ENSBTAG00000031561	-0.556372	0.0292212	0.625313	-0.458661	0.208675	1	-0.39895	0.203973	1
ENSBTAG00000048306	-0.592554	0.0292359	0.625313	0.213917	0.580889	1	0.0879025	0.790172	1
ENSBTAG00000020048	2.45441	0.0295264	0.629006	-0.75358	0.504306	1	1.22476	0.289823	1
ENSBTAG00000047004	-0.576408	0.0295086	0.629006	-0.417451	0.265004	1	-0.15412	0.632019	1
ENSBTAG00000047150	0.567725	0.0295197	0.629006	0.0264167	0.943698	1	0.114071	0.72583	1
ENSBTAG00000046328	-0.559093	0.029551	0.629113	-0.0169948	0.963382	1	-0.00787006	0.98044	1
ENSBTAG00000009838	-0.611145	0.0296786	0.630153	-0.40226	0.298787	1	-0.55993	0.095813	1
ENSBTAG00000044010	0.483196	0.0297027	0.63023	1.10121	0.00134733	0.14247	0.630389	0.0292522	0.885476
ENSBTAG00000042371	-3.5099	0.0297412	0.63023	-0.794215	0.999942	1	-0.481112	0.848541	1
ENSBTAG00000013334	0.441844	0.0298368	0.630241	0.891295	0.00902463	0.396414	0.728816	0.0120644	0.656436
ENSBTAG00000006851	0.431894	0.0297715	0.630241	0.490969	0.14199	0.958292	0.573369	0.0394221	0.966571
ENSBTAG00000001585	-0.462127	0.0298759	0.630241	0.352862	0.295799	1	-0.0424171	0.878052	1
ENSBTAG00000042631	1.20035	0.0298794	0.630241	0.133526	0.840667	1	0.228046	0.711311	1
ENSBTAG00000043000	1.08711	0.0298588	0.630241	0.498029	0.423782	1	0.797322	0.153387	1
ENSBTAG00000046982	3.91506	0.0298357	0.630241	NA	NA	NA	N/A	N/A	N/A
ENSBTAG00000023429	-2.07306	0.0299253	0.630793	0.100978	0.911881	1	-0.847223	0.355772	1
ENSBTAG00000002615	0.538945	0.0299543	0.630989	1.07428	0.00285212	0.222882	0.519293	0.102085	1
ENSBTAG00000006732	-0.862704	0.029974	0.63099	-0.132962	0.785388	1	-0.575247	0.187702	1
ENSBTAG00000024180	3.47606	0.0300153	0.631445	0.39315	0.768427	1	2.11727	0.168034	1
ENSBTAG00000009770	-0.558787	0.0300401	0.631552	0.210714	0.565723	1	0.206302	0.512182	1
ENSBTAG00000008430	3.05133	0.0302462	0.633087	-0.36065	0.767318	1	-0.819118	0.498287	1
ENSBTAG00000027326	0.457126	0.0302193	0.633087	0.192862	0.559104	1	0.182358	0.508552	1
ENSBTAG00000013338	-3.54432	0.0302514	0.633087	NA	NA	NA	N/A	N/A	N/A
ENSBTAG00000047972	-3.97208	0.0302299	0.633087	NA	NA	NA	N/A	N/A	N/A
ENSBTAG00000020713	-0.492788	0.0303344	0.63441	0.0612286	0.859857	1	-0.20751	0.485045	1
ENSBTAG00000039856	1.37682	0.0304724	0.636049	0.744233	0.276581	1	1.10823	0.0947933	1
ENSBTAG00000017368	-0.436813	0.0305062	0.636339	-0.59824	0.0712357	0.830868	-0.417291	0.125407	1
ENSBTAG00000008868	0.694046	0.0305368	0.636564	0.718692	0.0995472	0.900513	0.715227	0.0588371	1
ENSBTAG00000030360	0.980316	0.0307037	0.638299	1.76406	0.00125402	0.138548	1.35081	0.00560024	0.510802
ENSBTAG00000001393	-0.441168	0.030693	0.638299	-0.123891	0.705861	1	-0.196955	0.467522	1
ENSBTAG00000027547	3.19266	0.0307196	0.638299	NA	NA	NA	N/A	N/A	N/A
ENSBTAG00000031583	-1.26841	0.0307603	0.638315	-2.00244	0.00342821	0.241406	-0.402946	0.567692	1
ENSBTAG00000001333	0.695467	0.0307594	0.638315	0.464409	0.259537	1	0.549858	0.125694	1
ENSBTAG00000021922	0.434878	0.0307971	0.63862	0.795415	0.0168326	0.514614	0.5243	0.0548361	1
ENSBTAG00000014969	3.52028	0.0308428	0.63862	3.95714	0.0195435	0.543083	N/A	N/A	N/A
ENSBTAG00000006040	-0.441679	0.0308498	0.63862	0.194419	0.571551	1	0.0135197	0.961879	1
ENSBTAG00000043341	1.13579	0.0308835	0.638805	0.237318	0.70249	1	0.164786	0.77558	1
ENSBTAG00000004207	3.45447	0.0310482	0.641219	1.29378	0.166152	0.986887	3.00332	0.0649571	1
ENSBTAG00000011287	-0.527605	0.0310603	0.641219	0.0350477	0.922526	1	-0.0698194	0.819963	1
ENSBTAG00000029544	3.49794	0.0311214	0.64168	-1.1177	0.329397	1	N/A	N/A	N/A
ENSBTAG00000021432	-3.55759	0.0311489	0.641807	-1.88448	0.263373	1	-1.85315	0.278058	1
ENSBTAG00000043956	0.459824	0.0312085	0.642278	0.0954024	0.771822	1	-0.0502668	0.855186	1
ENSBTAG00000010555	1.44425	0.0312587	0.642417	1.06553	0.154189	0.972577	1.14817	0.0917937	1
ENSBTAG00000012004	0.889507	0.0313479	0.642809	0.174893	0.736784	1	0.751979	0.126714	1
ENSBTAG00000025443	-0.441262	0.031367	0.642809	0.44965	0.192403	1	0.0941879	0.738392	1
ENSBTAG00000010153	-0.433196	0.0314259	0.642967	-0.0979649	0.769767	1	0.185049	0.508185	1
ENSBTAG00000014111	-0.456402	0.0315953	0.643964	-0.0630611	0.851098	1	-0.232809	0.403503	1
ENSBTAG00000016276	1.07919	0.031911	0.645818	2.0415	0.000625185	0.0890263	0.462949	0.391153	1
ENSBTAG00000013706	0.570028	0.0319945	0.645818	1.25993	0.00121732	0.135899	0.873017	0.00867257	0.601702
ENSBTAG00000031825	-0.674484	0.0318495	0.645818	-1.37444	0.00170439	0.16399	-0.608125	0.104529	1
ENSBTAG00000014859	-2.3808	0.0318412	0.645818	-2.91625	0.0216567	0.560486	-1.15801	0.271017	1
ENSBTAG00000034089	2.46687	0.0321027	0.645818	2.43153	0.0434142	0.709408	2.24849	0.0281911	0.884378
ENSBTAG00000038149	0.542919	0.0320563	0.645818	0.564424	0.121808	0.933414	0.516483	0.100654	1
ENSBTAG00000008884	0.511858	0.0318531	0.645818	-0.0954497	0.789458	1	0.179701	0.557549	1
ENSBTAG00000013132	-1.02839	0.0318642	0.645818	-0.626094	0.266173	1	-0.265807	0.596377	1
ENSBTAG00000014795	-1.62798	0.0319594	0.645818	-0.589946	0.449403	1	-0.225294	0.760991	1
ENSBTAG00000019929	-0.451347	0.0320226	0.645818	0.449911	0.190071	1	-0.0663406	0.813764	1
ENSBTAG00000021595	0.434019	0.0318932	0.645818	0.232069	0.479004	1	0.275674	0.309475	1
ENSBTAG00000043918	1.0728	0.0321262	0.645818	0.69752	0.245935	1	1.16538	0.0449956	1
ENSBTAG00000046601	1.07627	0.0319758	0.645818	-0.278281	0.63481	1	0.0360657	0.947423	1
ENSBTAG00000046649	-1.2605	0.031736	0.645818	-0.37344	0.591048	1	-0.262138	0.689851	1
ENSBTAG00000048048	0.457427	0.0320909	0.645818	-0.182946	0.578031	1	-0.126703	0.648907	1
ENSBTAG00000043433	-3.61314	0.0319671	0.645818	NA	NA	NA	N/A	N/A	N/A
ENSBTAG00000015994	0.898308	0.0321973	0.645962	0.940561	0.0758387	0.846054	0.872341	0.0657846	1
ENSBTAG00000005429	-3.90642	0.0321906	0.645962	NA	NA	NA	N/A	N/A	N/A
ENSBTAG00000020739	-0.545747	0.0322397	0.646409	-0.0315832	0.932924	1	-0.361991	0.250702	1
ENSBTAG00000016566	0.942246	0.0323394	0.648002	0.943212	0.0622838	0.802724	1.22361	0.00758629	0.584265
ENSBTAG00000042458	-3.20446	0.0323903	0.648061	-6.30656	0.000244788	0.0484136	-1.49636	0.138956	1
ENSBTAG00000016526	0.453259	0.0323996	0.648061	-0.0606	0.856727	1	-0.102119	0.71157	1
ENSBTAG00000038523	-3.6793	0.0324728	0.648242	-1.84878	0.258932	1	-3.68436	0.0228772	0.820377
ENSBTAG00000002020	-0.434479	0.0325474	0.648824	0.293661	0.404074	1	0.333537	0.238876	1
ENSBTAG00000010069	-0.882437	0.032583	0.648824	-0.410772	0.422791	1	-0.366225	0.413495	1
ENSBTAG00000003372	-0.563065	0.0326585	0.649522	0.000613715	0.997975	1	-0.257011	0.436395	1
ENSBTAG00000007881	0.429888	0.0327048	0.649639	1.00048	0.00382761	0.259445	0.385259	0.184401	1
ENSBTAG00000003097	-0.433705	0.0327338	0.649639	0.103207	0.763105	1	0.0618949	0.824709	1
ENSBTAG00000023675	-0.436366	0.0327456	0.649639	0.166962	0.628125	1	0.110041	0.694491	1
ENSBTAG00000019158	-2.93001	0.0328156	0.650267	-3.22957	0.0271918	0.607128	-1.94747	0.180895	1
ENSBTAG00000009272	-0.479304	0.0329774	0.651014	0.0270676	0.936663	1	-0.299409	0.298634	1
ENSBTAG00000015402	-1.53541	0.0330551	0.651744	-1.45529	0.0782762	0.853051	-0.146981	0.863713	1
ENSBTAG00000012201	3.36567	0.0331031	0.651888	1.79217	0.250829	1	0.380661	0.654897	1
ENSBTAG00000002293	-0.432527	0.0331411	0.652236	-0.193799	0.566322	1	-0.313883	0.258599	1
ENSBTAG00000012672	0.498774	0.0331803	0.652366	-0.0162022	0.963019	1	0.0933994	0.753317	1
ENSBTAG00000017639	-0.45065	0.0331884	0.652366	0.0773561	0.819241	1	-0.00776781	0.977992	1
ENSBTAG00000031851	0.426197	0.033267	0.65351	0.565733	0.0877282	0.873737	0.20081	0.463457	1
ENSBTAG00000004908	0.89047	0.0333602	0.654446	-0.103053	0.83703	1	0.331065	0.463008	1
ENSBTAG00000005474	-0.53881	0.0333759	0.654446	-0.0193172	0.958183	1	-0.225799	0.474512	1
ENSBTAG00000025755	-2.88372	0.0334552	0.655198	-2.44676	0.0639351	0.804771	-4.23902	0.00529316	0.487332
ENSBTAG00000047219	-0.84436	0.0334994	0.655217	-0.10707	0.830377	1	-0.207752	0.635648	1
ENSBTAG00000000781	-0.588673	0.0335851	0.655521	0.530561	0.172233	0.994552	0.212559	0.522269	1
ENSBTAG00000004742	-0.572604	0.0335914	0.655521	0.0690306	0.857115	1	-0.0512772	0.875887	1
ENSBTAG00000016017	2.40652	0.0335945	0.655521	-0.105866	0.916091	1	0.906288	0.431328	1
ENSBTAG00000019122	-1.28213	0.0336715	0.656625	-1.06574	0.123184	0.934232	-0.618488	0.367672	1
ENSBTAG00000006963	-0.496231	0.0338219	0.658756	-0.604933	0.109642	0.915347	-0.724286	0.0184857	0.755017
ENSBTAG00000048217	1.12845	0.0338702	0.658895	-0.331026	0.584392	1	0.652254	0.247415	1
ENSBTAG00000012019	0.567634	0.0339207	0.659078	1.10311	0.00429762	0.279048	0.526512	0.106098	1
ENSBTAG00000006631	0.736346	0.0340172	0.659184	0.405672	0.363121	1	0.7821	0.0546969	1
ENSBTAG00000007477	-3.44936	0.0339574	0.659184	0.409088	0.801954	1	-0.67245	0.758043	1
ENSBTAG00000047764	-0.479872	0.0341285	0.659873	0.647033	0.0637008	0.804771	0.274915	0.344829	1
ENSBTAG00000025233	3.02436	0.0341399	0.659873	2.66208	0.151091	0.969816	0.927512	0.54255	1
ENSBTAG00000001499	-0.454349	0.0341626	0.659873	0.147855	0.662244	1	-0.00490835	0.986369	1
ENSBTAG00000010819	-0.579917	0.0341676	0.659873	0.149689	0.698993	1	-0.1483	0.654365	1
ENSBTAG00000021543	-0.549575	0.0341454	0.659873	0.0666551	0.858393	1	-0.39773	0.212465	1
ENSBTAG00000003305	0.449886	0.0342263	0.660157	0.735426	0.0271919	0.607128	0.306536	0.278925	1
ENSBTAG00000011789	-0.469179	0.0342441	0.660157	0.052907	0.87693	1	-0.113494	0.691656	1
ENSBTAG00000015347	-3.24243	0.0342236	0.660157	NA	NA	NA	N/A	N/A	N/A
ENSBTAG00000010158	0.823974	0.0344009	0.660163	1.1526	0.0189538	0.540152	0.654272	0.139598	1
ENSBTAG00000000565	-0.44198	0.0344201	0.660163	0.044408	0.896658	1	-0.00134574	0.996447	1
ENSBTAG00000004829	0.530009	0.034357	0.660163	-0.0760597	0.835351	1	0.125464	0.690848	1
ENSBTAG00000005031	0.942888	0.0343341	0.660163	0.00614336	0.990121	1	0.926912	0.0772994	1
ENSBTAG00000009845	0.539021	0.0344298	0.660163	0.463098	0.208189	1	0.471492	0.135112	1
ENSBTAG00000032763	-0.586942	0.0343146	0.660163	-0.0541661	0.892092	1	0.105422	0.757926	1
ENSBTAG00000043217	0.793198	0.0345471	0.661543	0.940391	0.0433037	0.708968	0.759362	0.0822474	1
ENSBTAG00000029812	2.9875	0.0345968	0.661781	0.631061	0.692192	1	0.67084	0.6401	1
ENSBTAG00000008047	-0.86491	0.0346747	0.662479	0.0961246	0.847658	1	0.0492933	0.910137	1
ENSBTAG00000012818	-0.552104	0.0346609	0.662479	-0.0260715	0.944427	1	-0.324012	0.311509	1
ENSBTAG00000006651	0.718897	0.0348171	0.663222	1.05816	0.0165614	0.512684	1.20724	0.00201798	0.323855
ENSBTAG00000024510	-2.02164	0.0347648	0.663222	-2.18179	0.0444648	0.713532	-2.3018	0.0337481	0.929273
ENSBTAG00000002407	-3.31003	0.0348553	0.663555	-1.05406	0.517194	1	-0.539867	0.670688	1
ENSBTAG00000017660	3.28139	0.034893	0.663879	4.43773	0.00622015	0.346465	2.10395	0.999891	1
ENSBTAG00000008570	0.419628	0.0349788	0.665116	-0.141144	0.68082	1	-0.172283	0.534997	1
ENSBTAG00000013152	-0.602301	0.0351363	0.666529	-0.397576	0.315835	1	-0.321594	0.341348	1
ENSBTAG00000003361	-0.591329	0.0352637	0.668155	-0.467637	0.226918	1	-0.068102	0.83958	1
ENSBTAG00000013279	-0.88257	0.0353037	0.668516	0.00889942	0.985166	1	-0.831204	0.0820586	1
ENSBTAG00000020766	0.426408	0.0353877	0.669711	0.28384	0.390115	1	0.169592	0.535778	1
ENSBTAG00000000793	-2.44266	0.0356073	0.671919	-1.25165	0.300072	1	-0.34186	0.778013	1
ENSBTAG00000003330	-0.419209	0.0356778	0.672422	-0.364553	0.272185	1	-0.227189	0.407463	1
ENSBTAG00000039130	-1.06564	0.0356704	0.672422	0.320287	0.594078	1	-0.809823	0.152666	1
ENSBTAG00000018435	3.44609	0.0357848	0.67246	NA	NA	NA	N/A	N/A	N/A
ENSBTAG00000007402	0.71249	0.0358994	0.674219	0.233857	0.599518	1	0.487794	0.223734	1
ENSBTAG00000043151	3.04029	0.035991	0.675147	4.95489	0.00268473	0.215047	5.74037	0.000972904	0.195665
ENSBTAG00000032839	-0.44494	0.0360882	0.67563	-0.00718893	0.983587	1	-0.0226727	0.935658	1
ENSBTAG00000008324	-3.46526	0.0361542	0.675834	NA	NA	NA	-0.559702	0.68408	1
ENSBTAG00000001998	-3.46755	0.0361973	0.676221	1.593	0.270222	1	N/A	N/A	N/A
ENSBTAG00000003111	-0.424628	0.0362171	0.676221	0.0660797	0.846744	1	-0.0476527	0.865302	1
ENSBTAG00000045285	3.09581	0.0362962	0.67691	3.07375	0.0398203	0.694419	2.7273	0.0503554	1
ENSBTAG00000013977	-3.8281	0.0363905	0.678273	-3.99821	0.0279984	0.614852	-0.6673	0.999978	1
ENSBTAG00000003701	-2.46054	0.0364487	0.678964	-2.9719	0.0199008	0.546837	-0.633845	0.589333	1
ENSBTAG00000003256	0.454025	0.0364864	0.67927	0.0769972	0.818712	1	0.135292	0.631948	1
ENSBTAG00000047968	2.92754	0.0365118	0.679348	-0.696394	0.608362	1	0.166082	0.931141	1
ENSBTAG00000008792	0.421295	0.0365415	0.679506	0.392465	0.240974	1	0.580136	0.0369559	0.950908
ENSBTAG00000019267	-3.07543	0.0367165	0.680392	-3.51167	0.0356092	0.671919	-7.0116	1.61069e-05	0.00825504
ENSBTAG00000000295	0.438896	0.0368053	0.680462	0.164488	0.614645	1	0.219587	0.422151	1
ENSBTAG00000001387	-0.488057	0.036751	0.680462	-0.333315	0.348663	1	-0.327849	0.276178	1
ENSBTAG00000010388	-0.422363	0.0367869	0.680462	-0.10086	0.763422	1	-0.0516922	0.85192	1
ENSBTAG00000009150	0.682512	0.0370404	0.682839	-0.136838	0.750763	1	0.154768	0.684718	1
ENSBTAG00000017488	-0.437173	0.037028	0.682839	0.00797212	0.980578	1	-0.00972874	0.971991	1
ENSBTAG00000045854	0.510636	0.0372003	0.683502	0.662184	0.0628926	0.804492	0.730533	0.0190187	0.765589
ENSBTAG00000014511	1.16038	0.0371359	0.683502	0.496243	0.453335	1	0.544694	0.373646	1
ENSBTAG00000007193	0.600123	0.037259	0.683722	0.676514	0.0939222	0.891869	0.473574	0.168803	1
ENSBTAG00000048305	3.42078	0.0374958	0.683891	3.25713	0.0535301	0.755399	1.41047	0.999857	1
ENSBTAG00000029828	0.620661	0.0372965	0.683891	0.579123	0.171741	0.994132	0.519238	0.157739	1
ENSBTAG00000001514	0.564688	0.03748	0.683891	0.48378	0.212289	1	0.500423	0.135513	1
ENSBTAG00000002704	0.481419	0.0375126	0.683891	0.407468	0.237672	1	0.311026	0.293133	1
ENSBTAG00000005908	0.74802	0.0375262	0.683891	0.0444803	0.92355	1	0.488331	0.245039	1
ENSBTAG00000008353	1.59063	0.0373901	0.683891	0.535187	0.49995	1	0.804057	0.278253	1
ENSBTAG00000009151	-0.485239	0.0374036	0.683891	-0.115962	0.743665	1	0.00841397	0.977085	1
ENSBTAG00000018785	0.422735	0.0373411	0.683891	0.199011	0.5498	1	-0.154673	0.574203	1
ENSBTAG00000019445	1.64026	0.03755	0.683891	0.849358	0.364973	1	0.842434	0.333644	1
ENSBTAG00000020312	-0.427787	0.0375671	0.683891	0.300904	0.375089	1	0.00689465	0.980047	1
ENSBTAG00000045748	0.420897	0.0373353	0.683891	0.413689	0.213914	1	0.316105	0.253492	1
ENSBTAG00000011187	-1.14853	0.0376257	0.68457	-0.483389	0.450726	1	-0.502496	0.395369	1
ENSBTAG00000042099	0.677789	0.0378838	0.684601	0.754985	0.0858558	0.867839	0.0678621	0.864112	1
ENSBTAG00000043101	0.738194	0.037816	0.684601	0.684208	0.151244	0.969827	0.273733	0.510581	1
ENSBTAG00000013143	-0.559169	0.0376734	0.684601	-0.296976	0.43208	1	-0.322252	0.32108	1
ENSBTAG00000019601	-0.444687	0.0378367	0.684601	0.0197733	0.953097	1	-0.225526	0.418411	1
ENSBTAG00000040088	-0.477969	0.0378456	0.684601	-0.195468	0.583369	1	0.137004	0.642738	1
ENSBTAG00000001551	0.450711	0.0379941	0.68582	0.814963	0.0140449	0.483348	0.319482	0.25476	1
ENSBTAG00000010803	-0.449807	0.037986	0.68582	0.416381	0.231889	1	0.30651	0.284781	1
ENSBTAG00000019024	-0.884736	0.0380762	0.686916	-0.181946	0.726831	1	-0.212247	0.639857	1
ENSBTAG00000000900	-0.416124	0.0382387	0.687911	-0.300798	0.369264	1	-0.132386	0.632549	1
ENSBTAG00000015329	0.514613	0.038185	0.687911	0.399881	0.267661	1	0.454139	0.148169	1
ENSBTAG00000027775	2.9509	0.0382091	0.687911	-0.752413	0.5492	1	0.10339	0.999094	1
ENSBTAG00000013043	-0.470156	0.038289	0.688429	0.0782361	0.818963	1	-0.0486933	0.86643	1
ENSBTAG00000011146	-0.429936	0.0383458	0.689063	0.291581	0.393274	1	0.075532	0.785987	1
ENSBTAG00000047139	0.522453	0.0383711	0.689131	-0.0973913	0.790747	1	-0.0511732	0.870965	1
ENSBTAG00000011702	-2.71181	0.0384181	0.689202	-0.468299	0.697316	1	1.5258	0.32101	1
ENSBTAG00000030629	2.19918	0.0385309	0.690453	1.8412	0.10873	0.915336	1.58385	0.1561	1
ENSBTAG00000044126	-0.50789	0.038602	0.690954	-0.318611	0.378217	1	-0.170281	0.580196	1
ENSBTAG00000000037	0.483002	0.0386684	0.690974	0.0918617	0.791448	1	0.0456327	0.877752	1
ENSBTAG00000003353	1.33617	0.0392183	0.691201	3.22024	6.91869e-06	0.00341865	0.542484	0.439946	1
ENSBTAG00000002922	0.467082	0.0392139	0.691201	1.23179	0.00035094	0.0621221	0.412277	0.157071	1
ENSBTAG00000007363	-0.421375	0.0388549	0.691201	-0.892507	0.00766078	0.378199	-0.0954123	0.728454	1
ENSBTAG00000007473	-2.74645	0.0393091	0.691201	-2.65913	0.0559036	0.76428	-2.42244	0.0645135	1
ENSBTAG00000043480	1.35631	0.0390631	0.691201	1.24054	0.0633751	0.804492	1.45629	0.0311221	0.898717
ENSBTAG00000007325	-2.79002	0.0393096	0.691201	-2.28009	0.11923	0.929217	-3.3972	0.0141138	0.687451
ENSBTAG00000011327	0.773764	0.0391249	0.691201	0.684902	0.140593	0.95801	0.420519	0.329237	1
ENSBTAG00000002586	-0.442858	0.0390042	0.691201	-0.053413	0.87637	1	-0.0910256	0.745706	1
ENSBTAG00000003044	-0.470394	0.0392555	0.691201	0.024741	0.942393	1	0.0206605	0.943055	1
ENSBTAG00000008466	0.463648	0.0389558	0.691201	0.143469	0.675536	1	0.261946	0.367273	1
ENSBTAG00000008634	0.41616	0.0391874	0.691201	0.24498	0.456827	1	0.413399	0.128884	1
ENSBTAG00000020214	-0.430767	0.0392423	0.691201	-0.0095015	0.977985	1	-0.0779813	0.780206	1
ENSBTAG00000027409	0.982305	0.0393345	0.691201	0.727386	0.222087	1	0.428284	0.427023	1
ENSBTAG00000042820	3.04748	0.0390154	0.691201	1.7989	0.236678	1	0.524445	0.711488	1
ENSBTAG00000047534	-0.459539	0.0392506	0.691201	0.166844	0.63105	1	-0.0214223	0.940682	1
ENSBTAG00000004680	0.412103	0.0394682	0.691395	0.887429	0.00818091	0.387411	0.479436	0.0843547	1
ENSBTAG00000024503	0.416565	0.039518	0.691888	0.445509	0.180688	1	0.429381	0.121329	1
ENSBTAG00000004789	0.632361	0.0396018	0.692975	0.795894	0.0602167	0.792168	0.69237	0.0620742	1
ENSBTAG00000040248	1.63355	0.0396233	0.692975	1.63325	0.069566	0.824905	1.92631	0.0241338	0.833561
ENSBTAG00000013426	1.04453	0.0399115	0.694419	1.41043	0.0151641	0.496786	0.934077	0.0872636	1
ENSBTAG00000008952	0.542434	0.0398106	0.694419	0.602333	0.107345	0.914098	0.394937	0.226964	1
ENSBTAG00000006679	-0.596793	0.0398726	0.694419	0.587623	0.140116	0.956393	0.42754	0.208647	1
ENSBTAG00000003084	-0.494917	0.0399226	0.694419	-0.105336	0.766349	1	0.232537	0.441081	1
ENSBTAG00000019953	-0.413459	0.0397542	0.694419	0.176782	0.612097	1	0.125036	0.657294	1
ENSBTAG00000003398	1.36027	0.0399828	0.695089	-0.0104586	0.986182	1	1.52391	0.0379428	0.954481
ENSBTAG00000032432	-2.25481	0.040148	0.695998	-3.68808	0.00749142	0.375899	-6.04614	9.46115e-06	0.00540164
ENSBTAG00000013241	-3.11434	0.0401681	0.695998	-0.890039	0.999931	1	N/A	N/A	N/A
ENSBTAG00000014401	0.827301	0.0401967	0.695998	0.440561	0.38013	1	0.64386	0.15567	1
ENSBTAG00000014471	-0.621274	0.04019	0.695998	-0.546568	0.202203	1	-0.661875	0.0698891	1
ENSBTAG00000044394	-3.08849	0.041083	0.69716	-4.39697	0.0115913	0.445678	-2.37038	0.110401	1
ENSBTAG00000019672	0.466314	0.0410511	0.69716	0.854326	0.0143893	0.489421	0.848084	0.00386555	0.46283
ENSBTAG00000002609	-3.37282	0.0406318	0.69716	-3.00071	0.0745159	0.843338	-0.143604	0.772214	1
ENSBTAG00000000397	1.58407	0.0409851	0.69716	0.129115	0.861833	1	0.327234	0.635594	1
ENSBTAG00000001538	0.961058	0.0407568	0.69716	-0.0749457	0.898141	1	0.391792	0.465934	1
ENSBTAG00000002266	0.56947	0.040826	0.69716	0.303528	0.439113	1	0.344699	0.319284	1
ENSBTAG00000002951	0.41571	0.040501	0.69716	0.26984	0.413065	1	0.540251	0.0478584	1
ENSBTAG00000006388	-0.639955	0.0405857	0.69716	-0.388998	0.361748	1	-0.520466	0.157703	1
ENSBTAG00000007447	-0.519099	0.0403277	0.69716	-0.116123	0.752695	1	-0.307199	0.329625	1
ENSBTAG00000008135	0.496007	0.0409668	0.69716	0.308896	0.384872	1	0.209921	0.487846	1
ENSBTAG00000009859	0.469576	0.0411849	0.69716	0.337502	0.325737	1	0.151629	0.600973	1
ENSBTAG00000012126	0.513017	0.0408786	0.69716	-0.185463	0.618203	1	0.157022	0.618659	1
ENSBTAG00000013347	3.04376	0.0404947	0.69716	1.73523	0.293561	1	-0.813907	0.319745	1
ENSBTAG00000013369	-0.764788	0.0410072	0.69716	-0.275711	0.555827	1	-0.376289	0.37338	1
ENSBTAG00000014088	-1.0027	0.0403857	0.69716	-0.0530848	0.928491	1	-0.441977	0.378446	1
ENSBTAG00000014567	0.595698	0.0408699	0.69716	0.26827	0.516791	1	-0.019879	0.955051	1
ENSBTAG00000016335	0.742485	0.0410956	0.69716	0.176941	0.703468	1	-0.288445	0.48081	1
ENSBTAG00000016661	0.445709	0.0409303	0.69716	0.0856329	0.797222	1	-0.0228277	0.93541	1
ENSBTAG00000020412	-0.565313	0.0411872	0.69716	0.130535	0.73438	1	-0.205284	0.533032	1
ENSBTAG00000020788	-2.91064	0.0407483	0.69716	0.266893	0.856833	1	-0.91546	0.495031	1
ENSBTAG00000022293	0.599778	0.0405448	0.69716	-0.272896	0.494612	1	-0.0775385	0.822783	1
ENSBTAG00000043554	0.533353	0.0406316	0.69716	0.193599	0.608543	1	0.479689	0.135183	1
ENSBTAG00000045869	3.06828	0.0409584	0.69716	1.12941	0.401609	1	1.247	0.385658	1
ENSBTAG00000046516	0.499317	0.0404952	0.69716	-0.114096	0.757874	1	-0.124788	0.692905	1
ENSBTAG00000046580	0.455634	0.0407716	0.69716	0.0754431	0.823006	1	-0.310333	0.281781	1
ENSBTAG00000047529	0.419206	0.0411523	0.69716	-0.43166	0.189777	1	-0.485618	0.0762926	1
ENSBTAG00000007131	3.45703	0.0404071	0.69716	NA	NA	NA	N/A	N/A	N/A
ENSBTAG00000020522	-3.28291	0.0407379	0.69716	NA	NA	NA	N/A	N/A	N/A
ENSBTAG00000009478	-2.29026	0.0412345	0.697546	-0.760445	0.48918	1	0.984022	0.331541	1
ENSBTAG00000006859	0.426917	0.0414284	0.700088	0.492183	0.130571	0.944999	0.376758	0.168808	1
ENSBTAG00000011467	-0.94796	0.0414719	0.700453	-0.58598	0.327588	1	0.0137173	0.977647	1
ENSBTAG00000003509	-0.411419	0.0415542	0.70048	0.0244879	0.9418	1	-0.214301	0.434358	1
ENSBTAG00000000682	-0.417805	0.0416288	0.700519	0.199999	0.568742	1	-0.184453	0.52335	1
ENSBTAG00000003525	-1.80299	0.0417595	0.700873	-2.4284	0.0397231	0.694341	-1.47149	0.148691	1
ENSBTAG00000007230	-0.666933	0.0417478	0.700873	-0.806715	0.0647178	0.806444	-0.547743	0.152447	1
ENSBTAG00000015060	-0.445627	0.0418512	0.701681	-0.0770906	0.818931	1	-0.111192	0.696696	1
ENSBTAG00000044776	1.57713	0.0418754	0.70172	0.501106	0.546676	1	0.136072	0.88073	1
ENSBTAG00000017081	0.752622	0.0419453	0.702524	-0.0959052	0.845142	1	-0.492774	0.26179	1
ENSBTAG00000042447	2.25865	0.0420398	0.703026	1.99028	0.0851893	0.867839	1.14686	0.274199	1
ENSBTAG00000047131	-2.18607	0.0420411	0.703026	-0.619677	0.540421	1	-0.41502	0.715649	1
ENSBTAG00000014884	-0.410343	0.0421158	0.703541	0.403345	0.250498	1	0.225985	0.429074	1
ENSBTAG00000014371	0.46808	0.0421508	0.703736	0.242459	0.491647	1	0.0772329	0.794187	1
ENSBTAG00000000559	0.677669	0.0422536	0.704187	0.0429096	0.921179	1	0.254876	0.50698	1
ENSBTAG00000019459	-0.497537	0.0422569	0.704187	-0.147101	0.683311	1	-0.167391	0.594468	1
ENSBTAG00000010477	1.02767	0.0422966	0.704356	1.39643	0.0275672	0.609982	1.70817	0.00368827	0.46283
ENSBTAG00000008323	2.62034	0.0423336	0.704607	2.12958	0.0960959	0.896597	2.39564	0.0616657	1
ENSBTAG00000006578	2.46321	0.0424541	0.705879	3.26766	0.0234977	0.573832	1.1058	0.364264	1
ENSBTAG00000003245	-0.593811	0.0424454	0.705879	-0.561508	0.156511	0.975963	-0.498006	0.151553	1
ENSBTAG00000044391	2.44307	0.0427081	0.706591	3.80324	0.00563733	0.3284	2.026	0.103444	1
ENSBTAG00000023415	-1.52682	0.0427449	0.706591	-2.1825	0.0121299	0.455085	0.00429701	0.99849	1
ENSBTAG00000014270	-2.75623	0.0426403	0.706591	-2.16851	0.0842814	0.867839	-3.39868	0.0382646	0.954481
ENSBTAG00000014187	1.03235	0.0425873	0.706591	0.925379	0.0995562	0.900513	0.974126	0.056988	1
ENSBTAG00000015226	-2.08589	0.0425435	0.706591	-1.71634	0.128691	0.941078	-2.93333	0.0113042	0.644747
ENSBTAG00000006939	0.405145	0.0427365	0.706591	0.424399	0.199016	1	0.122719	0.653714	1
ENSBTAG00000016854	0.865941	0.0427836	0.706591	0.279501	0.597921	1	0.18182	0.706903	1
ENSBTAG00000040190	0.449651	0.0426026	0.706591	0.377482	0.263308	1	0.0100529	0.971947	1
ENSBTAG00000005847	-0.421946	0.0428597	0.707301	0.216613	0.521348	1	0.0661461	0.812055	1
ENSBTAG00000036442	-3.51449	0.0428928	0.707301	NA	NA	NA	0.190455	0.934342	1
ENSBTAG00000005617	0.795567	0.0429604	0.70805	0.457923	0.348482	1	0.580362	0.187248	1
ENSBTAG00000027557	-0.810633	0.0433009	0.708968	-1.15852	0.0210836	0.558051	-0.491836	0.281525	1
ENSBTAG00000035844	2.90595	0.0432648	0.708968	2.17153	0.0678845	0.819216	1.21492	0.195517	1
ENSBTAG00000013544	-0.45974	0.043123	0.708968	0.0831913	0.809874	1	-0.0118405	0.967581	1
ENSBTAG00000015481	0.47831	0.0432326	0.708968	-0.192246	0.584013	1	0.148085	0.620643	1
ENSBTAG00000025428	-3.33196	0.0431138	0.708968	NA	NA	NA	N/A	N/A	N/A
ENSBTAG00000010389	3.33782	0.0433839	0.709408	2.80366	0.105254	0.91241	-0.320841	0.928353	1
ENSBTAG00000016730	-0.426105	0.0434706	0.709887	-0.320139	0.328004	1	-0.438693	0.11073	1
ENSBTAG00000014829	1.82505	0.0440326	0.711081	3.73955	0.000180529	0.0398906	0.912621	0.31866	1
ENSBTAG00000007075	-0.408491	0.0438706	0.711081	-0.761729	0.0243688	0.581801	-0.221655	0.426003	1
ENSBTAG00000001543	-0.736134	0.0437125	0.711081	-0.904173	0.0487483	0.731861	-0.298376	0.467595	1
ENSBTAG00000007201	-0.70674	0.0440022	0.711081	-0.806603	0.0681043	0.819239	-0.0889022	0.817724	1
ENSBTAG00000042649	1.16684	0.0437374	0.711081	1.20734	0.0861082	0.868127	-0.146794	0.832702	1
ENSBTAG00000008336	2.10602	0.0440542	0.711081	1.20699	0.250826	1	-0.458161	0.622399	1
ENSBTAG00000008924	-3.11451	0.0440151	0.711081	-1.14646	0.414456	1	-2.88051	0.070154	1
ENSBTAG00000009023	-0.508389	0.0438698	0.711081	0.10264	0.784516	1	-0.198117	0.534595	1
ENSBTAG00000013577	0.480925	0.0439281	0.711081	0.312588	0.375747	1	0.0565724	0.852744	1
ENSBTAG00000014367	-0.42314	0.0439026	0.711081	-0.0965289	0.768548	1	-0.28564	0.298934	1
ENSBTAG00000015184	0.730721	0.0438305	0.711081	0.416709	0.369331	1	0.151083	0.712769	1
ENSBTAG00000025856	-0.543423	0.0439063	0.711081	0.0679876	0.857542	1	-0.634281	0.0530871	1
ENSBTAG00000031044	-0.707743	0.0437773	0.711081	0.1781	0.686794	1	0.0127297	0.974409	1
ENSBTAG00000034678	0.449388	0.043618	0.711081	-0.270694	0.426351	1	-0.060348	0.834807	1
ENSBTAG00000034776	-3.27959	0.0438205	0.711081	NA	NA	NA	N/A	N/A	N/A
ENSBTAG00000011581	-2.44596	0.0440981	0.711403	-0.956593	0.460319	1	-0.341571	0.821913	1
ENSBTAG00000006136	0.867835	0.044156	0.711648	0.889658	0.0783977	0.853504	0.300408	0.518508	1
ENSBTAG00000047502	0.409709	0.0442894	0.712809	0.749393	0.0293878	0.627723	0.35538	0.201558	1
ENSBTAG00000040155	3.35922	0.0442947	0.712809	NA	NA	NA	N/A	N/A	N/A
ENSBTAG00000000199	-0.456574	0.0444956	0.713532	-0.00324639	0.993105	1	-0.152105	0.604079	1
ENSBTAG00000010832	0.527959	0.0444699	0.713532	0.331428	0.376973	1	-0.130124	0.687511	1
ENSBTAG00000024485	-0.432041	0.0444855	0.713532	-0.0240151	0.942614	1	-0.0821583	0.76688	1
ENSBTAG00000040586	1.6577	0.0443785	0.713532	0.532582	0.533618	1	-1.2793	0.135211	1
ENSBTAG00000008082	-0.403767	0.0445702	0.713834	0.140613	0.681449	1	0.0189181	0.946435	1
ENSBTAG00000010336	0.401747	0.0446362	0.713834	0.15764	0.644435	1	0.275109	0.324112	1
ENSBTAG00000020218	-0.405826	0.0445701	0.713834	-0.158183	0.63469	1	-0.176711	0.51805	1
ENSBTAG00000024199	-0.40148	0.0446252	0.713834	0.0308435	0.927757	1	-0.0783053	0.778784	1
ENSBTAG00000008705	-0.672633	0.0446866	0.714095	-0.537173	0.217052	1	-0.699162	0.0684626	1
ENSBTAG00000045578	2.81183	0.0448671	0.714584	-2.88442	0.0466303	0.723417	2.64621	0.0600453	1
ENSBTAG00000011541	-0.408931	0.0449016	0.714584	0.0279275	0.934153	1	-0.196308	0.480953	1
ENSBTAG00000016731	0.690974	0.0448832	0.714584	0.500993	0.267939	1	0.340664	0.404195	1
ENSBTAG00000044153	-1.54109	0.0449827	0.715258	-0.64911	0.457069	1	-1.68425	0.0348658	0.937307
ENSBTAG00000005702	3.05567	0.0453417	0.715875	3.80525	0.0157441	0.502206	-0.780761	0.606575	1
ENSBTAG00000032548	-1.93256	0.0453911	0.715875	-2.42275	0.0256779	0.594335	-2.9862	0.00251844	0.377481
ENSBTAG00000009245	-0.402772	0.045322	0.715875	-0.528055	0.112309	0.919361	0.0590518	0.828938	1
ENSBTAG00000002473	1.24728	0.0454013	0.715875	0.438706	0.520577	1	-0.604894	0.346342	1
ENSBTAG00000003265	-0.40238	0.0452257	0.715875	0.191124	0.576739	1	-0.166738	0.550727	1
ENSBTAG00000010286	-0.41353	0.0451286	0.715875	-0.13573	0.683757	1	-0.0716951	0.793689	1
ENSBTAG00000020548	2.29291	0.0453947	0.715875	0.419518	0.708875	1	0.930834	0.432072	1
ENSBTAG00000025752	-2.58585	0.0450767	0.715875	-1.53892	0.202758	1	-0.558562	0.66346	1
ENSBTAG00000038920	-0.405167	0.0452738	0.715875	0.067893	0.844727	1	-0.089134	0.754801	1
ENSBTAG00000045768	0.566876	0.0452598	0.715875	0.102055	0.796629	1	-0.00842738	0.98152	1
ENSBTAG00000045760	3.15837	0.0451711	0.715875	NA	NA	NA	3.00283	0.057572	1
ENSBTAG00000045465	3.17379	0.0454328	0.716019	3.27568	0.0454586	0.716074	N/A	N/A	N/A
ENSBTAG00000025213	0.438305	0.0455243	0.716756	0.0689511	0.840012	1	0.382813	0.181381	1
ENSBTAG00000009236	0.403327	0.0456293	0.717001	1.11832	0.000904197	0.113166	0.516154	0.0614603	1
ENSBTAG00000017734	-0.413746	0.0455689	0.717001	0.0916119	0.788406	1	0.0132156	0.962269	1
ENSBTAG00000005078	0.570568	0.0457417	0.717188	0.00814936	0.981351	1	0.365274	0.293749	1
ENSBTAG00000007149	1.04436	0.0457756	0.717188	0.150738	0.796313	1	-0.194063	0.725325	1
ENSBTAG00000026408	0.897181	0.0457525	0.717188	0.177481	0.743094	1	0.359058	0.465972	1
ENSBTAG00000044063	-0.464884	0.0457383	0.717188	0.00723782	0.983206	1	0.059174	0.840977	1
ENSBTAG00000045885	0.41135	0.0457376	0.717188	0.413204	0.226336	1	1.49811	1.11274e-07	0.000135993
ENSBTAG00000010935	-0.401477	0.0458845	0.718067	0.0974523	0.774836	1	-0.139	0.617735	1
ENSBTAG00000020233	-0.411165	0.0459606	0.718122	0.322193	0.342362	1	0.201284	0.469126	1
ENSBTAG00000014093	-0.401735	0.0460373	0.718478	-0.599359	0.0770212	0.847271	-0.0522617	0.850863	1
ENSBTAG00000001839	0.530782	0.0460169	0.718478	0.347396	0.353498	1	0.299705	0.352385	1
ENSBTAG00000010907	2.89329	0.0462754	0.721578	NA	NA	NA	0.231564	0.857721	1
ENSBTAG00000012446	1.12391	0.0464532	0.723083	0.0474582	0.937477	1	-0.451552	0.434907	1
ENSBTAG00000030199	-1.52537	0.0464308	0.723083	-0.743274	0.397402	1	-1.07293	0.167218	1
ENSBTAG00000013768	3.21324	0.0464678	0.723083	NA	NA	NA	-1.26596	1	1
ENSBTAG00000006643	2.01517	0.0466475	0.723417	1.89688	0.0507491	0.745488	2.22007	0.0299003	0.886942
ENSBTAG00000000363	-0.406131	0.0466949	0.723417	0.156999	0.648752	1	-0.0705221	0.803084	1
ENSBTAG00000001513	-0.549017	0.0467525	0.723417	-0.0843136	0.826924	1	-0.550266	0.0968297	1
ENSBTAG00000001702	1.01748	0.0465763	0.723417	0.0226795	0.969751	1	0.109708	0.841773	1
ENSBTAG00000018332	-0.484162	0.0465572	0.723417	0.194458	0.592283	1	0.158584	0.603024	1
ENSBTAG00000018588	0.395467	0.0467284	0.723417	-0.066438	0.843164	1	0.344794	0.215948	1
ENSBTAG00000019742	-0.460845	0.0467479	0.723417	-0.148434	0.673314	1	-0.0430048	0.884982	1
ENSBTAG00000045659	-2.80709	0.0470863	0.7245	-3.34621	0.0214055	0.558051	-2.99927	0.053179	1
ENSBTAG00000001346	2.24751	0.0468618	0.7245	1.69984	0.13363	0.948417	1.31155	0.298983	1
ENSBTAG00000005435	0.491277	0.0469925	0.7245	0.0208692	0.953822	1	0.0661123	0.830259	1
ENSBTAG00000006155	0.476688	0.0469436	0.7245	0.220417	0.536711	1	0.764997	0.0135095	0.674963
ENSBTAG00000046553	-0.453467	0.0470296	0.7245	0.221734	0.524841	1	-0.200237	0.492299	1
ENSBTAG00000046607	0.740666	0.0470951	0.7245	0.571269	0.230007	1	0.809636	0.0598303	1
ENSBTAG00000047058	1.5981	0.0469238	0.7245	0.679569	0.452663	1	2.12234	0.017352	0.744869
ENSBTAG00000005246	-0.407783	0.0471973	0.724928	0.00289537	0.992981	1	-0.226295	0.418051	1
ENSBTAG00000011124	2.90771	0.0474189	0.727635	0.468491	0.761488	1	-2.60617	0.0548733	1
ENSBTAG00000021668	-0.547309	0.0476028	0.728712	-0.217986	0.581426	1	-0.246822	0.473208	1
ENSBTAG00000037608	1.13355	0.047823	0.729457	1.99939	0.00429991	0.279048	1.20048	0.0792702	1
ENSBTAG00000006896	0.802599	0.0478816	0.729457	1.29931	0.00809266	0.387411	0.830374	0.06299	1
ENSBTAG00000004514	0.392929	0.0481751	0.729457	0.86124	0.00986893	0.412256	0.437093	0.112533	1
ENSBTAG00000012899	0.397459	0.0479525	0.729457	0.461799	0.163823	0.984696	0.338103	0.22184	1
ENSBTAG00000000423	0.399022	0.0481701	0.729457	0.0974447	0.768424	1	0.241654	0.37783	1
ENSBTAG00000000737	-0.690232	0.0479005	0.729457	0.161881	0.72435	1	0.569881	0.155001	1
ENSBTAG00000000819	-0.505171	0.0481275	0.729457	-0.0402728	0.913406	1	-0.226016	0.474721	1
ENSBTAG00000002336	-0.40268	0.0479916	0.729457	0.195549	0.564038	1	-0.103693	0.70476	1
ENSBTAG00000005394	-0.663015	0.0480239	0.729457	-0.128511	0.773982	1	-0.454981	0.24508	1
ENSBTAG00000013175	-0.430819	0.047866	0.729457	-0.12417	0.715963	1	-0.14319	0.61229	1
ENSBTAG00000014873	-0.48921	0.048069	0.729457	-0.313015	0.382238	1	-0.0253532	0.934515	1
ENSBTAG00000015628	0.461383	0.0479471	0.729457	0.118442	0.729876	1	0.275771	0.350764	1
ENSBTAG00000017164	-0.430893	0.0480754	0.729457	0.155329	0.650129	1	-0.118446	0.67709	1
ENSBTAG00000020455	-0.395242	0.0480039	0.729457	-0.123581	0.712566	1	-0.344849	0.20788	1
ENSBTAG00000025434	-0.41474	0.048128	0.729457	0.228496	0.489344	1	-0.138555	0.612027	1
ENSBTAG00000047207	-1.81025	0.0478967	0.729457	-0.264596	0.72603	1	-0.818315	0.252713	1
ENSBTAG00000004261	-3.02799	0.0484897	0.731799	-2.17362	0.149981	0.969116	-0.843615	0.550911	1
ENSBTAG00000027477	-2.25798	0.0485148	0.731833	-0.364512	0.744636	1	-2.40177	0.0512513	1
ENSBTAG00000038598	3.16176	0.0487409	0.731861	1.95438	0.131894	0.948088	4.39063	0.00840322	0.600444
ENSBTAG00000003483	0.525664	0.0486598	0.731861	0.0241543	0.948593	1	-0.088966	0.78321	1
ENSBTAG00000006608	0.562543	0.0486607	0.731861	0.140664	0.729118	1	0.362433	0.31067	1
ENSBTAG00000014122	0.482919	0.0486327	0.731861	0.224084	0.537223	1	0.14452	0.639564	1
ENSBTAG00000016760	-0.51055	0.0487679	0.731861	-0.376165	0.307732	1	-0.315234	0.321279	1
ENSBTAG00000019903	-0.408852	0.0485716	0.731861	-0.419811	0.213434	1	0.340641	0.216013	1
ENSBTAG00000030578	0.475986	0.0486304	0.731861	-0.128453	0.722778	1	-0.0730834	0.811898	1
ENSBTAG00000032446	0.405998	0.0485892	0.731861	-0.0376899	0.908592	1	-0.234688	0.387971	1
ENSBTAG00000043350	0.509833	0.0487015	0.731861	0.200696	0.594079	1	0.6715	0.0413822	0.988569
ENSBTAG00000000899	-3.20614	0.0490103	0.732753	1.7737	0.175915	0.999182	0.96522	0.310044	1
ENSBTAG00000005444	-0.39927	0.0490078	0.732753	0.227575	0.514522	1	0.131526	0.644415	1
ENSBTAG00000007489	-0.397705	0.0489289	0.732753	0.0689177	0.840227	1	-0.0820331	0.770205	1
ENSBTAG00000044106	0.458091	0.049132	0.73423	0.201306	0.560692	1	0.364921	0.216573	1
ENSBTAG00000042198	1.30786	0.0491885	0.734731	-0.364671	0.634075	1	1.05389	0.150854	1
ENSBTAG00000000993	-0.408831	0.0494435	0.736269	-0.121123	0.711594	1	0.102094	0.709007	1
ENSBTAG00000004005	-0.410776	0.0494812	0.736269	0.00445236	0.989107	1	-0.0607789	0.824756	1
ENSBTAG00000014335	-2.11216	0.0493429	0.736269	-1.2293	0.248326	1	-2.14003	0.0387665	0.962709
ENSBTAG00000048095	2.93087	0.0494206	0.736269	1.06265	0.400332	1	N/A	N/A	N/A
ENSBTAG00000012606	2.84027	0.0494981	0.736269	NA	NA	NA	1.3956	0.342751	1
ENSBTAG00000016098	0.403711	0.0497165	0.738027	0.187829	0.566476	1	0.15375	0.570766	1
ENSBTAG00000013689	0.398835	0.0498452	0.738613	1.12864	0.000917004	0.113879	0.681097	0.0160151	0.724583
ENSBTAG00000012449	-0.439927	0.0498633	0.738613	-0.332527	0.339013	1	-0.389483	0.179598	1
ENSBTAG00000024534	-0.605719	0.0498514	0.738613	-0.464159	0.262891	1	-0.384768	0.296054	1
ENSBTAG00000006255	-0.419539	0.0499612	0.739722	0.0611802	0.853854	1	-0.188415	0.498178	1
ENSBTAG00000001463	-0.46457	0.0500237	0.740269	0.0757388	0.829737	1	-0.0413516	0.890137	1
ENSBTAG00000012498	-0.49682	0.0500444	0.740269	-0.444493	0.231119	1	-0.335937	0.292449	1
ENSBTAG00000015058	3.07912	0.0503695	0.741359	3.59674	0.00546767	0.323815	2.03113	0.113575	1
ENSBTAG00000032642	3.25369	0.0502827	0.741359	2.83088	0.0820078	0.861768	N/A	N/A	N/A
ENSBTAG00000005761	0.477951	0.0502782	0.741359	0.49842	0.16691	0.987587	0.338133	0.282487	1
ENSBTAG00000007791	-0.575058	0.0503431	0.741359	-0.268552	0.514008	1	-0.626147	0.0758309	1
ENSBTAG00000014726	-0.468728	0.0503317	0.741359	-0.142782	0.682923	1	0.163332	0.583588	1
ENSBTAG00000018224	2.58381	0.0502984	0.741359	-0.0124455	0.870694	1	3.28198	0.0363577	0.949932
ENSBTAG00000019370	-0.409996	0.050395	0.741359	0.103599	0.75004	1	-0.132417	0.625594	1
ENSBTAG00000024125	2.56328	0.0502897	0.741359	0.931168	0.499412	1	1.2778	0.366785	1
ENSBTAG00000039819	1.01991	0.0503958	0.741359	0.242195	0.684891	1	0.115736	0.833905	1
ENSBTAG00000010670	-1.811	0.0504747	0.74218	-2.41382	0.0325745	0.648824	-2.40124	0.0189651	0.765589
ENSBTAG00000047957	-0.673502	0.0507928	0.745488	-0.435473	0.35577	1	-0.579475	0.151202	1
ENSBTAG00000001051	0.635169	0.0508928	0.746615	0.584522	0.182097	1	0.752249	0.058726	1
ENSBTAG00000002941	0.401163	0.0509843	0.746788	0.315361	0.341938	1	0.36751	0.181237	1
ENSBTAG00000018088	-0.737006	0.0509423	0.746788	-0.281712	0.554973	1	-0.302505	0.467582	1
ENSBTAG00000021048	-3.32734	0.0509979	0.746788	0.231052	0.957937	1	N/A	N/A	N/A
ENSBTAG00000002340	0.39622	0.0510575	0.746911	1.25775	0.000240672	0.0480834	0.76903	0.00810498	0.592185
ENSBTAG00000007100	-0.411891	0.0510762	0.746911	-0.102478	0.757415	1	-0.350604	0.201628	1
ENSBTAG00000018642	-0.815496	0.0510695	0.746911	-0.10963	0.830779	1	-0.641555	0.172485	1
ENSBTAG00000046385	0.450593	0.051171	0.747664	0.578754	0.0910837	0.884881	0.302124	0.299339	1
ENSBTAG00000010548	-2.98445	0.0512769	0.748595	-2.81877	0.0484628	0.731799	-4.02807	0.00810483	0.592185
ENSBTAG00000017411	-3.19537	0.0513588	0.749334	NA	NA	NA	N/A	N/A	N/A
ENSBTAG00000004426	-0.468925	0.0514073	0.7497	-0.232906	0.510206	1	-0.108871	0.719982	1
ENSBTAG00000034430	0.7059	0.0515786	0.750018	0.651878	0.153277	0.971987	0.351505	0.395438	1
ENSBTAG00000012555	-0.428438	0.0515432	0.750018	-0.224552	0.507928	1	-0.238371	0.39979	1
ENSBTAG00000021785	0.395309	0.0515263	0.750018	-0.0138394	0.966918	1	0.18435	0.501924	1
ENSBTAG00000000273	0.597334	0.0516556	0.750067	0.190302	0.647663	1	0.641866	0.0759961	1
ENSBTAG00000010431	1.18747	0.0516666	0.750067	0.429292	0.522106	1	0.777246	0.221017	1
ENSBTAG00000014897	2.01025	0.0517909	0.75119	1.99992	0.0922611	0.885566	2.15747	0.0233454	0.823085
ENSBTAG00000042117	1.13008	0.0518421	0.751253	2.09971	0.00369893	0.254868	1.64758	0.0102264	0.629083
ENSBTAG00000013822	-0.916039	0.0518198	0.751253	0.202514	0.714423	1	-0.451667	0.36874	1
ENSBTAG00000010802	-2.38124	0.0518758	0.751346	-2.07253	0.122179	0.934232	-1.89836	0.100119	1
ENSBTAG00000013141	0.761059	0.0519165	0.751346	-0.123595	0.800359	1	-0.0802818	0.856217	1
ENSBTAG00000032156	-2.4034	0.0519189	0.751346	-0.953465	0.210175	1	-0.826471	0.291336	1
ENSBTAG00000011540	0.396103	0.0520335	0.752325	0.33169	0.3071	1	0.419074	0.121926	1
ENSBTAG00000031481	2.76745	0.0523046	0.752963	2.90479	0.0692666	0.824494	N/A	N/A	N/A
ENSBTAG00000004557	0.468866	0.0526174	0.752963	0.569762	0.109427	0.915347	0.810574	0.00812539	0.592185
ENSBTAG00000020327	-0.389777	0.0524493	0.752963	-0.503711	0.129742	0.942392	-0.131615	0.629781	1
ENSBTAG00000008673	1.59991	0.0521598	0.752963	1.36733	0.132495	0.948417	0.699655	0.443147	1
ENSBTAG00000005443	-0.395296	0.0526651	0.752963	0.442546	0.192232	1	0.108602	0.695528	1
ENSBTAG00000007204	-3.42724	0.0526076	0.752963	-1.54086	0.659506	1	-4.99762	0.00506173	0.484792
ENSBTAG00000007577	-0.421444	0.052627	0.752963	0.201467	0.551688	1	0.0699301	0.803342	1
ENSBTAG00000007830	-0.463214	0.052139	0.752963	0.260801	0.466466	1	0.0455892	0.881326	1
ENSBTAG00000011850	0.426203	0.0522155	0.752963	0.0610998	0.855443	1	0.194794	0.489821	1
ENSBTAG00000011895	-0.445993	0.052424	0.752963	-0.0885566	0.798792	1	-0.124784	0.670159	1
ENSBTAG00000014874	-0.402486	0.0521769	0.752963	0.00161296	0.995868	1	-0.171958	0.530221	1
ENSBTAG00000017462	0.386447	0.0522708	0.752963	0.155597	0.641866	1	0.177629	0.519973	1
ENSBTAG00000018542	0.406929	0.0525498	0.752963	-0.0459981	0.889708	1	-0.00487543	0.985767	1
ENSBTAG00000021372	-0.415148	0.0525479	0.752963	-0.0551115	0.869917	1	-0.291322	0.299672	1
ENSBTAG00000023369	-2.35505	0.0523484	0.752963	-0.221454	0.853793	1	1.3867	0.283455	1
ENSBTAG00000034337	1.78895	0.0524701	0.752963	-0.0695329	0.958828	1	0.750311	0.413586	1
ENSBTAG00000034770	1.78895	0.0524701	0.752963	-0.0695329	0.958828	1	0.750311	0.413586	1
ENSBTAG00000038178	-0.853464	0.052233	0.752963	-0.419554	0.419255	1	-0.219985	0.647371	1
ENSBTAG00000046246	1.78895	0.0524701	0.752963	-0.0695329	0.958828	1	0.750311	0.413586	1
ENSBTAG00000019782	-0.471296	0.0528573	0.7547	-0.530264	0.134011	0.948417	-0.523945	0.0825867	1
ENSBTAG00000003937	2.92155	0.0528285	0.7547	2.07567	0.139866	0.956324	1.41546	0.285433	1
ENSBTAG00000008592	1.85438	0.0531942	0.755399	3.43525	0.000583609	0.0861779	3.23735	0.00034183	0.0952806
ENSBTAG00000042536	0.6936	0.0531228	0.755399	1.37732	0.00339156	0.241017	0.66809	0.125866	1
ENSBTAG00000034281	-1.21523	0.0534706	0.755399	-1.46897	0.0405373	0.69716	-0.632215	0.350905	1
ENSBTAG00000030190	1.04855	0.0534981	0.755399	1.03873	0.0900077	0.881774	1.49462	0.00727238	0.581692
ENSBTAG00000011633	-0.585494	0.053118	0.755399	-0.601334	0.13861	0.954864	-0.323045	0.357851	1
ENSBTAG00000000175	-0.404746	0.0534928	0.755399	0.0916423	0.791344	1	-0.155068	0.587942	1
ENSBTAG00000000440	2.10258	0.0531717	0.755399	0.126332	0.947252	1	1.33096	0.238895	1
ENSBTAG00000004307	-0.453661	0.0533645	0.755399	0.11993	0.731909	1	-0.140491	0.633508	1
ENSBTAG00000004805	0.390391	0.0532373	0.755399	0.361344	0.267897	1	0.395035	0.145061	1
ENSBTAG00000014123	-0.457988	0.0534302	0.755399	0.0988511	0.77991	1	-0.078693	0.794955	1
ENSBTAG00000014803	1.27911	0.0529654	0.755399	0.227864	0.756559	1	-0.0846255	0.901501	1
ENSBTAG00000016932	-0.392639	0.0534852	0.755399	0.140725	0.675789	1	-0.0701924	0.798763	1
ENSBTAG00000017970	0.384673	0.0536606	0.755399	-0.0820315	0.806888	1	-0.0504451	0.854645	1
ENSBTAG00000021910	-0.402792	0.053612	0.755399	0.08853	0.798277	1	-0.15498	0.586781	1
ENSBTAG00000022808	-0.47459	0.0533856	0.755399	0.130568	0.722044	1	-0.106786	0.733405	1
ENSBTAG00000030521	0.663911	0.0531686	0.755399	0.0229494	0.958623	1	-0.343111	0.383747	1
ENSBTAG00000042408	2.46893	0.0529911	0.755399	1.40228	0.299426	1	-0.0118213	0.995493	1
ENSBTAG00000047974	-1.64461	0.0532138	0.755399	-0.916701	0.273155	1	0.292022	0.744748	1
ENSBTAG00000018578	0.591171	0.0537079	0.755732	0.252047	0.547329	1	0.32211	0.38722	1
ENSBTAG00000024381	-0.388699	0.0537821	0.756443	0.10705	0.754582	1	-0.0111188	0.968312	1
ENSBTAG00000004495	-0.405858	0.0538168	0.756599	-0.0898846	0.784595	1	-0.0958027	0.726039	1
ENSBTAG00000004150	0.602706	0.0538745	0.756747	0.759747	0.0638188	0.804771	0.475706	0.185136	1
ENSBTAG00000012355	0.384035	0.0539726	0.756764	0.151994	0.646445	1	-0.124042	0.65104	1
ENSBTAG00000039275	-0.384559	0.0539874	0.756764	0.193227	0.576303	1	0.137202	0.622232	1
ENSBTAG00000008926	-0.38588	0.0540661	0.757445	-0.197007	0.549207	1	-0.206123	0.447796	1
ENSBTAG00000006371	0.387602	0.054124	0.757926	0.10036	0.760751	1	0.219363	0.420259	1
ENSBTAG00000047786	3.08847	0.0541837	0.75843	3.67003	0.0239906	0.577938	0.14446	0.990824	1
ENSBTAG00000032396	0.901033	0.0542235	0.758655	0.675581	0.218967	1	0.844169	0.0820553	1
ENSBTAG00000013586	-0.414112	0.0543961	0.759857	0.316377	0.350041	1	0.0938759	0.737161	1
ENSBTAG00000017362	-0.387763	0.0544376	0.759857	0.151787	0.662967	1	0.0515672	0.854513	1
ENSBTAG00000040584	-3.35711	0.0544473	0.759857	-3.54065	0.861291	1	-6.07714	0.00890403	0.60444
ENSBTAG00000005230	2.95244	0.0545454	0.760834	2.82471	0.039454	0.691395	3.32968	0.0267588	0.868396
ENSBTAG00000044099	0.610589	0.0546171	0.761502	0.398218	0.347299	1	0.420676	0.258444	1
ENSBTAG00000007503	-3.01804	0.0546585	0.761747	NA	NA	NA	N/A	N/A	N/A
ENSBTAG00000000496	1.21111	0.054789	0.761909	1.26191	0.0765731	0.846414	0.549586	0.391012	1
ENSBTAG00000045794	0.455524	0.0547406	0.761909	-0.170209	0.626993	1	0.216212	0.474333	1
ENSBTAG00000005259	-2.96711	0.0547845	0.761909	NA	NA	NA	N/A	N/A	N/A
ENSBTAG00000030548	-3.03524	0.0549479	0.76254	-9.45802	1.6919e-09	2.85308e-06	-2.92844	0.748884	1
ENSBTAG00000004079	-0.382977	0.0550481	0.76254	0.0669553	0.844717	1	0.0327241	0.906644	1
ENSBTAG00000008833	0.569328	0.0551794	0.76254	0.00884599	0.982218	1	0.0588155	0.867295	1
ENSBTAG00000017694	-0.417011	0.0552037	0.76254	-0.0809688	0.808783	1	-0.0279736	0.920789	1
ENSBTAG00000022991	-0.390338	0.0551708	0.76254	-0.186108	0.585316	1	-0.167864	0.548417	1
ENSBTAG00000033117	1.14294	0.0549857	0.76254	0.0907715	0.897159	1	-0.334275	0.615048	1
ENSBTAG00000044044	-0.521893	0.0550927	0.76254	0.078174	0.839387	1	-0.227856	0.497094	1
ENSBTAG00000003864	2.44552	0.0553353	0.762884	1.55989	0.234973	1	1.7319	0.188591	1
ENSBTAG00000008849	0.439888	0.0561669	0.76428	0.948038	0.0063305	0.349705	0.469236	0.112921	1
ENSBTAG00000018446	0.508958	0.0561379	0.76428	0.913043	0.0151402	0.496786	0.677321	0.0407417	0.987076
ENSBTAG00000007041	2.64527	0.0561374	0.76428	-3.59265	0.0218498	0.561587	-0.82957	0.562335	1
ENSBTAG00000010587	0.41567	0.0556617	0.76428	0.759018	0.0232529	0.572214	0.494372	0.0805081	1
ENSBTAG00000010091	-0.644651	0.0560936	0.76428	-0.759534	0.082587	0.862197	-0.155569	0.690438	1
ENSBTAG00000004266	-1.64005	0.0555454	0.76428	-1.29681	0.132781	0.948417	-2.30992	0.00449824	0.481665
ENSBTAG00000020430	0.809033	0.0557247	0.76428	0.742196	0.164229	0.98584	0.73987	0.122151	1
ENSBTAG00000003220	-2.37428	0.0562097	0.76428	-1.03781	0.389797	1	1.47422	0.236888	1
ENSBTAG00000006708	-0.39934	0.0557799	0.76428	-0.0342088	0.916383	1	-0.0943502	0.728428	1
ENSBTAG00000007867	-0.382926	0.0555707	0.76428	-0.0885605	0.791656	1	-0.183054	0.512075	1
ENSBTAG00000010727	0.41861	0.0560812	0.76428	-0.192169	0.567915	1	-0.0594235	0.833208	1
ENSBTAG00000012723	0.449372	0.0560627	0.76428	-0.0193804	0.95589	1	-0.0362114	0.903498	1
ENSBTAG00000013530	0.479189	0.0561439	0.76428	-0.428174	0.249345	1	0.0632599	0.845163	1
ENSBTAG00000015973	0.821063	0.0560382	0.76428	0.172253	0.732134	1	0.147013	0.754599	1
ENSBTAG00000016042	2.76442	0.0558187	0.76428	0.749194	0.576741	1	1.04291	0.429563	1
ENSBTAG00000018727	-0.572971	0.056113	0.76428	0.198732	0.621828	1	0.0423132	0.903482	1
ENSBTAG00000032613	0.731621	0.0557182	0.76428	-0.0287593	0.953878	1	-0.086051	0.844654	1
ENSBTAG00000032848	-0.399826	0.0556344	0.76428	0.00100924	0.997441	1	-0.0385029	0.887324	1
ENSBTAG00000043465	-2.03101	0.0560372	0.76428	-0.845417	0.432777	1	2.08874	0.063674	1
ENSBTAG00000012052	0.42615	0.0563022	0.764698	0.21296	0.528414	1	0.288227	0.309104	1
ENSBTAG00000016928	-2.87234	0.0562904	0.764698	NA	NA	NA	-0.840868	0.362696	1
ENSBTAG00000009035	-0.432605	0.0565349	0.766884	-0.224827	0.50865	1	-0.0859863	0.767516	1
ENSBTAG00000010989	-0.384505	0.0565305	0.766884	0.0457581	0.893532	1	-0.107439	0.699676	1
ENSBTAG00000031786	-0.38857	0.0567583	0.76748	-0.882365	0.0107143	0.429643	-0.243026	0.384454	1
ENSBTAG00000005586	0.436613	0.0567511	0.76748	0.297431	0.389244	1	-0.0169461	0.953894	1
ENSBTAG00000008987	-0.429578	0.0568903	0.76748	-0.0242721	0.944868	1	0.0776715	0.789597	1
ENSBTAG00000009266	-0.44852	0.0568175	0.76748	-0.274606	0.434854	1	-0.197322	0.508517	1
ENSBTAG00000010836	-1.7683	0.0568641	0.76748	-0.331696	0.75194	1	-0.181854	0.853856	1
ENSBTAG00000015591	0.378653	0.0566953	0.76748	0.144649	0.664868	1	0.0371595	0.892907	1
ENSBTAG00000045580	-0.606118	0.0568876	0.76748	0.273945	0.52877	1	0.0191653	0.962879	1
ENSBTAG00000047362	-0.519165	0.0568411	0.76748	-0.384608	0.316962	1	-0.466327	0.154806	1
ENSBTAG00000020883	1.04511	0.0569429	0.767494	0.243286	0.679284	1	0.445436	0.427244	1
ENSBTAG00000021430	0.572486	0.0569872	0.767494	0.151688	0.725454	1	0.425518	0.278031	1
ENSBTAG00000037968	-1.58745	0.0570378	0.767854	0.0132923	0.979477	1	0.19779	0.80782	1
ENSBTAG00000032643	0.994817	0.0571356	0.768847	0.75897	0.19675	1	0.829167	0.137067	1
ENSBTAG00000010681	0.455531	0.0572241	0.769715	0.33264	0.344324	1	0.174046	0.562045	1
ENSBTAG00000020340	-0.547903	0.0574042	0.770056	-0.526174	0.176527	0.999611	-0.271133	0.421917	1
ENSBTAG00000012866	2.44246	0.0573872	0.770056	-0.809469	0.513811	1	-0.215406	0.858474	1
ENSBTAG00000017339	-0.524913	0.0573698	0.770056	0.00109493	0.997488	1	-0.119558	0.723412	1
ENSBTAG00000017885	-0.668738	0.0573621	0.770056	-0.443085	0.315776	1	-0.55677	0.169196	1
ENSBTAG00000047363	0.599639	0.0575524	0.77154	0.175301	0.672001	1	0.695662	0.0609294	1
ENSBTAG00000004295	-0.528774	0.0577065	0.772635	-0.580162	0.133587	0.948417	-0.572488	0.0828766	1
ENSBTAG00000001050	0.508796	0.0577013	0.772635	0.180992	0.634671	1	0.149374	0.644173	1
ENSBTAG00000017785	-2.71985	0.0579363	0.775065	0.416241	0.761307	1	-0.862013	0.52916	1
ENSBTAG00000015539	-0.82417	0.0579908	0.775469	-0.577707	0.267623	1	0.302299	0.533185	1
ENSBTAG00000010885	-0.409681	0.058039	0.775791	-0.0828813	0.803161	1	-0.308533	0.264732	1
ENSBTAG00000012722	2.77793	0.0581462	0.776252	3.72546	0.0177161	0.527531	3.18428	0.0312533	0.898717
ENSBTAG00000026097	-0.389795	0.0582805	0.777721	-0.0123074	0.971057	1	-0.0079567	0.977377	1
ENSBTAG00000005033	1.49919	0.0583882	0.778833	1.55375	0.0673512	0.817192	0.780799	0.352634	1
ENSBTAG00000043391	-3.24968	0.0584751	0.779343	-1.78074	0.204723	1	-0.691751	0.736318	1
ENSBTAG00000014399	-0.387827	0.0585525	0.779727	0.071836	0.833569	1	0.0623854	0.822938	1
ENSBTAG00000010882	2.5975	0.0585485	0.779727	NA	NA	NA	0.410526	0.784999	1
ENSBTAG00000011322	-0.38198	0.0587727	0.782334	0.147494	0.669186	1	0.060324	0.830385	1
ENSBTAG00000035265	-0.440414	0.0588206	0.782646	-0.216002	0.535122	1	-0.24511	0.406515	1
ENSBTAG00000016152	-0.600767	0.0588516	0.782733	-0.229908	0.590677	1	0.139511	0.709203	1
ENSBTAG00000003290	-0.454994	0.0589369	0.782892	0.0500424	0.889929	1	-0.0625185	0.840842	1
ENSBTAG00000011693	1.00374	0.0591029	0.784772	0.856151	0.200523	1	1.19195	0.0581059	1
ENSBTAG00000000284	-2.98485	0.0593086	0.785875	-0.432055	0.683528	1	N/A	N/A	N/A
ENSBTAG00000020799	-0.428881	0.0592847	0.785875	-0.0924736	0.790808	1	0.0120307	0.966906	1
ENSBTAG00000032518	-0.762527	0.0593732	0.786081	-0.140557	0.766532	1	-0.176085	0.681086	1
ENSBTAG00000042678	0.833898	0.0593719	0.786081	0.723832	0.189314	1	0.903491	0.0836533	1
ENSBTAG00000000831	0.522099	0.0595791	0.788156	0.581857	0.138609	0.954864	0.295551	0.385699	1
ENSBTAG00000027453	0.432762	0.0596056	0.788181	0.267016	0.437635	1	0.170691	0.560012	1
ENSBTAG00000018562	0.689666	0.0597428	0.788701	1.05549	0.0217451	0.561587	0.837792	0.0417051	0.988971
ENSBTAG00000015553	-0.674198	0.059703	0.788701	0.0221888	0.961895	1	0.123908	0.759273	1
ENSBTAG00000021602	-0.832619	0.0597069	0.788701	0.0955812	0.852512	1	-0.213891	0.639695	1
ENSBTAG00000042482	1.0788	0.0597681	0.788703	0.460909	0.47173	1	1.07459	0.088463	1
ENSBTAG00000012595	0.379843	0.0599962	0.791062	0.553123	0.0952382	0.892752	0.433254	0.120938	1
ENSBTAG00000011871	-0.390446	0.0601354	0.792088	-0.14332	0.66536	1	-0.0200549	0.941574	1
ENSBTAG00000046177	3.17844	0.0601483	0.792088	NA	NA	NA	-0.797154	0.325477	1
ENSBTAG00000010179	-1.23886	0.0602232	0.792168	-0.497786	0.4775	1	0.85711	0.226505	1
ENSBTAG00000010718	-0.381129	0.0602285	0.792168	-0.0910763	0.787145	1	-0.261378	0.348878	1
ENSBTAG00000000875	-0.573432	0.0605384	0.794287	-1.14618	0.0061455	0.3439	-0.82123	0.0262464	0.861576
ENSBTAG00000006246	-0.445879	0.0604962	0.794287	-0.396927	0.257419	1	-0.236009	0.433231	1
ENSBTAG00000017085	0.39831	0.0605098	0.794287	0.231749	0.479204	1	0.258377	0.347106	1
ENSBTAG00000047959	1.2127	0.0606562	0.795507	0.884715	0.225624	1	0.375647	0.62314	1
ENSBTAG00000009994	-0.467986	0.0607808	0.796816	-0.102078	0.778699	1	-0.0773418	0.805634	1
ENSBTAG00000000421	-0.437852	0.0609447	0.797007	0.270576	0.444008	1	0.0620911	0.835966	1
ENSBTAG00000008909	0.376258	0.0609346	0.797007	0.255254	0.434796	1	0.177105	0.514035	1
ENSBTAG00000011545	-0.397357	0.0608953	0.797007	0.401572	0.221857	1	0.362073	0.189574	1
ENSBTAG00000016782	-0.38606	0.0608474	0.797007	-0.102965	0.760217	1	-0.00532926	0.984646	1
ENSBTAG00000043068	-1.2127	0.0608447	0.797007	-0.376377	0.634326	1	-1.75626	0.0309808	0.898717
ENSBTAG00000015368	-1.13078	0.0610522	0.797492	-1.37759	0.0361011	0.67563	-0.713882	0.248618	1
ENSBTAG00000008954	-0.395687	0.0610565	0.797492	-0.645891	0.0547514	0.761909	-0.57143	0.0395905	0.968931
ENSBTAG00000020130	-0.384552	0.0611822	0.798158	-0.101066	0.758172	1	-0.0685162	0.799898	1
ENSBTAG00000030306	2.65239	0.0611745	0.798158	1.62429	0.277924	1	1.4414	0.357287	1
ENSBTAG00000006816	-0.421846	0.0612965	0.79897	-0.161706	0.63269	1	-0.316755	0.268127	1
ENSBTAG00000015889	0.390661	0.0613192	0.79897	0.264235	0.418828	1	0.231421	0.39566	1
ENSBTAG00000005967	-0.375966	0.0613574	0.799142	0.181209	0.600965	1	0.119774	0.672569	1
ENSBTAG00000020582	2.35563	0.061639	0.800396	2.36103	0.13558	0.948781	-0.53682	0.683813	1
ENSBTAG00000002559	0.895912	0.0616218	0.800396	-0.0804763	0.894945	1	0.306285	0.587633	1
ENSBTAG00000009737	0.86644	0.0617784	0.800396	-0.256274	0.662632	1	0.952838	0.0763999	1
ENSBTAG00000018093	-0.378774	0.0615447	0.800396	-0.0339801	0.921641	1	-0.0960751	0.73686	1
ENSBTAG00000020561	-0.451334	0.0617278	0.800396	-0.0677885	0.848265	1	-0.190457	0.530592	1
ENSBTAG00000047495	0.372265	0.0615228	0.800396	0.0972455	0.771458	1	0.0564811	0.837786	1
ENSBTAG00000006296	-0.576684	0.0619351	0.801004	-0.2216	0.596462	1	-0.00583682	0.986526	1
ENSBTAG00000017455	-0.407428	0.062058	0.801933	0.0369231	0.912778	1	0.0122192	0.965288	1
ENSBTAG00000025212	0.391902	0.062103	0.802007	-0.126112	0.699404	1	0.110489	0.686545	1
ENSBTAG00000002233	0.739787	0.0621493	0.802282	0.805882	0.0953776	0.893328	0.510553	0.235271	1
ENSBTAG00000013317	-0.386991	0.0621859	0.802431	0.0679254	0.83799	1	-0.15179	0.577627	1
ENSBTAG00000006259	-0.383503	0.0622598	0.802724	0.342141	0.328291	1	0.293552	0.302229	1
ENSBTAG00000035224	1.21257	0.0623811	0.803009	1.37092	0.103267	0.907482	0.278866	0.727699	1
ENSBTAG00000042268	2.7854	0.0623688	0.803009	NA	NA	NA	2.77017	0.0672584	1
ENSBTAG00000009210	-0.390294	0.062452	0.803277	0.101488	0.761224	1	-0.160388	0.560084	1
ENSBTAG00000018777	-2.39144	0.0624339	0.803277	-0.987855	0.453067	1	-0.186356	0.910455	1
ENSBTAG00000013555	0.43986	0.0631034	0.804492	1.20987	0.00067765	0.0939909	0.354763	0.235835	1
ENSBTAG00000045035	-2.69247	0.0625782	0.804492	-4.78655	0.00612495	0.343684	N/A	N/A	N/A
ENSBTAG00000024378	-0.482997	0.0630126	0.804492	-0.863469	0.0199059	0.546837	-0.636054	0.0461426	1
ENSBTAG00000042289	0.862818	0.0630029	0.804492	1.16634	0.043193	0.708968	1.2761	0.0142677	0.689012
ENSBTAG00000011726	-0.614972	0.0630221	0.804492	-0.706241	0.102577	0.907053	-0.452299	0.2363	1
ENSBTAG00000013479	-3.06116	0.0629853	0.804492	-1.7033	0.154067	0.972577	N/A	N/A	N/A
ENSBTAG00000018375	2.82772	0.0631534	0.804492	2.03221	0.154419	0.972577	0.526458	0.697847	1
ENSBTAG00000012900	0.479387	0.0633533	0.804492	0.510749	0.171445	0.993917	0.219998	0.490034	1
ENSBTAG00000003954	-0.372208	0.0628768	0.804492	0.180089	0.599377	1	0.0830652	0.766534	1
ENSBTAG00000005439	-0.477423	0.0628081	0.804492	0.365567	0.324531	1	-0.0330598	0.917599	1
ENSBTAG00000007657	-3.23556	0.0632156	0.804492	0.466546	0.37828	1	N/A	N/A	N/A
ENSBTAG00000008945	0.592237	0.0627601	0.804492	0.375984	0.377041	1	0.527654	0.157051	1
ENSBTAG00000009091	-0.383461	0.0628312	0.804492	0.153615	0.643499	1	0.0525655	0.845815	1
ENSBTAG00000009451	0.429495	0.0629949	0.804492	0.15384	0.653472	1	-0.0386151	0.895524	1
ENSBTAG00000011730	0.627152	0.0628334	0.804492	0.203369	0.649307	1	-0.293769	0.468989	1
ENSBTAG00000013191	0.940965	0.0631074	0.804492	0.304433	0.616457	1	0.120084	0.830621	1
ENSBTAG00000016572	-0.410638	0.0630613	0.804492	-0.155366	0.652363	1	-0.2034	0.477148	1
ENSBTAG00000017158	-2.49249	0.0631107	0.804492	-0.975407	0.457808	1	-0.0658974	0.98357	1
ENSBTAG00000018841	-1.54922	0.0633639	0.804492	-1.06967	0.26518	1	-0.60272	0.52208	1
ENSBTAG00000019805	1.00681	0.0633681	0.804492	0.309582	0.614441	1	0.997398	0.0987759	1
ENSBTAG00000023309	-0.3764	0.0633667	0.804492	0.223506	0.498797	1	0.268079	0.327664	1
ENSBTAG00000031810	-2.93522	0.0631861	0.804492	-2.05102	0.201972	1	-1.1095	0.532642	1
ENSBTAG00000042478	0.628257	0.0627418	0.804492	0.280038	0.540615	1	0.155578	0.700966	1
ENSBTAG00000042507	0.628257	0.0627418	0.804492	0.280038	0.540615	1	0.155578	0.700966	1
ENSBTAG00000048159	-0.421079	0.0632832	0.804492	0.168094	0.625858	1	-0.313639	0.278933	1
ENSBTAG00000011554	-0.764658	0.0636835	0.804771	-1.18977	0.0230209	0.569024	-1.00344	0.0322491	0.909786
ENSBTAG00000009549	1.21086	0.0642386	0.804771	1.22146	0.0680412	0.819239	1.00644	0.153161	1
ENSBTAG00000014313	-2.6393	0.0637522	0.804771	-2.35066	0.112815	0.919971	-2.61042	0.0718658	1
ENSBTAG00000002799	1.19213	0.0641144	0.804771	0.254036	0.729459	1	0.460483	0.523548	1
ENSBTAG00000002942	2.68749	0.0639304	0.804771	0.532339	0.755772	1	-0.119015	0.801744	1
ENSBTAG00000004120	0.446478	0.0635245	0.804771	0.0100105	0.977339	1	0.22277	0.469305	1
ENSBTAG00000006789	-1.33429	0.0640524	0.804771	0.428646	0.580136	1	-0.518366	0.480275	1
ENSBTAG00000007374	-1.2175	0.0641488	0.804771	-0.693589	0.317617	1	-1.03636	0.12233	1
ENSBTAG00000008739	2.5903	0.0640838	0.804771	-0.925574	0.28731	1	1.92596	0.165156	1
ENSBTAG00000012927	0.370585	0.0635048	0.804771	0.182476	0.588272	1	0.057481	0.835246	1
ENSBTAG00000014250	-1.16667	0.0635912	0.804771	-0.31097	0.677064	1	-0.407515	0.540654	1
ENSBTAG00000015026	-0.528043	0.063575	0.804771	-0.0387656	0.922849	1	0.12357	0.716145	1
ENSBTAG00000017698	2.73139	0.0641678	0.804771	-1.02132	0.536216	1	1.23752	0.442592	1
ENSBTAG00000018188	0.383724	0.0638325	0.804771	-0.0069151	0.983302	1	0.207128	0.445203	1
ENSBTAG00000019555	-0.564291	0.0641588	0.804771	-0.062218	0.881003	1	-0.404014	0.262768	1
ENSBTAG00000024476	0.694616	0.0641779	0.804771	-0.0967932	0.835705	1	0.420429	0.327484	1
ENSBTAG00000037991	0.476354	0.0637269	0.804771	0.0402334	0.912838	1	0.143121	0.650266	1
ENSBTAG00000014750	-1.50184	0.0643793	0.805747	-0.989695	0.247614	1	0.122883	0.882271	1
ENSBTAG00000004177	-0.510139	0.064419	0.805784	0.290041	0.457962	1	0.00990943	0.975781	1
ENSBTAG00000017946	-2.70887	0.0644326	0.805784	-2.19491	0.218917	1	-3.86844	0.0169229	0.740692
ENSBTAG00000015694	-0.527282	0.0644594	0.805805	-0.276845	0.490748	1	-0.479616	0.161306	1
ENSBTAG00000015557	1.27729	0.0644878	0.805846	0.930105	0.222777	1	1.11464	0.12172	1
ENSBTAG00000001432	-3.08636	0.0645528	0.806344	NA	NA	NA	N/A	N/A	N/A
ENSBTAG00000013759	-1.39954	0.0646203	0.806444	-2.13971	0.0125609	0.463327	-0.737251	0.33713	1
ENSBTAG00000003212	0.953662	0.0647082	0.806444	0.194152	0.749718	1	1.62432	0.00404267	0.46283
ENSBTAG00000003961	0.46485	0.064615	0.806444	0.301515	0.406924	1	-0.0832139	0.788037	1
ENSBTAG00000005523	-0.44753	0.0646759	0.806444	0.0893219	0.803676	1	-0.232961	0.448735	1
ENSBTAG00000008285	-0.37231	0.0648256	0.806444	0.24238	0.475569	1	-0.0837841	0.76101	1
ENSBTAG00000008645	0.456648	0.064812	0.806444	0.316353	0.381186	1	-0.00798662	0.97946	1
ENSBTAG00000011110	1.47175	0.0648377	0.806444	0.699824	0.362904	1	1.19171	0.156344	1
ENSBTAG00000012405	-2.19043	0.0647267	0.806444	0.275447	0.801082	1	-1.59386	0.218998	1
ENSBTAG00000014474	-0.372919	0.0648358	0.806444	0.0335493	0.921488	1	-0.0971897	0.724954	1
ENSBTAG00000044363	3.01835	0.0648133	0.806444	NA	NA	NA	N/A	N/A	N/A
ENSBTAG00000043953	0.401403	0.064947	0.807177	0.035004	0.916947	1	-0.188258	0.50413	1
ENSBTAG00000012023	-1.26155	0.0650523	0.80814	-0.678511	0.347608	1	-0.313098	0.661123	1
ENSBTAG00000016073	-0.374831	0.0650867	0.80814	0.106265	0.751924	1	-0.118957	0.662085	1
ENSBTAG00000017764	-0.556869	0.0651002	0.80814	0.379855	0.363221	1	-0.413722	0.242739	1
ENSBTAG00000021980	2.23499	0.0652128	0.808912	-0.529158	0.641685	1	-0.114757	0.798022	1
ENSBTAG00000044071	0.550058	0.0653303	0.809525	0.747609	0.0672518	0.81654	0.382993	0.280656	1
ENSBTAG00000020538	0.367377	0.0653359	0.809525	0.323279	0.328621	1	0.171368	0.53572	1
ENSBTAG00000003957	-0.883562	0.0654426	0.809568	-0.204	0.745984	1	-0.0676313	0.909232	1
ENSBTAG00000010877	0.475376	0.0653893	0.809568	-0.11085	0.768732	1	-0.147078	0.654915	1
ENSBTAG00000016558	0.420551	0.0653982	0.809568	-0.0237255	0.945848	1	-0.0945615	0.748111	1
ENSBTAG00000031756	2.60253	0.065441	0.809568	1.75647	0.197615	1	0.222279	0.880226	1
ENSBTAG00000021842	0.395322	0.0655508	0.81028	0.328634	0.317658	1	0.271278	0.330217	1
ENSBTAG00000037316	2.35734	0.0656286	0.810618	0.795978	0.460313	1	3.05844	0.0183675	0.752122
ENSBTAG00000000930	0.77732	0.0657028	0.810637	0.755219	0.149317	0.967712	0.596526	0.189455	1
ENSBTAG00000018894	0.816049	0.0657315	0.810637	0.0967397	0.853935	1	-0.365606	0.442717	1
ENSBTAG00000043915	2.84585	0.0658635	0.811329	1.04703	0.539082	1	N/A	N/A	N/A
ENSBTAG00000001793	1.03439	0.065986	0.811901	-0.849397	0.219011	1	0.581879	0.38094	1
ENSBTAG00000001403	-0.387819	0.0660677	0.812595	-0.100012	0.7612	1	0.227693	0.410044	1
ENSBTAG00000002658	-0.463058	0.0660972	0.812646	0.281404	0.443274	1	0.177111	0.569028	1
ENSBTAG00000019910	0.366276	0.0663702	0.814603	0.818325	0.0145528	0.491849	0.477221	0.0913014	1
ENSBTAG00000008800	0.498336	0.0663743	0.814603	0.650061	0.089555	0.880186	0.431912	0.192734	1
ENSBTAG00000003417	0.383052	0.0664241	0.814603	0.055839	0.865366	1	0.147642	0.590643	1
ENSBTAG00000010127	2.50515	0.0664182	0.814603	0.754137	0.565327	1	3.04943	0.0275388	0.884129
ENSBTAG00000015042	0.382113	0.0663505	0.814603	0.215514	0.511441	1	0.183579	0.499972	1
ENSBTAG00000033045	-1.81806	0.0667715	0.81567	-2.91278	0.00538064	0.320438	-3.59203	0.000322966	0.0916299
ENSBTAG00000012761	2.92266	0.0666319	0.81567	4.23767	0.0125423	0.463327	N/A	N/A	N/A
ENSBTAG00000014248	-0.377858	0.0666874	0.81567	0.468941	0.164651	0.986778	0.181783	0.509316	1
ENSBTAG00000003989	0.385241	0.0669	0.81567	-0.0159993	0.961109	1	0.227682	0.405157	1
ENSBTAG00000005631	0.374765	0.0668963	0.81567	-0.126196	0.700328	1	-0.0709927	0.793357	1
ENSBTAG00000008112	-0.379076	0.0666896	0.81567	0.0718592	0.830774	1	-0.104977	0.705138	1
ENSBTAG00000009618	-0.510801	0.0669182	0.81567	-0.310289	0.42648	1	-0.469159	0.170498	1
ENSBTAG00000015615	-0.385846	0.0668978	0.81567	-0.153044	0.648074	1	-0.0696374	0.80106	1
ENSBTAG00000017448	1.31186	0.0666778	0.81567	0.589952	0.399995	1	0.141504	0.813062	1
ENSBTAG00000044951	-2.83647	0.0668739	0.81567	-1.29048	0.456947	1	0.860398	0.62076	1
ENSBTAG00000047996	0.623034	0.0665728	0.81567	-0.0660208	0.883663	1	0.0554555	0.890261	1
ENSBTAG00000019043	-0.380864	0.0669878	0.816079	-0.00823767	0.979833	1	-0.0271953	0.920766	1
ENSBTAG00000044676	1.4108	0.0671796	0.81654	1.3991	0.097937	0.900513	0.631082	0.4225	1
ENSBTAG00000033759	2.64004	0.0672549	0.81654	NA	NA	NA	3.18522	0.0370397	0.950908
ENSBTAG00000007008	1.76422	0.0673597	0.817192	1.13074	0.315463	1	-0.422225	0.676613	1
ENSBTAG00000016061	0.4509	0.0674377	0.817211	0.58072	0.10905	0.915336	-0.225195	0.465124	1
ENSBTAG00000000767	-0.409473	0.0673999	0.817211	-0.0727296	0.830424	1	-0.215975	0.448153	1
ENSBTAG00000034302	-0.399534	0.0674238	0.817211	-0.280621	0.402915	1	-0.092863	0.740129	1
ENSBTAG00000034936	-0.374904	0.067518	0.817874	0.0589395	0.859705	1	-0.144716	0.598716	1
ENSBTAG00000000326	-2.99015	0.0676007	0.818274	-0.646026	0.694601	1	1.33382	0.417583	1
ENSBTAG00000005002	0.658872	0.0676107	0.818274	-0.25107	0.586472	1	0.145662	0.724954	1
ENSBTAG00000043778	1.01525	0.0676578	0.818329	1.06778	0.117158	0.927515	-0.337446	0.612531	1
ENSBTAG00000003708	-0.381993	0.0677823	0.818888	0.053263	0.87219	1	0.010486	0.969459	1
ENSBTAG00000046477	-2.70421	0.0680467	0.819239	-4.84316	0.00344185	0.241836	-0.470624	0.681392	1
ENSBTAG00000004037	0.420295	0.0681421	0.819239	0.503827	0.137686	0.953288	0.237168	0.41504	1
ENSBTAG00000007550	2.78804	0.0679521	0.819239	2.02847	0.341656	1	2.02764	0.165501	1
ENSBTAG00000009418	0.919003	0.0680158	0.819239	0.352012	0.557434	1	0.544295	0.333828	1
ENSBTAG00000010784	-0.477099	0.0680756	0.819239	-0.0946557	0.798818	1	-0.390184	0.225655	1
ENSBTAG00000001282	-0.370496	0.068226	0.819633	-0.00524293	0.988025	1	-0.018239	0.948033	1
ENSBTAG00000018669	0.598531	0.0685513	0.821738	0.251945	0.556952	1	0.546452	0.164668	1
ENSBTAG00000039601	0.376452	0.0686332	0.822367	-0.309508	0.359013	1	0.311296	0.258969	1
ENSBTAG00000017486	1.29463	0.0687666	0.823062	1.04034	0.158269	0.977995	0.428303	0.5512	1
ENSBTAG00000002302	0.408611	0.0688278	0.823062	0.183056	0.587783	1	0.388786	0.170558	1
ENSBTAG00000010379	-0.715866	0.0688128	0.823062	-0.296646	0.554772	1	-0.592192	0.185994	1
ENSBTAG00000017248	0.569001	0.0688197	0.823062	0.455857	0.284705	1	0.0931821	0.797885	1
ENSBTAG00000042801	1.09602	0.0688454	0.823062	0.798627	0.256023	1	0.429598	0.531224	1
ENSBTAG00000020190	1.96476	0.069106	0.824361	0.713153	0.476954	1	0.884213	0.407415	1
ENSBTAG00000015334	-0.370913	0.0692744	0.824494	0.0297433	0.930628	1	0.070777	0.799889	1
ENSBTAG00000018638	-1.34212	0.0691815	0.824494	0.352054	0.68449	1	-1.52514	0.0514741	1
ENSBTAG00000001617	-0.370213	0.0694462	0.824898	0.0738981	0.826802	1	0.0762975	0.782044	1
ENSBTAG00000004996	0.487951	0.0694829	0.824898	0.326362	0.388785	1	0.070656	0.828219	1
ENSBTAG00000008202	0.371535	0.0693917	0.824898	0.0439225	0.892647	1	-0.0630546	0.815358	1
ENSBTAG00000013110	0.865972	0.0693925	0.824898	-0.155176	0.794883	1	0.179078	0.746653	1
ENSBTAG00000016194	-0.493475	0.0695207	0.824898	-0.0966163	0.803667	1	-0.172093	0.602886	1
ENSBTAG00000042613	3.03727	0.0696134	0.825163	NA	NA	NA	0.0223538	0.930358	1
ENSBTAG00000020646	-0.52524	0.0698035	0.82664	-0.618825	0.127675	0.939583	-0.213062	0.532395	1
ENSBTAG00000042803	2.5554	0.0698065	0.82664	1.31419	0.370509	1	-1.3348	0.39422	1
ENSBTAG00000019099	0.380447	0.0699128	0.827181	0.661265	0.0495252	0.736328	0.682034	0.0144816	0.695118
ENSBTAG00000034712	0.717848	0.0699644	0.827486	-0.105231	0.830628	1	-0.414152	0.346108	1
ENSBTAG00000010001	-0.367362	0.0699926	0.827514	-0.048337	0.884527	1	-0.19017	0.484097	1
ENSBTAG00000002422	-0.668816	0.0702663	0.828659	-0.400611	0.400523	1	-0.239621	0.573669	1
ENSBTAG00000006695	-0.369755	0.0702389	0.828659	0.249144	0.457372	1	-0.185509	0.499043	1
ENSBTAG00000018447	0.363873	0.0701446	0.828659	0.0478281	0.884611	1	0.388139	0.1528	1
ENSBTAG00000019310	-0.399802	0.0702098	0.828659	-0.303524	0.375979	1	-0.362549	0.209134	1
ENSBTAG00000023163	2.65335	0.0702705	0.828659	-0.44069	0.780316	1	1.12382	0.457269	1
ENSBTAG00000012228	0.369934	0.0703118	0.828842	0.400832	0.224605	1	0.362431	0.186656	1
ENSBTAG00000020836	2.58696	0.070346	0.828939	NA	NA	NA	N/A	N/A	N/A
ENSBTAG00000013064	0.393728	0.0704201	0.829046	0.63983	0.0557883	0.76428	0.302693	0.27927	1
ENSBTAG00000001105	-0.412404	0.0707405	0.829046	0.110115	0.746394	1	-0.0488711	0.865353	1
ENSBTAG00000002092	-1.0877	0.0706707	0.829046	-0.244978	0.715694	1	0.496767	0.436006	1
ENSBTAG00000003586	-0.434722	0.0706093	0.829046	0.118337	0.742503	1	-0.0235643	0.938389	1
ENSBTAG00000013185	2.43765	0.0706566	0.829046	-0.669959	0.703537	1	-2.27049	0.108496	1
ENSBTAG00000013988	0.437722	0.0704182	0.829046	-0.0503987	0.887721	1	-0.0172025	0.955055	1
ENSBTAG00000015979	2.25791	0.0705379	0.829046	0.0295133	0.970161	1	-0.327387	0.792401	1
ENSBTAG00000030913	0.35938	0.0707432	0.829046	0.159234	0.630651	1	-0.017968	0.948375	1
ENSBTAG00000043077	1.36488	0.0706442	0.829046	1.14976	0.189334	1	0.0780701	0.933915	1
ENSBTAG00000006650	-0.76625	0.0707993	0.829097	-0.244787	0.639999	1	-0.760813	0.100214	1
ENSBTAG00000016704	-0.387987	0.0707835	0.829097	-0.0612879	0.852831	1	-0.111023	0.68756	1
ENSBTAG00000047518	-0.794704	0.0710358	0.829802	-0.597362	0.268815	1	-0.948977	0.0468997	1
ENSBTAG00000047776	-0.628332	0.0710408	0.829802	0.0818697	0.856462	1	0.293074	0.463297	1
ENSBTAG00000011214	0.446388	0.0711059	0.83026	-0.0317496	0.931033	1	0.163649	0.601881	1
ENSBTAG00000020152	-0.450014	0.0711737	0.830749	-0.465276	0.195005	1	-0.182383	0.553236	1
ENSBTAG00000011613	-1.19069	0.0712268	0.830868	-0.849222	0.264358	1	-0.397248	0.561868	1
ENSBTAG00000011363	-0.444045	0.0712927	0.831229	0.307109	0.406016	1	-0.00521142	0.986548	1
ENSBTAG00000044962	2.86384	0.0713436	0.83152	0.479471	0.777653	1	-0.349427	0.778168	1
ENSBTAG00000046820	2.09067	0.0714616	0.832592	0.888384	0.500523	1	2.54265	0.0360325	0.943138
ENSBTAG00000000472	-0.463442	0.0715662	0.832688	0.146035	0.695717	1	-0.374584	0.241982	1
ENSBTAG00000018557	-0.367961	0.0716237	0.832688	0.239434	0.471094	1	-0.141745	0.604879	1
ENSBTAG00000034435	2.00052	0.0717807	0.833557	3.34684	0.0265823	0.602745	0.391339	0.7519	1
ENSBTAG00000021661	-0.363481	0.0718061	0.833557	0.162722	0.633206	1	0.0645626	0.816648	1
ENSBTAG00000022777	-0.445276	0.0718025	0.833557	-0.109456	0.76288	1	0.245524	0.427743	1
ENSBTAG00000008160	-1.03763	0.0719345	0.834356	-1.86198	0.00426012	0.278015	-1.00513	0.0869558	1
ENSBTAG00000015808	-0.399064	0.0720035	0.834356	0.0821131	0.810106	1	-0.0952245	0.740445	1
ENSBTAG00000046377	-2.24415	0.072054	0.834434	0.0112264	0.990796	1	-1.5089	0.235062	1
ENSBTAG00000001308	-0.546243	0.0721595	0.834956	-0.165166	0.692288	1	0.0349236	0.921803	1
ENSBTAG00000002976	1.94667	0.0721497	0.834956	1.53872	0.191591	1	0.843889	0.511051	1
ENSBTAG00000020330	0.358397	0.0723248	0.835821	0.404147	0.228535	1	-0.0558535	0.839648	1
ENSBTAG00000018322	-0.371006	0.0724838	0.837009	-0.0733614	0.825681	1	0.0162652	0.953034	1
ENSBTAG00000044515	2.87137	0.072599	0.83762	0.0368456	0.982432	1	-0.170396	0.843444	1
ENSBTAG00000016609	0.67747	0.0726312	0.83769	0.563337	0.24526	1	0.158324	0.724927	1
ENSBTAG00000020268	-0.36298	0.0726703	0.83784	-0.0752664	0.820206	1	-0.180222	0.510156	1
ENSBTAG00000040277	-1.40693	0.072853	0.83839	-1.76754	0.032738	0.649639	-1.94929	0.0215719	0.806435
ENSBTAG00000019884	0.399667	0.0729309	0.83839	0.696454	0.0408891	0.69716	0.499587	0.0830244	1
ENSBTAG00000020884	0.359333	0.0728318	0.83839	0.635237	0.055084	0.76254	0.372592	0.18598	1
ENSBTAG00000021339	-1.68359	0.0729536	0.83839	-1.43797	0.125115	0.93762	-1.74377	0.0599118	1
ENSBTAG00000006716	0.869701	0.0729391	0.83839	0.21164	0.716494	1	0.102311	0.851726	1
ENSBTAG00000019519	1.16277	0.0729464	0.83839	0.744624	0.303738	1	0.81379	0.231978	1
ENSBTAG00000046406	0.444565	0.0728573	0.83839	0.240238	0.508197	1	-0.121068	0.699319	1
ENSBTAG00000046684	-0.569732	0.0729415	0.83839	0.27528	0.513013	1	-0.0420933	0.90708	1
ENSBTAG00000005098	-3.0172	0.0728295	0.83839	NA	NA	NA	-3.61509	0.0263235	0.862325
ENSBTAG00000020472	-0.359729	0.0729873	0.838478	0.114843	0.734504	1	-0.0637767	0.817234	1
ENSBTAG00000015196	-0.412552	0.0730226	0.838583	-0.0400229	0.907452	1	-0.243768	0.402136	1
ENSBTAG00000009368	0.381774	0.0731367	0.838991	0.496793	0.132142	0.948417	0.277293	0.3136	1
ENSBTAG00000011505	-0.363184	0.0731356	0.838991	0.0323507	0.921845	1	-0.174862	0.520007	1
ENSBTAG00000012955	-0.44107	0.0734531	0.840034	-0.41462	0.25465	1	-0.32023	0.30628	1
ENSBTAG00000019015	0.362256	0.0734899	0.840034	0.0657554	0.847937	1	0.186772	0.511851	1
ENSBTAG00000046524	2.00224	0.0733104	0.840034	1.14012	0.316582	1	0.989127	0.402799	1
ENSBTAG00000007295	2.90796	0.0733761	0.840034	NA	NA	NA	0.136749	0.871457	1
ENSBTAG00000002822	-2.60419	0.0736904	0.840789	0.82263	0.686309	1	0.0900583	0.97687	1
ENSBTAG00000010360	0.446081	0.0737498	0.840789	0.386941	0.28627	1	0.0457116	0.883341	1
ENSBTAG00000020077	2.47758	0.0736476	0.840789	0.571428	0.589152	1	0.343978	0.921158	1
ENSBTAG00000033727	0.509667	0.0738169	0.840789	-0.0397428	0.921132	1	-0.100752	0.772635	1
ENSBTAG00000012447	-0.355062	0.073927	0.841429	-0.086814	0.795892	1	-0.231915	0.400466	1
ENSBTAG00000012762	-0.585866	0.0739058	0.841429	-0.0664242	0.876778	1	-0.132873	0.723456	1
ENSBTAG00000042091	3.20156	0.0740948	0.842507	4.28807	0.022046	0.561587	5.05978	0.00479284	0.484792
ENSBTAG00000008423	-0.730229	0.0741142	0.842507	-0.960343	0.0474763	0.728167	-0.346881	0.445023	1
ENSBTAG00000001368	0.360313	0.0740688	0.842507	0.151479	0.643377	1	0.0737718	0.786641	1
ENSBTAG00000009289	0.36203	0.0741269	0.842507	0.197223	0.551361	1	0.360206	0.191357	1
ENSBTAG00000025126	-2.54546	0.0742225	0.842711	-3.30135	0.0284631	0.619632	-2.15451	0.139283	1
ENSBTAG00000012772	1.143	0.0742034	0.842711	0.687774	0.303365	1	0.549629	0.415308	1
ENSBTAG00000010888	0.35768	0.0743699	0.842841	0.452081	0.170999	0.993137	0.470809	0.0862124	1
ENSBTAG00000009169	-0.37733	0.0744193	0.842841	0.260308	0.438496	1	0.0436367	0.874977	1
ENSBTAG00000015144	0.357301	0.0743154	0.842841	0.296195	0.372288	1	0.205102	0.45896	1
ENSBTAG00000015590	-0.416843	0.0743591	0.842841	0.0681054	0.846766	1	-0.181284	0.539891	1
ENSBTAG00000017797	-0.358933	0.0743168	0.842841	0.0949001	0.783015	1	0.0966105	0.733372	1
ENSBTAG00000010796	-2.81326	0.0746259	0.844273	-2.79489	0.0791056	0.855109	0.775634	0.653918	1
ENSBTAG00000019779	-0.618303	0.074855	0.845175	0.212924	0.641123	1	0.0148251	0.97003	1
ENSBTAG00000045701	1.19304	0.0747974	0.845175	0.712829	0.35765	1	0.69256	0.345013	1
ENSBTAG00000010547	-0.378475	0.0749601	0.845677	0.0303021	0.926937	1	-0.109142	0.692489	1
ENSBTAG00000020431	0.358332	0.0749354	0.845677	0.302669	0.356583	1	0.453736	0.0953148	1
ENSBTAG00000019229	0.576567	0.0754197	0.846054	1.22787	0.00395283	0.265052	0.64457	0.0823586	1
ENSBTAG00000031993	-1.14935	0.0752448	0.846054	-1.25122	0.0948721	0.892752	-0.487402	0.538448	1
ENSBTAG00000038806	-0.990674	0.0758578	0.846054	-0.873861	0.162888	0.982597	-0.176393	0.750696	1
ENSBTAG00000005089	0.433706	0.0757626	0.846054	0.234285	0.514799	1	0.285809	0.351827	1
ENSBTAG00000009484	0.458699	0.0753566	0.846054	-0.200714	0.587044	1	0.135914	0.668778	1
ENSBTAG00000009517	-0.384261	0.0753239	0.846054	-0.332866	0.319401	1	-0.305149	0.271101	1
ENSBTAG00000010255	-0.404428	0.0755409	0.846054	-0.00383728	0.991441	1	0.0722867	0.803596	1
ENSBTAG00000012852	-0.357426	0.075757	0.846054	-0.0364282	0.914391	1	-0.0254582	0.927654	1
ENSBTAG00000015460	-1.57886	0.0753067	0.846054	-0.892908	0.350222	1	-2.56365	0.00433908	0.481665
ENSBTAG00000017271	-0.561608	0.0753935	0.846054	-0.42685	0.317003	1	-0.304976	0.419759	1
ENSBTAG00000020658	0.618181	0.0758914	0.846054	0.207846	0.641831	1	0.681814	0.0848341	1
ENSBTAG00000045710	0.369553	0.0754341	0.846054	-0.0230823	0.949247	1	-0.624138	0.0256334	0.855225
ENSBTAG00000046013	1.57582	0.07521	0.846054	1.10355	0.296283	1	1.77358	0.0824465	1
ENSBTAG00000046351	0.369553	0.0754341	0.846054	-0.0230823	0.949247	1	-0.624138	0.0256334	0.855225
ENSBTAG00000047046	0.369553	0.0754341	0.846054	-0.0230823	0.949247	1	-0.624138	0.0256334	0.855225
ENSBTAG00000047154	0.369553	0.0754341	0.846054	-0.0230823	0.949247	1	-0.624138	0.0256334	0.855225
ENSBTAG00000017042	-2.94313	0.0756475	0.846054	NA	NA	NA	N/A	N/A	N/A
ENSBTAG00000047605	0.364178	0.0766424	0.846414	0.892313	0.00714863	0.365882	0.733823	0.00749085	0.584265
ENSBTAG00000013798	-2.0702	0.0764674	0.846414	-2.06984	0.0769587	0.847167	-0.0265635	0.983273	1
ENSBTAG00000043164	-1.89941	0.0766846	0.846414	-1.97453	0.099075	0.900513	-0.973627	0.421122	1
ENSBTAG00000002130	0.376077	0.0767161	0.846414	0.0858767	0.79476	1	0.0766097	0.782672	1
ENSBTAG00000004672	-0.368271	0.0763966	0.846414	0.0977932	0.769179	1	0.103219	0.707726	1
ENSBTAG00000006204	-0.59191	0.0765308	0.846414	-0.529799	0.221212	1	-0.377465	0.321652	1
ENSBTAG00000009315	-0.506662	0.076332	0.846414	-0.225256	0.574548	1	-0.163993	0.635491	1
ENSBTAG00000010529	-2.80983	0.0763889	0.846414	-1.223	0.349303	1	-3.25121	0.0569497	1
ENSBTAG00000013128	-0.394622	0.0762138	0.846414	-0.12418	0.711474	1	-0.228442	0.419202	1
ENSBTAG00000013602	-0.354782	0.07656	0.846414	0.12761	0.70733	1	0.0500711	0.8575	1
ENSBTAG00000013922	-0.452474	0.0766695	0.846414	0.125517	0.733681	1	-0.0877751	0.780034	1
ENSBTAG00000017750	0.560746	0.0763113	0.846414	-0.132806	0.760076	1	-0.34778	0.367433	1
ENSBTAG00000019262	-0.359606	0.07618	0.846414	-0.0549462	0.86995	1	-0.334319	0.23221	1
ENSBTAG00000020596	0.444827	0.0761865	0.846414	0.289085	0.430397	1	0.0529473	0.865726	1
ENSBTAG00000021204	-0.385749	0.0766206	0.846414	-0.341427	0.302292	1	-0.152008	0.586086	1
ENSBTAG00000039296	-0.397088	0.0764133	0.846414	0.174142	0.617469	1	0.0480584	0.869016	1
ENSBTAG00000045589	2.83482	0.0760969	0.846414	NA	NA	NA	N/A	N/A	N/A
ENSBTAG00000019359	-0.434674	0.0768345	0.846845	0.107359	0.770795	1	-0.312652	0.320063	1
ENSBTAG00000023551	-0.40061	0.0768795	0.847049	-0.103695	0.760605	1	0.0193591	0.946258	1
ENSBTAG00000016841	-2.15674	0.0769066	0.847056	-0.774985	0.581619	1	-1.98534	0.179033	1
ENSBTAG00000032674	-0.376425	0.0769695	0.847167	0.185367	0.580371	1	-0.081511	0.769692	1
ENSBTAG00000008389	0.882583	0.0770846	0.847271	1.14476	0.0378693	0.684601	0.438257	0.387551	1
ENSBTAG00000021341	-0.360345	0.0770378	0.847271	-0.0122881	0.969889	1	-0.1788	0.507953	1
ENSBTAG00000014752	-0.359026	0.0771953	0.847614	0.00189428	0.995398	1	-0.0329043	0.907863	1
ENSBTAG00000022837	0.433073	0.0773157	0.848355	0.155778	0.660389	1	-0.0155899	0.959337	1
ENSBTAG00000018590	-0.400989	0.0773734	0.848697	-0.0789144	0.818423	1	-0.142476	0.624502	1
ENSBTAG00000002813	-0.560217	0.0774416	0.848986	0.173534	0.685473	1	0.388903	0.289583	1
ENSBTAG00000007788	0.353239	0.0775322	0.848986	0.354645	0.280788	1	0.284954	0.29707	1
ENSBTAG00000013099	0.386913	0.0774782	0.848986	0.109641	0.745087	1	0.294028	0.295034	1
ENSBTAG00000020551	0.436026	0.0775248	0.848986	0.10934	0.762292	1	0.0917239	0.765055	1
ENSBTAG00000026067	0.532009	0.077624	0.84941	0.211033	0.605144	1	0.544649	0.117537	1
ENSBTAG00000014205	-0.363456	0.0777073	0.849741	0.108224	0.748062	1	-0.0288739	0.917262	1
ENSBTAG00000018277	-2.78037	0.0776967	0.849741	NA	NA	NA	-5.18547	0.00283967	0.406457
ENSBTAG00000001621	2.14235	0.077984	0.851886	-0.242719	0.847939	1	-0.450298	0.7286	1
ENSBTAG00000016046	-0.392177	0.0780841	0.852406	0.209752	0.543364	1	-0.193298	0.499124	1
ENSBTAG00000002272	-0.443177	0.0781946	0.852868	-0.154082	0.674309	1	-0.70303	0.0237803	0.828557
ENSBTAG00000037819	-0.486264	0.078209	0.852868	-0.138289	0.728847	1	-0.212212	0.531742	1
ENSBTAG00000039190	0.510626	0.0782328	0.852868	0.23042	0.568761	1	-0.0203638	0.9543	1
ENSBTAG00000013640	-0.875943	0.0783865	0.853504	-0.235819	0.670475	1	-0.769773	0.121881	1
ENSBTAG00000012808	0.378894	0.078544	0.854226	0.34656	0.296596	1	0.555193	0.0481489	1
ENSBTAG00000019079	0.356523	0.0785422	0.854226	0.234069	0.473786	1	0.254754	0.347465	1
ENSBTAG00000024595	-0.367223	0.0786395	0.854283	0.189607	0.566477	1	-0.146661	0.590868	1
ENSBTAG00000043162	-1.2085	0.0786108	0.854283	-0.385154	0.62666	1	0.331375	0.662793	1
ENSBTAG00000006054	-0.745471	0.0789847	0.854956	-0.580249	0.263272	1	-0.556098	0.247501	1
ENSBTAG00000018846	-0.352944	0.0789192	0.854956	-0.0404705	0.902274	1	0.0743104	0.784355	1
ENSBTAG00000024115	-1.66026	0.0789361	0.854956	-0.866785	0.401772	1	-0.879712	0.393011	1
ENSBTAG00000048012	0.942092	0.0788999	0.854956	-0.0833995	0.891551	1	0.038046	0.946305	1
ENSBTAG00000046090	0.578467	0.079065	0.854958	0.967355	0.0263036	0.601691	0.719175	0.0613382	1
ENSBTAG00000007814	-1.75251	0.0790133	0.854958	-0.98841	0.354778	1	-1.65632	0.118246	1
ENSBTAG00000015298	0.671044	0.0792032	0.855587	0.230947	0.638578	1	-0.316122	0.479178	1
ENSBTAG00000037526	-3.39354	0.0795827	0.856032	-6.16633	3.31879e-05	0.0110764	-9.41379	6.06603e-08	8.03142e-05
ENSBTAG00000044420	1.18368	0.0795653	0.856032	1.14272	0.141692	0.958253	1.63054	0.0191301	0.765589
ENSBTAG00000004362	0.528862	0.0794193	0.856032	0.529986	0.197233	1	0.512403	0.15638	1
ENSBTAG00000011249	0.41616	0.0794486	0.856032	-0.0630525	0.859437	1	-0.0567987	0.849624	1
ENSBTAG00000022733	-0.362423	0.0793818	0.856032	0.276506	0.41599	1	0.261304	0.348414	1
ENSBTAG00000043900	2.65271	0.0794509	0.856032	1.52526	0.365042	1	-1.40688	0.229236	1
ENSBTAG00000045793	1.18544	0.0795331	0.856032	0.561648	0.459851	1	1.30121	0.0860312	1
ENSBTAG00000009201	0.354701	0.079649	0.85636	0.0777711	0.812079	1	-0.0862055	0.750599	1
ENSBTAG00000045474	2.44213	0.0801754	0.856429	3.96498	0.0224869	0.564198	N/A	N/A	N/A
ENSBTAG00000010047	0.366902	0.0798712	0.856429	0.528364	0.110891	0.915885	0.636906	0.0225372	0.812813
ENSBTAG00000007414	-0.353641	0.0799128	0.856429	0.0796824	0.814457	1	0.00687896	0.979949	1
ENSBTAG00000007589	-0.943452	0.0799966	0.856429	0.289296	0.63566	1	0.235283	0.6817	1
ENSBTAG00000015509	-0.36408	0.0801505	0.856429	-0.0414786	0.899511	1	-0.0694733	0.797806	1
ENSBTAG00000022150	-1.05359	0.0800881	0.856429	-0.744777	0.348114	1	-0.280807	0.7204	1
ENSBTAG00000031444	0.349694	0.0798507	0.856429	-0.0480577	0.884762	1	0.0151826	0.955505	1
ENSBTAG00000037578	0.599105	0.0801058	0.856429	0.0686144	0.877576	1	0.489124	0.221343	1
ENSBTAG00000037811	2.20611	0.0797554	0.856429	1.00206	0.42853	1	1.54429	0.246811	1
ENSBTAG00000046104	2.70951	0.0808692	0.857579	3.51574	0.0268343	0.604694	-1.24366	0.395171	1
ENSBTAG00000001022	0.481607	0.0810119	0.857579	-0.000730687	0.999103	1	0.0519001	0.877102	1
ENSBTAG00000003040	-0.35288	0.0807791	0.857579	0.0276185	0.936114	1	0.00776717	0.97797	1
ENSBTAG00000007181	0.512301	0.080401	0.857579	0.331574	0.41289	1	0.207467	0.558898	1
ENSBTAG00000008567	0.518688	0.0806784	0.857579	0.0580304	0.888652	1	0.772281	0.0323533	0.909786
ENSBTAG00000009246	0.375333	0.0807998	0.857579	0.0440585	0.894141	1	0.299277	0.278095	1
ENSBTAG00000013670	-0.397855	0.0809779	0.857579	0.214516	0.531051	1	0.104583	0.719173	1
ENSBTAG00000017557	-0.418996	0.0807999	0.857579	0.162908	0.646727	1	-0.202181	0.501144	1
ENSBTAG00000019266	-1.26636	0.0804119	0.857579	-0.518442	0.479797	1	-0.470593	0.514006	1
ENSBTAG00000020004	-0.360726	0.0806358	0.857579	0.136168	0.682548	1	-0.00512297	0.985232	1
ENSBTAG00000021396	-0.368188	0.0806213	0.857579	0.0500827	0.882082	1	-0.266481	0.33811	1
ENSBTAG00000043453	-1.854	0.0810204	0.857579	-0.747603	0.514318	1	-1.18383	0.337426	1
ENSBTAG00000043985	-1.22091	0.0807664	0.857579	-0.00179692	0.997197	1	-0.586295	0.410697	1
ENSBTAG00000045694	-0.4998	0.0809376	0.857579	-0.124665	0.75569	1	-0.568734	0.0997317	1
ENSBTAG00000046301	-0.447507	0.0808988	0.857579	0.0431787	0.907801	1	-0.140787	0.661388	1
ENSBTAG00000047039	0.692165	0.08084	0.857579	0.269301	0.59092	1	0.666371	0.129885	1
ENSBTAG00000048011	0.434989	0.0806908	0.857579	0.374684	0.300429	1	0.288805	0.352039	1
ENSBTAG00000001341	2.85601	0.0807577	0.857579	NA	NA	NA	-1.00144	0.654245	1
ENSBTAG00000018971	-0.555502	0.0811148	0.858295	-0.347926	0.407244	1	-0.641701	0.078076	1
ENSBTAG00000047181	-0.411203	0.0812136	0.858773	0.161555	0.644015	1	0.117815	0.692566	1
ENSBTAG00000001331	0.802441	0.0812422	0.858793	0.903972	0.108858	0.915336	0.36148	0.486711	1
ENSBTAG00000002326	0.346803	0.0814823	0.860195	0.0783503	0.816306	1	-0.144667	0.598438	1
ENSBTAG00000007888	-0.657246	0.0816003	0.8608	0.315027	0.513991	1	-0.450869	0.303569	1
ENSBTAG00000002767	-0.442564	0.0816772	0.86095	0.235705	0.528724	1	-0.0348947	0.913526	1
ENSBTAG00000006633	0.348708	0.081715	0.86095	-0.0950514	0.774666	1	0.0987379	0.718814	1
ENSBTAG00000045504	-0.736806	0.0817958	0.861518	-2.08633	1.0712e-05	0.00470156	-1.40176	0.00167569	0.286273
ENSBTAG00000003383	-2.39489	0.0818375	0.861673	-0.132825	0.448758	1	N/A	N/A	N/A
ENSBTAG00000009903	-0.572499	0.0819587	0.861768	-0.689247	0.122172	0.934232	-0.40162	0.291576	1
ENSBTAG00000008283	-0.361466	0.0819725	0.861768	-0.0297731	0.928043	1	-0.246581	0.361803	1
ENSBTAG00000012357	-0.445582	0.0818739	0.861768	0.118599	0.750688	1	-0.0876818	0.784337	1
ENSBTAG00000020480	-0.3487	0.0819842	0.861768	-0.0292643	0.929256	1	0.0593377	0.827638	1
ENSBTAG00000039129	0.653	0.0819579	0.861768	0.3088	0.508478	1	0.590398	0.168157	1
ENSBTAG00000021818	0.348007	0.0821037	0.86208	0.377989	0.259676	1	0.31099	0.267664	1
ENSBTAG00000047621	0.424026	0.0821511	0.862142	0.399205	0.255322	1	0.223906	0.455598	1
ENSBTAG00000029206	2.44777	0.0825715	0.862197	2.68231	0.0657208	0.810637	3.39862	0.0214868	0.805191
ENSBTAG00000002227	-3.15046	0.0825155	0.862197	-3.20702	0.0959425	0.895948	-2.49089	0.999952	1
ENSBTAG00000001146	-0.352487	0.082631	0.862197	-0.0490521	0.885941	1	-0.200651	0.475473	1
ENSBTAG00000005371	0.387519	0.08274	0.862197	-0.244308	0.469339	1	0.125396	0.663253	1
ENSBTAG00000007172	0.353617	0.0826829	0.862197	0.352951	0.282292	1	-0.112662	0.677392	1
ENSBTAG00000009101	-0.463762	0.0825942	0.862197	0.191389	0.618192	1	-0.285852	0.378839	1
ENSBTAG00000011434	0.655681	0.0825991	0.862197	0.154061	0.750623	1	0.227995	0.597275	1
ENSBTAG00000011614	-0.347683	0.0828021	0.862197	-0.159958	0.630608	1	-0.146545	0.590688	1
ENSBTAG00000015371	-0.543732	0.0824732	0.862197	-0.155342	0.713427	1	-0.277698	0.441704	1
ENSBTAG00000021435	2.33375	0.0827101	0.862197	-0.0774033	0.85024	1	-0.207932	0.868606	1
ENSBTAG00000032031	0.557323	0.0826452	0.862197	0.481352	0.253256	1	-0.0685312	0.853335	1
ENSBTAG00000042837	0.427058	0.0824773	0.862197	0.328667	0.363886	1	0.453317	0.146308	1
ENSBTAG00000045728	-0.500681	0.0825869	0.862197	-0.21437	0.612962	1	-0.362465	0.302686	1
ENSBTAG00000047340	2.60449	0.0823616	0.862197	-0.716746	0.647012	1	-0.637802	0.647004	1
ENSBTAG00000005359	0.610293	0.0828535	0.862452	0.302533	0.511051	1	0.0428389	0.917248	1
ENSBTAG00000002046	1.9221	0.0829445	0.863119	-1.71436	0.149821	0.968771	1.28144	0.288471	1
ENSBTAG00000010982	0.345712	0.0831089	0.863181	0.30925	0.347255	1	0.408175	0.135685	1
ENSBTAG00000011729	0.37053	0.0831055	0.863181	0.105878	0.747702	1	0.154324	0.577251	1
ENSBTAG00000017863	0.349187	0.0831122	0.863181	0.400333	0.234612	1	0.300755	0.29215	1
ENSBTAG00000020657	-0.476023	0.0830637	0.863181	0.319656	0.412716	1	-0.283	0.388756	1
ENSBTAG00000006086	0.617821	0.0833184	0.864483	-0.385273	0.417657	1	-0.350878	0.396436	1
ENSBTAG00000016137	-0.471704	0.083296	0.864483	-0.241925	0.533668	1	-0.555254	0.0926479	1
ENSBTAG00000016532	0.39331	0.0835477	0.865181	0.477386	0.158448	0.97854	0.537672	0.061359	1
ENSBTAG00000021570	2.55225	0.0834596	0.865181	-0.411176	0.486661	1	3.16619	0.0466449	1
ENSBTAG00000046612	-0.349306	0.083471	0.865181	0.1192	0.728717	1	0.0594303	0.83245	1
ENSBTAG00000046263	1.21605	0.0836479	0.865938	1.58386	0.044918	0.714584	0.784334	0.308903	1
ENSBTAG00000010204	0.35991	0.0837206	0.866131	0.149471	0.646841	1	0.281585	0.299397	1
ENSBTAG00000021672	-0.471519	0.0837157	0.866131	0.128384	0.742906	1	-0.194483	0.556122	1
ENSBTAG00000002444	-0.352391	0.0839021	0.86689	-0.203509	0.544126	1	-0.614246	0.0290859	0.885476
ENSBTAG00000025192	2.68018	0.0838622	0.86689	NA	NA	NA	N/A	N/A	N/A
ENSBTAG00000016979	-0.399676	0.0839425	0.867027	0.381616	0.275583	1	0.167645	0.56878	1
ENSBTAG00000031010	-0.40858	0.0839856	0.867085	0.0760479	0.828955	1	-0.16274	0.584303	1
ENSBTAG00000034185	-0.346319	0.0840651	0.867176	-0.396135	0.227203	1	-0.399943	0.14156	1
ENSBTAG00000002148	0.509635	0.0843277	0.867839	1.27717	0.00179228	0.168683	0.577867	0.101089	1
ENSBTAG00000016359	0.401671	0.0858834	0.867839	0.948118	0.00628693	0.347899	0.610055	0.0427692	0.993281
ENSBTAG00000045756	-2.50889	0.0860239	0.867839	-4.63699	0.0081168	0.387411	-2.14566	0.108625	1
ENSBTAG00000022120	-2.2336	0.0851667	0.867839	-3.13894	0.0324092	0.648061	-1.9399	0.154937	1
ENSBTAG00000030575	-0.363811	0.0856016	0.867839	-0.57919	0.0797156	0.856429	-0.0984274	0.721838	1
ENSBTAG00000003481	-0.388269	0.0848878	0.867839	-0.513593	0.130545	0.944999	-0.256933	0.373877	1
ENSBTAG00000026133	2.1609	0.0850894	0.867839	1.80226	0.161789	0.982568	2.15623	0.122092	1
ENSBTAG00000002369	3.12322	0.0853329	0.867839	2.01136	0.169157	0.990458	1.84497	0.209114	1
ENSBTAG00000001023	0.383233	0.0859871	0.867839	0.311423	0.354982	1	-0.0715269	0.803069	1
ENSBTAG00000001117	-0.494231	0.0859051	0.867839	-0.0403434	0.919223	1	0.0696033	0.840851	1
ENSBTAG00000001956	0.430076	0.0855895	0.867839	0.285075	0.431768	1	0.0293708	0.925341	1
ENSBTAG00000004200	0.405396	0.0859794	0.867839	-0.0505772	0.888089	1	0.099423	0.746275	1
ENSBTAG00000005427	0.378133	0.08432	0.867839	0.41095	0.220051	1	0.206173	0.465626	1
ENSBTAG00000005571	-0.358021	0.0852337	0.867839	0.20222	0.540689	1	-0.0267897	0.922095	1
ENSBTAG00000008079	0.489551	0.084974	0.867839	0.344605	0.390539	1	0.226439	0.515144	1
ENSBTAG00000008251	0.380628	0.0848041	0.867839	-0.0313252	0.926177	1	0.0403262	0.886725	1
ENSBTAG00000009839	0.389758	0.0859715	0.867839	-0.0853459	0.805173	1	-0.115151	0.693646	1
ENSBTAG00000010472	1.61895	0.0860048	0.867839	-0.207297	0.859827	1	0.890191	0.320202	1
ENSBTAG00000010863	-0.386337	0.0850896	0.867839	0.161819	0.641212	1	-0.0339458	0.90736	1
ENSBTAG00000011625	0.367066	0.0854669	0.867839	-0.367352	0.264696	1	-0.0255923	0.9264	1
ENSBTAG00000012740	0.361268	0.0848321	0.867839	0.35975	0.271885	1	0.510113	0.0627698	1
ENSBTAG00000012954	0.843718	0.0853893	0.867839	0.174498	0.759046	1	0.0673031	0.897953	1
ENSBTAG00000014807	-0.346993	0.084804	0.867839	-0.00484029	0.988657	1	0.225747	0.413584	1
ENSBTAG00000015059	-1.19049	0.0846015	0.867839	0.410408	0.585004	1	0.509709	0.491806	1
ENSBTAG00000016191	0.674976	0.0858601	0.867839	-0.252099	0.613863	1	0.50926	0.257559	1
ENSBTAG00000016414	-0.649234	0.0852151	0.867839	0.551194	0.262959	1	-0.182062	0.667435	1
ENSBTAG00000017064	0.354797	0.0857994	0.867839	0.228707	0.487261	1	0.181178	0.508644	1
ENSBTAG00000017873	0.361342	0.0857817	0.867839	0.208978	0.524774	1	0.124073	0.651491	1
ENSBTAG00000017957	0.460735	0.0842097	0.867839	-0.172039	0.654351	1	-0.305805	0.349689	1
ENSBTAG00000019625	-0.463391	0.0860241	0.867839	-0.156785	0.680589	1	-0.344149	0.289758	1
ENSBTAG00000020614	-0.403569	0.0857464	0.867839	-0.0636647	0.855992	1	0.0121197	0.967161	1
ENSBTAG00000020681	-0.35044	0.0853769	0.867839	0.0806691	0.811836	1	-0.124518	0.653959	1
ENSBTAG00000021508	-2.19528	0.0847747	0.867839	0.404849	0.745523	1	0.982535	0.442872	1
ENSBTAG00000021517	0.551758	0.0854821	0.867839	0.160909	0.714915	1	0.353846	0.362213	1
ENSBTAG00000023172	-0.343006	0.0858885	0.867839	0.0747693	0.826163	1	0.0397443	0.886268	1
ENSBTAG00000025005	0.55111	0.0853964	0.867839	0.371256	0.3867	1	0.595565	0.106706	1
ENSBTAG00000025129	-0.483991	0.0856434	0.867839	0.122112	0.759767	1	-0.289684	0.394606	1
ENSBTAG00000032277	-0.345902	0.0847997	0.867839	0.0642231	0.846113	1	0.0709697	0.7954	1
ENSBTAG00000038221	1.5987	0.0846662	0.867839	1.06273	0.292508	1	0.0393517	0.96892	1
ENSBTAG00000044920	2.25312	0.0842028	0.867839	0.666407	0.666725	1	2.5432	0.063831	1
ENSBTAG00000045514	1.68525	0.084737	0.867839	-0.494622	0.649841	1	1.48607	0.169389	1
ENSBTAG00000046611	-0.469778	0.0843139	0.867839	0.194358	0.615849	1	0.34062	0.297551	1
ENSBTAG00000047795	1.22899	0.0853927	0.867839	-0.50947	0.522096	1	-0.505203	0.480738	1
ENSBTAG00000020516	2.73283	0.0851859	0.867839	NA	NA	NA	N/A	N/A	N/A
ENSBTAG00000002562	0.484089	0.0860913	0.868127	0.104324	0.79492	1	0.34293	0.326114	1
ENSBTAG00000000776	-2.01027	0.0861913	0.868418	-1.00854	0.408496	1	-0.725811	0.586592	1
ENSBTAG00000004015	-0.343272	0.0861833	0.868418	0.213359	0.53342	1	0.190443	0.49673	1
ENSBTAG00000047195	2.76089	0.0864069	0.86927	4.19314	0.0146936	0.493472	2.79542	0.0508783	1
ENSBTAG00000005496	-0.346206	0.0864474	0.86927	0.246456	0.457796	1	0.214436	0.434869	1
ENSBTAG00000011585	0.670409	0.086501	0.86927	-0.228804	0.64046	1	0.472779	0.287734	1
ENSBTAG00000012918	-1.70428	0.0864995	0.86927	-0.388233	0.738688	1	-1.41108	0.189879	1
ENSBTAG00000017683	0.515453	0.0864528	0.86927	0.333835	0.417072	1	0.171624	0.627266	1
ENSBTAG00000019298	-0.386565	0.0864639	0.86927	-0.111969	0.743772	1	0.288375	0.324557	1
ENSBTAG00000020296	-0.349157	0.0865019	0.86927	0.166168	0.626193	1	0.0732116	0.794611	1
ENSBTAG00000007115	0.350312	0.0866143	0.869671	0.301	0.354156	1	0.303395	0.263091	1
ENSBTAG00000031134	0.392566	0.0866063	0.869671	0.0941472	0.783628	1	-0.0543029	0.853022	1
ENSBTAG00000038835	-2.21834	0.0867575	0.870395	-1.49728	0.194739	1	-0.343611	0.769303	1
ENSBTAG00000013667	-1.72632	0.0873781	0.87314	-2.3145	0.034029	0.659184	-1.79458	0.0962257	1
ENSBTAG00000032051	0.483235	0.0872951	0.87314	0.70454	0.0749891	0.845706	0.409426	0.222761	1
ENSBTAG00000000369	-0.750471	0.0873529	0.87314	-0.213105	0.693157	1	-0.227305	0.651536	1
ENSBTAG00000002821	-1.80373	0.0874618	0.87314	0.210029	0.849886	1	-0.647149	0.504035	1
ENSBTAG00000010994	0.34561	0.0874258	0.87314	0.183284	0.578288	1	0.379428	0.163341	1
ENSBTAG00000021208	-0.420693	0.0872847	0.87314	-0.104236	0.772392	1	0.225037	0.468318	1
ENSBTAG00000027361	-0.604107	0.0874723	0.87314	-0.348161	0.431912	1	-0.547949	0.162115	1
ENSBTAG00000047096	0.799727	0.0871899	0.87314	-0.270673	0.62044	1	-0.062892	0.898655	1
ENSBTAG00000009698	-0.349603	0.0877111	0.873737	0.0516851	0.876399	1	-0.18537	0.497857	1
ENSBTAG00000046717	2.79137	0.0876886	0.873737	1.17936	0.567943	1	1.6047	0.379484	1
ENSBTAG00000016826	2.62468	0.0876037	0.873737	NA	NA	NA	N/A	N/A	N/A
ENSBTAG00000045086	-0.492565	0.0877989	0.874169	0.0430406	0.91525	1	-0.00878531	0.979755	1
ENSBTAG00000008619	-0.49402	0.0879339	0.874175	0.00351747	0.992251	1	0.0543396	0.87452	1
ENSBTAG00000021456	0.515568	0.0879359	0.874175	0.171229	0.678226	1	-0.0790165	0.827138	1
ENSBTAG00000037989	-0.339034	0.0878832	0.874175	-0.293818	0.380062	1	-0.230223	0.406301	1
ENSBTAG00000000245	-1.18464	0.0880555	0.874477	-1.47115	0.0565724	0.767067	-2.13675	0.00300771	0.423745
ENSBTAG00000004383	-0.759199	0.0880755	0.874477	0.324579	0.539705	1	-0.320431	0.497177	1
ENSBTAG00000016988	0.462809	0.0881776	0.874658	-0.0207811	0.957088	1	-0.108936	0.738523	1
ENSBTAG00000020938	-0.364797	0.0881223	0.874658	-0.0888634	0.789887	1	0.0306699	0.912149	1
ENSBTAG00000031462	0.946227	0.0881898	0.874658	-0.26113	0.672109	1	0.32077	0.583369	1
ENSBTAG00000023744	0.351259	0.0884312	0.875216	0.12577	0.697502	1	0.133865	0.620427	1
ENSBTAG00000048204	-1.63402	0.0887503	0.87683	-1.20081	0.282515	1	-0.828508	0.469778	1
ENSBTAG00000020391	-1.85805	0.0888881	0.87792	-0.484089	0.673031	1	-0.259415	0.803019	1
ENSBTAG00000034918	0.344061	0.0889378	0.878057	0.854701	0.0110646	0.436433	0.29692	0.301251	1
ENSBTAG00000001260	-2.17457	0.0891687	0.878057	-2.44051	0.042647	0.706591	-0.575375	0.697728	1
ENSBTAG00000004489	-0.34117	0.0890131	0.878057	0.0552962	0.870912	1	0.0900116	0.744394	1
ENSBTAG00000013366	0.644716	0.0889977	0.878057	-0.392838	0.420011	1	0.321254	0.461672	1
ENSBTAG00000014136	0.630395	0.089082	0.878057	-0.0120519	0.982683	1	-0.200685	0.652597	1
ENSBTAG00000020869	1.9334	0.0889793	0.878057	0.829019	0.468284	1	-0.245159	0.844853	1
ENSBTAG00000026232	-0.365729	0.0891129	0.878057	0.401405	0.236898	1	0.11988	0.671208	1
ENSBTAG00000045482	1.86034	0.089176	0.878057	1.49792	0.205958	1	-0.0636148	0.94859	1
ENSBTAG00000046499	2.18715	0.0891717	0.878057	1.09416	0.397899	1	3.36697	0.0127295	0.670951
ENSBTAG00000006878	-0.34036	0.0893448	0.879179	-0.0288502	0.931665	1	-0.11162	0.684192	1
ENSBTAG00000009080	2.44329	0.0895747	0.880186	-3.26018	0.0392182	0.691201	0.47116	0.759112	1
ENSBTAG00000008074	-1.14321	0.0896049	0.880186	-1.37315	0.0682181	0.819633	-0.511062	0.496736	1
ENSBTAG00000010630	-0.39352	0.0896944	0.880186	0.153962	0.660554	1	0.133232	0.652349	1
ENSBTAG00000016784	-0.363354	0.0897231	0.880199	0.0756403	0.820301	1	0.00569388	0.98356	1
ENSBTAG00000008540	2.11632	0.089806	0.880742	2.11728	0.102387	0.907053	3.83037	0.00512552	0.485939
ENSBTAG00000010096	0.894914	0.0899081	0.881474	1.05053	0.102022	0.907053	0.836011	0.155676	1
ENSBTAG00000012511	0.605743	0.0900504	0.881774	-0.197325	0.662993	1	-0.317417	0.428932	1
ENSBTAG00000012997	1.39925	0.0900309	0.881774	1.01269	0.275101	1	0.482774	0.610117	1
ENSBTAG00000019090	0.983333	0.0900039	0.881774	0.269321	0.673958	1	0.143405	0.819922	1
ENSBTAG00000021708	-0.623356	0.0900861	0.881774	-0.234248	0.616739	1	-0.391633	0.339688	1
ENSBTAG00000000417	0.370725	0.0902446	0.882454	0.215362	0.522766	1	0.111496	0.692428	1
ENSBTAG00000000770	-0.363361	0.0903893	0.883218	0.0335977	0.920287	1	-0.139644	0.620126	1
ENSBTAG00000018316	0.709921	0.0906168	0.883824	0.989817	0.0616591	0.800396	0.759032	0.114295	1
ENSBTAG00000012863	2.2897	0.0905542	0.883824	0.756755	0.650246	1	-1.20323	0.387312	1
ENSBTAG00000021076	-0.349273	0.0905442	0.883824	0.117444	0.721491	1	-0.114809	0.674707	1
ENSBTAG00000038604	0.707182	0.0906712	0.884063	-0.993691	0.0529148	0.755184	-0.376243	0.38572	1
ENSBTAG00000020001	2.45398	0.0910192	0.884786	3.3993	0.0329451	0.650778	3.75389	0.0156669	0.721496
ENSBTAG00000001406	-2.00361	0.0911395	0.884881	0.287708	0.773691	1	-0.0152958	0.964209	1
ENSBTAG00000015908	0.349583	0.0911228	0.884881	0.382646	0.241984	1	0.140925	0.60533	1
ENSBTAG00000020453	0.460718	0.0915802	0.885071	1.02845	0.00694979	0.36091	0.531653	0.106301	1
ENSBTAG00000001618	0.419216	0.0913684	0.885071	0.641336	0.0794593	0.856032	0.62761	0.0480654	1
ENSBTAG00000045459	-2.28932	0.0915596	0.885071	-2.0007	0.119821	0.929217	-1.94137	0.146128	1
ENSBTAG00000046543	-2.28932	0.0915596	0.885071	-2.0007	0.119821	0.929217	-1.94137	0.146128	1
ENSBTAG00000003712	0.522041	0.0914953	0.885071	-0.00908135	0.983422	1	-0.0329401	0.927968	1
ENSBTAG00000005863	-0.434214	0.0913766	0.885071	0.00223265	0.994697	1	-0.0979538	0.757892	1
ENSBTAG00000011816	2.26433	0.0914986	0.885071	1.11871	0.556123	1	2.07679	0.163163	1
ENSBTAG00000024904	0.668884	0.0914853	0.885071	-0.264493	0.587553	1	0.0604664	0.888518	1
ENSBTAG00000043301	1.381	0.0913866	0.885071	0.954602	0.326039	1	0.763414	0.430291	1
ENSBTAG00000009334	-0.477744	0.0917102	0.885124	-0.699475	0.0760806	0.846414	-0.527345	0.118945	1
ENSBTAG00000037826	0.878184	0.0916742	0.885124	1.08283	0.0934438	0.889994	0.265596	0.648003	1
ENSBTAG00000010136	0.345528	0.0917169	0.885124	0.238773	0.460477	1	0.182361	0.498839	1
ENSBTAG00000037350	-1.31618	0.0918116	0.885411	-0.169916	0.85143	1	0.279781	0.722047	1
ENSBTAG00000021506	0.351119	0.0918707	0.88554	0.0129	0.968515	1	0.0164764	0.951579	1
ENSBTAG00000011963	-0.337681	0.0923387	0.885566	-0.738928	0.0294855	0.629006	-0.550567	0.045078	1
ENSBTAG00000015919	0.600423	0.0920186	0.885566	0.930027	0.0377675	0.684601	0.586353	0.149699	1
ENSBTAG00000018723	2.07945	0.0921249	0.885566	2.74044	0.0448642	0.714584	0.320493	0.963912	1
ENSBTAG00000039449	2.726	0.0923106	0.885566	2.5863	0.155715	0.97518	0.897751	0.744434	1
ENSBTAG00000034901	1.22166	0.0920178	0.885566	-1.09569	0.157868	0.977436	-0.92559	0.2296	1
ENSBTAG00000000053	1.64292	0.0925366	0.885566	0.0822521	0.939305	1	0.985575	0.278215	1
ENSBTAG00000004420	-0.453454	0.0922112	0.885566	-0.311476	0.411391	1	-0.433716	0.183714	1
ENSBTAG00000004755	0.337812	0.0921414	0.885566	0.10962	0.737894	1	0.128032	0.636719	1
ENSBTAG00000009988	0.390731	0.0923931	0.885566	0.042158	0.904017	1	-0.0739223	0.801765	1
ENSBTAG00000012681	2.49749	0.0924698	0.885566	-1.13048	0.505612	1	-1.28773	0.430577	1
ENSBTAG00000014792	-0.387439	0.0924596	0.885566	0.169834	0.625555	1	0.221931	0.448793	1
[truncated: 14,501 more rows]
