# Supplementary material for: Effects of Deoxynivalenol and Fumonisins Fed in Combination to Beef Cattle: Immunotoxicity and Gene Expression
Source: Toxins (Basel). 2021 Oct 10;13(10):714. doi: 10.3390/toxins13100714 (PMC8541374; doi:10.3390/toxins13100714)
Supplement: Supplementary file 1 [file toxins-13-00714-s001.zip › SuppTables_S6S14.xlsx]

## Sheet: TableS6_Day7
Table S6. DAVID gene expression clustering from beef cattle fed deoxynivalenol and fumonisins in combination at Day 7.
Annotation Cluster 1	Enrichment Score: 5.076440740696753
Category	Term	Count	%	p-value	Genes	List Total	Pop Hits	Pop Total	Fold Enrichment	Bonferroni	Benjamini	FDR
UP_KEYWORDS	Secreted	21	17.0732	1.54797e-08	ENSBTAG00000010155, ENSBTAG00000021807, ENSBTAG00000009012, ENSBTAG00000013103, ENSBTAG00000019813, ENSBTAG00000019716, ENSBTAG00000007073, ENSBTAG00000014835, ENSBTAG00000023648, ENSBTAG00000012638, ENSBTAG00000020676, ENSBTAG00000021466, ENSBTAG00000005574, ENSBTAG00000022155, ENSBTAG00000021176, ENSBTAG00000000277, ENSBTAG00000047990, ENSBTAG00000003505, ENSBTAG00000001745, ENSBTAG00000013472,…	123	487	13367	4.68618	2.46127e-06	2.46127e-06	2.32195e-06
GOTERM_CC_DIRECT	GO:0005615~extracellular space	22	17.8862	2.7225e-07	ENSBTAG00000010155, ENSBTAG00000009012, ENSBTAG00000013103, ENSBTAG00000020824, ENSBTAG00000019813, ENSBTAG00000019716, ENSBTAG00000007073, ENSBTAG00000014835, ENSBTAG00000022779, ENSBTAG00000020755, ENSBTAG00000020676, ENSBTAG00000021466, ENSBTAG00000005574, ENSBTAG00000022155, ENSBTAG00000000277, ENSBTAG00000020580, ENSBTAG00000031889, ENSBTAG00000003505, ENSBTAG00000001745, ENSBTAG00000013472,…	111	621	11671	3.72491	3.37584e-05	3.3759e-05	3.32145e-05
UP_KEYWORDS	Signal	38	30.8943	1.13379e-06	ENSBTAG00000010155, ENSBTAG00000021807, ENSBTAG00000013103, ENSBTAG00000012456, ENSBTAG00000013569, ENSBTAG00000014835, ENSBTAG00000022779, ENSBTAG00000023648, ENSBTAG00000020755, ENSBTAG00000020676, ENSBTAG00000021466, ENSBTAG00000008951, ENSBTAG00000022155, ENSBTAG00000047331, ENSBTAG00000003505, ENSBTAG00000001745, ENSBTAG00000002937, ENSBTAG00000015742, ENSBTAG00000009012, ENSBTAG00000008483,…	123	1814	13367	2.27654	0.000180257	9.01366e-05	8.50346e-05
UP_SEQ_FEATURE	signal peptide	22	17.8862	7.33482e-06	ENSBTAG00000010155, ENSBTAG00000008483, ENSBTAG00000021807, ENSBTAG00000009012, ENSBTAG00000013103, ENSBTAG00000012456, ENSBTAG00000019813, ENSBTAG00000019716, ENSBTAG00000007073, ENSBTAG00000014835, ENSBTAG00000023648, ENSBTAG00000020755, ENSBTAG00000020676, ENSBTAG00000008951, ENSBTAG00000007554, ENSBTAG00000005574, ENSBTAG00000022155, ENSBTAG00000021176, ENSBTAG00000003505, ENSBTAG00000001745,…	57	661	4792	2.7981	0.00146589	0.0014743	0.00145963
UP_KEYWORDS	Disulfide bond	26	21.1382	8.60927e-06	ENSBTAG00000010155, ENSBTAG00000013103, ENSBTAG00000012456, ENSBTAG00000001060, ENSBTAG00000014835, ENSBTAG00000023648, ENSBTAG00000020755, ENSBTAG00000020676, ENSBTAG00000021466, ENSBTAG00000008951, ENSBTAG00000022155, ENSBTAG00000047990, ENSBTAG00000003505, ENSBTAG00000001745, ENSBTAG00000002937, ENSBTAG00000015742, ENSBTAG00000009012, ENSBTAG00000008483, ENSBTAG00000019813, ENSBTAG00000019716,…	123	1060	13367	2.66561	0.00136794	0.000456292	0.000430464
UP_KEYWORDS	Glycoprotein	21	17.0732	7.28094e-05	ENSBTAG00000008483, ENSBTAG00000009012, ENSBTAG00000013103, ENSBTAG00000012456, ENSBTAG00000019813, ENSBTAG00000001060, ENSBTAG00000014628, ENSBTAG00000007073, ENSBTAG00000014835, ENSBTAG00000023648, ENSBTAG00000020755, ENSBTAG00000020676, ENSBTAG00000021466, ENSBTAG00000008951, ENSBTAG00000005574, ENSBTAG00000022155, ENSBTAG00000021176, ENSBTAG00000031889, ENSBTAG00000003505, ENSBTAG00000001745,…	123	843	13367	2.7072	0.0115104	0.00225114	0.00212372
UP_SEQ_FEATURE	disulfide bond	18	14.6341	8.3836e-05	ENSBTAG00000010155, ENSBTAG00000009012, ENSBTAG00000012456, ENSBTAG00000019813, ENSBTAG00000001060, ENSBTAG00000019716, ENSBTAG00000007073, ENSBTAG00000014835, ENSBTAG00000023648, ENSBTAG00000020755, ENSBTAG00000020676, ENSBTAG00000021466, ENSBTAG00000005574, ENSBTAG00000022155, ENSBTAG00000021176, ENSBTAG00000003505, ENSBTAG00000001745, ENSBTAG00000015742	57	539	4792	2.80754	0.0166281	0.00421276	0.00417084
UP_SEQ_FEATURE	glycosylation site:N-linked (GlcNAc...)	16	13.0081	0.0132812	ENSBTAG00000008483, ENSBTAG00000009012, ENSBTAG00000012456, ENSBTAG00000001060, ENSBTAG00000007073, ENSBTAG00000014835, ENSBTAG00000023648, ENSBTAG00000020755, ENSBTAG00000020676, ENSBTAG00000008951, ENSBTAG00000001154, ENSBTAG00000005574, ENSBTAG00000022155, ENSBTAG00000021176, ENSBTAG00000003505, ENSBTAG00000015742	57	707	4792	1.90258	0.931026	0.444919	0.440492
Annotation Cluster 2	Enrichment Score: 2.838068103198008
Category	Term	Count	%	p-value	Genes	List Total	Pop Hits	Pop Total	Fold Enrichment	Bonferroni	Benjamini	FDR
UP_SEQ_FEATURE	metal ion-binding site:Iron (heme distal ligand)	4	3.25203	5.11992e-05	ENSBTAG00000038757, ENSBTAG00000026418, ENSBTAG00000038748, ENSBTAG00000026417	57	7	4792	48.0401	0.0101879	0.00421276	0.00417084
GOTERM_CC_DIRECT	GO:0005833~hemoglobin complex	4	3.25203	6.56665e-05	ENSBTAG00000038757, ENSBTAG00000026418, ENSBTAG00000038748, ENSBTAG00000026417	111	9	11671	46.7307	0.00810985	0.00407132	0.00400565
UP_SEQ_FEATURE	metal ion-binding site:Iron (heme proximal ligand)	4	3.25203	8.12399e-05	ENSBTAG00000038757, ENSBTAG00000026418, ENSBTAG00000038748, ENSBTAG00000026417	57	8	4792	42.0351	0.0161173	0.00421276	0.00417084
UP_KEYWORDS	Oxygen transport	4	3.25203	8.49486e-05	ENSBTAG00000038757, ENSBTAG00000026418, ENSBTAG00000038748, ENSBTAG00000026417	123	10	13367	43.4699	0.0134166	0.00225114	0.00212372
KEGG_PATHWAY	bta05144:Malaria	6	4.87805	8.56952e-05	ENSBTAG00000000277, ENSBTAG00000026418, ENSBTAG00000038748, ENSBTAG00000026417, ENSBTAG00000019716, ENSBTAG00000020755	52	46	5057	12.6848	0.00963723	0.00968355	0.00968355
INTERPRO	IPR000971:Globin	4	3.25203	9.07984e-05	ENSBTAG00000038757, ENSBTAG00000026418, ENSBTAG00000038748, ENSBTAG00000026417	119	10	12637	42.4773	0.0278446	0.0128544	0.0127718
GOTERM_MF_DIRECT	GO:0005344~oxygen transporter activity	4	3.25203	0.000110198	ENSBTAG00000038757, ENSBTAG00000026418, ENSBTAG00000038748, ENSBTAG00000026417	99	10	9812	39.6444	0.0180194	0.0181827	0.0179623
INTERPRO	IPR009050:Globin-like	4	3.25203	0.000123998	ENSBTAG00000038757, ENSBTAG00000026418, ENSBTAG00000038748, ENSBTAG00000026417	119	11	12637	38.6157	0.0378315	0.0128544	0.0127718
INTERPRO	IPR012292:Globin, structural domain	4	3.25203	0.000123998	ENSBTAG00000038757, ENSBTAG00000026418, ENSBTAG00000038748, ENSBTAG00000026417	119	11	12637	38.6157	0.0378315	0.0128544	0.0127718
GOTERM_MF_DIRECT	GO:0019825~oxygen binding	4	3.25203	0.000256976	ENSBTAG00000038757, ENSBTAG00000026418, ENSBTAG00000038748, ENSBTAG00000026417	99	13	9812	30.4957	0.0415199	0.0212005	0.0209435
INTERPRO	IPR002338:Haemoglobin, alpha	3	2.43902	0.00051243	ENSBTAG00000038757, ENSBTAG00000026418, ENSBTAG00000026417	119	4	12637	79.645	0.14735	0.0398415	0.0395852
GOTERM_BP_DIRECT	GO:0015671~oxygen transport	3	2.43902	0.001352	ENSBTAG00000038757, ENSBTAG00000026418, ENSBTAG00000038748	103	6	10557	51.2476	0.529956	0.213343	0.212961
KEGG_PATHWAY	bta05143:African trypanosomiasis	4	3.25203	0.00426089	ENSBTAG00000000277, ENSBTAG00000026418, ENSBTAG00000038748, ENSBTAG00000026417	52	33	5057	11.7879	0.382767	0.24074	0.24074
GOTERM_MF_DIRECT	GO:0005506~iron ion binding	6	4.87805	0.00499253	ENSBTAG00000038757, ENSBTAG00000026418, ENSBTAG00000038748, ENSBTAG00000026417, ENSBTAG00000008172, ENSBTAG00000020225	99	111	9812	5.35736	0.562129	0.205942	0.203446
UP_KEYWORDS	Heme	5	4.06504	0.00586077	ENSBTAG00000038757, ENSBTAG00000026418, ENSBTAG00000038748, ENSBTAG00000026417, ENSBTAG00000020225	123	79	13367	6.87815	0.607259	0.0931863	0.0879116
UP_KEYWORDS	Polymorphism	4	3.25203	0.00951631	ENSBTAG00000026418, ENSBTAG00000038748, ENSBTAG00000026417, ENSBTAG00000017733	123	48	13367	9.05623	0.781362	0.137554	0.129768
GOTERM_MF_DIRECT	GO:0020037~heme binding	5	4.06504	0.0124258	ENSBTAG00000038757, ENSBTAG00000026418, ENSBTAG00000038748, ENSBTAG00000026417, ENSBTAG00000020225	99	90	9812	5.50617	0.87294	0.341709	0.337567
UP_SEQ_FEATURE	sequence variant	4	3.25203	0.0584045	ENSBTAG00000026418, ENSBTAG00000038748, ENSBTAG00000026417, ENSBTAG00000017733	57	76	4792	4.42475	0.999994	0.782621	0.774834
UP_KEYWORDS	Iron	5	4.06504	0.0787764	ENSBTAG00000038757, ENSBTAG00000026418, ENSBTAG00000038748, ENSBTAG00000026417, ENSBTAG00000020225	123	177	13367	3.06991	0.999998	0.78284	0.738528
UP_KEYWORDS	Transport	8	6.50407	0.691988	ENSBTAG00000038757, ENSBTAG00000018280, ENSBTAG00000026418, ENSBTAG00000038748, ENSBTAG00000026417, ENSBTAG00000007634, ENSBTAG00000004472, ENSBTAG00000010065	123	873	13367	0.995874	1	1	0.949367
UP_KEYWORDS	Acetylation	8	6.50407	0.983977	ENSBTAG00000026418, ENSBTAG00000038748, ENSBTAG00000031889, ENSBTAG00000026417, ENSBTAG00000011182, ENSBTAG00000017733, ENSBTAG00000004472, ENSBTAG00000005352	123	1461	13367	0.595071	1	1	0.983977
Annotation Cluster 3	Enrichment Score: 2.318307550435935
Category	Term	Count	%	p-value	Genes	List Total	Pop Hits	Pop Total	Fold Enrichment	Bonferroni	Benjamini	FDR
UP_KEYWORDS	Extracellular matrix	7	5.69106	5.27973e-05	ENSBTAG00000013103, ENSBTAG00000003505, ENSBTAG00000014835, ENSBTAG00000001745, ENSBTAG00000013472, ENSBTAG00000020676, ENSBTAG00000021466	123	73	13367	10.4209	0.00835985	0.00209869	0.0019799
GOTERM_CC_DIRECT	GO:0005578~proteinaceous extracellular matrix	6	4.87805	0.00409672	ENSBTAG00000021176, ENSBTAG00000003505, ENSBTAG00000001745, ENSBTAG00000020676, ENSBTAG00000021466, ENSBTAG00000008951	111	112	11671	5.63272	0.398925	0.155448	0.15294
KEGG_PATHWAY	bta05205:Proteoglycans in cancer	3	2.43902	0.512897	ENSBTAG00000003505, ENSBTAG00000001745, ENSBTAG00000020676	52	169	5057	1.72633	1	1	1
Annotation Cluster 4	Enrichment Score: 2.082028529106233
Category	Term	Count	%	p-value	Genes	List Total	Pop Hits	Pop Total	Fold Enrichment	Bonferroni	Benjamini	FDR
UP_KEYWORDS	Extracellular matrix	7	5.69106	5.27973e-05	ENSBTAG00000013103, ENSBTAG00000003505, ENSBTAG00000014835, ENSBTAG00000001745, ENSBTAG00000013472, ENSBTAG00000020676, ENSBTAG00000021466	123	73	13367	10.4209	0.00835985	0.00209869	0.0019799
UP_SEQ_FEATURE	glycosylation site:O-linked (Gal...)	3	2.43902	0.00131156	ENSBTAG00000013103, ENSBTAG00000019813, ENSBTAG00000021466	57	5	4792	50.4421	0.230861	0.0527245	0.0521999
GOTERM_BP_DIRECT	GO:0030199~collagen fibril organization	4	3.25203	0.00152934	ENSBTAG00000013103, ENSBTAG00000001745, ENSBTAG00000013472, ENSBTAG00000021466	103	24	10557	17.0825	0.574302	0.213343	0.212961
INTERPRO	IPR000885:Fibrillar collagen, C-terminal	3	2.43902	0.00176084	ENSBTAG00000013103, ENSBTAG00000013472, ENSBTAG00000021466	119	7	12637	45.5114	0.421956	0.109525	0.10882
SMART	SM00038:COLFI	3	2.43902	0.00224343	ENSBTAG00000013103, ENSBTAG00000013472, ENSBTAG00000021466	72	7	6705	39.9107	0.175643	0.192935	0.192935
GOTERM_BP_DIRECT	GO:0070208~protein heterotrimerization	3	2.43902	0.00249206	ENSBTAG00000013103, ENSBTAG00000019813, ENSBTAG00000013472	103	8	10557	38.4357	0.751499	0.278114	0.277616
UP_KEYWORDS	Hydroxylation	4	3.25203	0.00331433	ENSBTAG00000013103, ENSBTAG00000019813, ENSBTAG00000013472, ENSBTAG00000021466	123	33	13367	13.1727	0.41013	0.0658723	0.0621437
UP_KEYWORDS	Collagen	4	3.25203	0.00459673	ENSBTAG00000013103, ENSBTAG00000019813, ENSBTAG00000013472, ENSBTAG00000021466	123	37	13367	11.7486	0.519326	0.081209	0.0766122
GOTERM_CC_DIRECT	GO:0005581~collagen trimer	4	3.25203	0.00501444	ENSBTAG00000013103, ENSBTAG00000019813, ENSBTAG00000013472, ENSBTAG00000021466	111	37	11671	11.3669	0.463857	0.155448	0.15294
GOTERM_BP_DIRECT	GO:0071230~cellular response to amino acid stimulus	4	3.25203	0.00667678	ENSBTAG00000013103, ENSBTAG00000013472, ENSBTAG00000021466, ENSBTAG00000004034	103	40	10557	10.2495	0.976202	0.468893	0.468052
INTERPRO	IPR008160:Collagen triple helix repeat	4	3.25203	0.00954689	ENSBTAG00000013103, ENSBTAG00000019813, ENSBTAG00000013472, ENSBTAG00000021466	119	47	12637	9.03773	0.949377	0.494847	0.491665
KEGG_PATHWAY	bta05146:Amoebiasis	5	4.06504	0.0123991	ENSBTAG00000013103, ENSBTAG00000012403, ENSBTAG00000019716, ENSBTAG00000013472, ENSBTAG00000021466	52	90	5057	5.40278	0.75582	0.467031	0.467031
KEGG_PATHWAY	bta04974:Protein digestion and absorption	4	3.25203	0.0211395	ENSBTAG00000013103, ENSBTAG00000007073, ENSBTAG00000013472, ENSBTAG00000021466	52	59	5057	6.59322	0.910577	0.597191	0.597191
GOTERM_MF_DIRECT	GO:0005201~extracellular matrix structural constituent	3	2.43902	0.025516	ENSBTAG00000013103, ENSBTAG00000013472, ENSBTAG00000021466	99	25	9812	11.8933	0.985945	0.467793	0.462123
KEGG_PATHWAY	bta04611:Platelet activation	4	3.25203	0.106813	ENSBTAG00000013103, ENSBTAG00000013472, ENSBTAG00000020225, ENSBTAG00000021466	52	114	5057	3.41228	0.999997	1	1
KEGG_PATHWAY	bta04512:ECM-receptor interaction	3	2.43902	0.149552	ENSBTAG00000013103, ENSBTAG00000013472, ENSBTAG00000021466	52	68	5057	4.29044	1	1	1
KEGG_PATHWAY	bta04510:Focal adhesion	4	3.25203	0.231311	ENSBTAG00000013103, ENSBTAG00000013472, ENSBTAG00000027024, ENSBTAG00000021466	52	165	5057	2.35758	1	1	1
KEGG_PATHWAY	bta04151:PI3K-Akt signaling pathway	5	4.06504	0.266064	ENSBTAG00000013103, ENSBTAG00000000820, ENSBTAG00000013472, ENSBTAG00000021466, ENSBTAG00000000163	52	260	5057	1.87019	1	1	1
Annotation Cluster 5	Enrichment Score: 1.9383582566121251
Category	Term	Count	%	p-value	Genes	List Total	Pop Hits	Pop Total	Fold Enrichment	Bonferroni	Benjamini	FDR
GOTERM_BP_DIRECT	GO:0030593~neutrophil chemotaxis	4	3.25203	0.00578081	ENSBTAG00000010155, ENSBTAG00000019716, ENSBTAG00000020872, ENSBTAG00000012640	103	38	10557	10.789	0.960642	0.468893	0.468052
GOTERM_BP_DIRECT	GO:0006954~inflammatory response	7	5.69106	0.00672247	ENSBTAG00000010155, ENSBTAG00000000277, ENSBTAG00000019716, ENSBTAG00000012638, ENSBTAG00000020755, ENSBTAG00000037735, ENSBTAG00000020872	103	174	10557	4.12337	0.976805	0.468893	0.468052
UP_KEYWORDS	Inflammatory response	4	3.25203	0.0118439	ENSBTAG00000010155, ENSBTAG00000019716, ENSBTAG00000012638, ENSBTAG00000012640	123	52	13367	8.3596	0.849595	0.156932	0.148049
UP_KEYWORDS	Chemotaxis	3	2.43902	0.0383313	ENSBTAG00000010155, ENSBTAG00000019716, ENSBTAG00000012640	123	34	13367	9.58895	0.998	0.406312	0.383313
Annotation Cluster 6	Enrichment Score: 1.3617802501442735
Category	Term	Count	%	p-value	Genes	List Total	Pop Hits	Pop Total	Fold Enrichment	Bonferroni	Benjamini	FDR
GOTERM_BP_DIRECT	GO:0006954~inflammatory response	7	5.69106	0.00672247	ENSBTAG00000010155, ENSBTAG00000000277, ENSBTAG00000019716, ENSBTAG00000012638, ENSBTAG00000020755, ENSBTAG00000037735, ENSBTAG00000020872	103	174	10557	4.12337	0.976805	0.468893	0.468052
GOTERM_BP_DIRECT	GO:0060326~cell chemotaxis	3	2.43902	0.0447367	ENSBTAG00000010155, ENSBTAG00000037735, ENSBTAG00000020872	103	35	10557	8.7853	1	1	1
GOTERM_BP_DIRECT	GO:0070374~positive regulation of ERK1 and ERK2 cascade	3	2.43902	0.273191	ENSBTAG00000010155, ENSBTAG00000037735, ENSBTAG00000020872	103	106	10557	2.90081	1	1	1
Annotation Cluster 7	Enrichment Score: 0.7800299538884611
Category	Term	Count	%	p-value	Genes	List Total	Pop Hits	Pop Total	Fold Enrichment	Bonferroni	Benjamini	FDR
GOTERM_BP_DIRECT	GO:0007186~G-protein coupled receptor signaling pathway	5	4.06504	0.0475256	ENSBTAG00000010155, ENSBTAG00000008483, ENSBTAG00000001060, ENSBTAG00000000820, ENSBTAG00000019716	103	141	10557	3.63458	1	1	1
KEGG_PATHWAY	bta05200:Pathways in cancer	6	4.87805	0.218798	ENSBTAG00000001060, ENSBTAG00000000820, ENSBTAG00000019716, ENSBTAG00000008172, ENSBTAG00000020676, ENSBTAG00000019543	52	320	5057	1.82344	1	1	1
KEGG_PATHWAY	bta04062:Chemokine signaling pathway	3	2.43902	0.439479	ENSBTAG00000001060, ENSBTAG00000000820, ENSBTAG00000019716	52	147	5057	1.98469	1	1	1
Annotation Cluster 8	Enrichment Score: 0.7570293354894548
Category	Term	Count	%	p-value	Genes	List Total	Pop Hits	Pop Total	Fold Enrichment	Bonferroni	Benjamini	FDR
GOTERM_BP_DIRECT	GO:0045087~innate immune response	5	4.06504	0.0850121	ENSBTAG00000009012, ENSBTAG00000000377, ENSBTAG00000014628, ENSBTAG00000012638, ENSBTAG00000012640	103	172	10557	2.97951	1	1	1
UP_KEYWORDS	Innate immunity	3	2.43902	0.181894	ENSBTAG00000014628, ENSBTAG00000012638, ENSBTAG00000012640	123	85	13367	3.83558	1	1	0.949367
UP_KEYWORDS	Immunity	3	2.43902	0.346429	ENSBTAG00000014628, ENSBTAG00000012638, ENSBTAG00000012640	123	134	13367	2.43302	1	1	0.949367
Annotation Cluster 9	Enrichment Score: 0.7506602672357244
Category	Term	Count	%	p-value	Genes	List Total	Pop Hits	Pop Total	Fold Enrichment	Bonferroni	Benjamini	FDR
UP_KEYWORDS	Membrane	42	34.1463	0.102715	ENSBTAG00000009364, ENSBTAG00000012575, ENSBTAG00000012456, ENSBTAG00000012976, ENSBTAG00000001060, ENSBTAG00000013569, ENSBTAG00000023648, ENSBTAG00000020755, ENSBTAG00000012638, ENSBTAG00000020872, ENSBTAG00000008951, ENSBTAG00000047331, ENSBTAG00000017461, ENSBTAG00000002937, ENSBTAG00000019900, ENSBTAG00000037735, ENSBTAG00000015742, ENSBTAG00000011582, ENSBTAG00000008483, ENSBTAG00000008463,…	123	3748	13367	1.21781	1	0.960691	0.906312
UP_KEYWORDS	Transmembrane helix	35	28.4553	0.137426	ENSBTAG00000009364, ENSBTAG00000012456, ENSBTAG00000012976, ENSBTAG00000001060, ENSBTAG00000013569, ENSBTAG00000020755, ENSBTAG00000020872, ENSBTAG00000047331, ENSBTAG00000017461, ENSBTAG00000002937, ENSBTAG00000019900, ENSBTAG00000037735, ENSBTAG00000015742, ENSBTAG00000011582, ENSBTAG00000008483, ENSBTAG00000008463, ENSBTAG00000020225, ENSBTAG00000035081, ENSBTAG00000023832, ENSBTAG00000006485,…	123	3113	13367	1.22185	1	0.998315	0.941807
UP_KEYWORDS	Transmembrane	35	28.4553	0.142335	ENSBTAG00000009364, ENSBTAG00000012456, ENSBTAG00000012976, ENSBTAG00000001060, ENSBTAG00000013569, ENSBTAG00000020755, ENSBTAG00000020872, ENSBTAG00000047331, ENSBTAG00000017461, ENSBTAG00000002937, ENSBTAG00000019900, ENSBTAG00000037735, ENSBTAG00000015742, ENSBTAG00000011582, ENSBTAG00000008483, ENSBTAG00000008463, ENSBTAG00000020225, ENSBTAG00000035081, ENSBTAG00000023832, ENSBTAG00000006485,…	123	3124	13367	1.21755	1	0.998315	0.941807
GOTERM_CC_DIRECT	GO:0016021~integral component of membrane	26	21.1382	0.494703	ENSBTAG00000012456, ENSBTAG00000012976, ENSBTAG00000001060, ENSBTAG00000013569, ENSBTAG00000020755, ENSBTAG00000047331, ENSBTAG00000002937, ENSBTAG00000019900, ENSBTAG00000015742, ENSBTAG00000011582, ENSBTAG00000008483, ENSBTAG00000020225, ENSBTAG00000035081, ENSBTAG00000006485, ENSBTAG00000007554, ENSBTAG00000001154, ENSBTAG00000004824, ENSBTAG00000020142, ENSBTAG00000005018, ENSBTAG00000033748,…	111	2603	11671	1.05023	1	1	0.99187
Annotation Cluster 10	Enrichment Score: 0.7369226011687184
Category	Term	Count	%	p-value	Genes	List Total	Pop Hits	Pop Total	Fold Enrichment	Bonferroni	Benjamini	FDR
INTERPRO	IPR013783:Immunoglobulin-like fold	8	6.50407	0.12275	ENSBTAG00000013412, ENSBTAG00000012456, ENSBTAG00000001785, ENSBTAG00000033748, ENSBTAG00000045861, ENSBTAG00000006485, ENSBTAG00000015313, ENSBTAG00000015742	119	445	12637	1.90909	1	1	0.996774
INTERPRO	IPR007110:Immunoglobulin-like domain	6	4.87805	0.176581	ENSBTAG00000012456, ENSBTAG00000033748, ENSBTAG00000045861, ENSBTAG00000006485, ENSBTAG00000015313, ENSBTAG00000015742	119	318	12637	2.00365	1	1	0.996774
INTERPRO	IPR003599:Immunoglobulin subtype	5	4.06504	0.197943	ENSBTAG00000012456, ENSBTAG00000033748, ENSBTAG00000045861, ENSBTAG00000006485, ENSBTAG00000015742	119	246	12637	2.1584	1	1	0.996774
SMART	SM00409:IG	5	4.06504	0.262906	ENSBTAG00000012456, ENSBTAG00000033748, ENSBTAG00000045861, ENSBTAG00000006485, ENSBTAG00000015742	72	246	6705	1.89278	1	1	1
Annotation Cluster 11	Enrichment Score: 0.7008943208607025
Category	Term	Count	%	p-value	Genes	List Total	Pop Hits	Pop Total	Fold Enrichment	Bonferroni	Benjamini	FDR
INTERPRO	IPR011992:EF-hand-like domain	5	4.06504	0.108154	ENSBTAG00000022155, ENSBTAG00000010387, ENSBTAG00000014835, ENSBTAG00000012638, ENSBTAG00000012640	119	194	12637	2.73694	1	1	0.996774
UP_SEQ_FEATURE	domain:EF-hand 2	3	2.43902	0.179833	ENSBTAG00000022155, ENSBTAG00000012638, ENSBTAG00000012640	57	66	4792	3.82137	1	1	0.995
UP_SEQ_FEATURE	domain:EF-hand 1	3	2.43902	0.188281	ENSBTAG00000022155, ENSBTAG00000012638, ENSBTAG00000012640	57	68	4792	3.70898	1	1	0.995
INTERPRO	IPR002048:EF-hand domain	3	2.43902	0.429245	ENSBTAG00000022155, ENSBTAG00000012638, ENSBTAG00000012640	119	156	12637	2.04218	1	1	0.996774
Annotation Cluster 12	Enrichment Score: 0.6100447795239717
Category	Term	Count	%	p-value	Genes	List Total	Pop Hits	Pop Total	Fold Enrichment	Bonferroni	Benjamini	FDR
GOTERM_CC_DIRECT	GO:0005819~spindle	3	2.43902	0.0918585	ENSBTAG00000012575, ENSBTAG00000012456, ENSBTAG00000004472	111	54	11671	5.84134	0.999994	0.956642	0.941212
UP_KEYWORDS	Cytoskeleton	7	5.69106	0.112736	ENSBTAG00000012575, ENSBTAG00000012456, ENSBTAG00000012638, ENSBTAG00000011182, ENSBTAG00000007634, ENSBTAG00000004472, ENSBTAG00000012640	123	361	13367	2.10727	1	0.995839	0.93947
UP_KEYWORDS	Cell division	3	2.43902	0.36952	ENSBTAG00000012575, ENSBTAG00000012456, ENSBTAG00000004472	123	141	13367	2.31223	1	1	0.949367
GOTERM_BP_DIRECT	GO:0051301~cell division	3	2.43902	0.396533	ENSBTAG00000012575, ENSBTAG00000012456, ENSBTAG00000004472	103	141	10557	2.18075	1	1	1
UP_KEYWORDS	Cell cycle	3	2.43902	0.58705	ENSBTAG00000012575, ENSBTAG00000012456, ENSBTAG00000004472	123	215	13367	1.51639	1	1	0.949367
Annotation Cluster 13	Enrichment Score: 0.4849520185239995
Category	Term	Count	%	p-value	Genes	List Total	Pop Hits	Pop Total	Fold Enrichment	Bonferroni	Benjamini	FDR
GOTERM_CC_DIRECT	GO:0048471~perinuclear region of cytoplasm	6	4.87805	0.195641	ENSBTAG00000019813, ENSBTAG00000014628, ENSBTAG00000022779, ENSBTAG00000019900, ENSBTAG00000001154, ENSBTAG00000005574	111	327	11671	1.92925	1	1	0.99187
GOTERM_CC_DIRECT	GO:0005783~endoplasmic reticulum	6	4.87805	0.392966	ENSBTAG00000008483, ENSBTAG00000019813, ENSBTAG00000014628, ENSBTAG00000027024, ENSBTAG00000001154, ENSBTAG00000005574	111	436	11671	1.44694	1	1	0.99187
Annotation Cluster 14	Enrichment Score: 0.445066446811701
Category	Term	Count	%	p-value	Genes	List Total	Pop Hits	Pop Total	Fold Enrichment	Bonferroni	Benjamini	FDR
GOTERM_BP_DIRECT	GO:0006508~proteolysis	4	3.25203	0.101916	ENSBTAG00000010387, ENSBTAG00000007073, ENSBTAG00000020676, ENSBTAG00000019900	103	116	10557	3.53432	1	1	1
UP_KEYWORDS	Protease	3	2.43902	0.602107	ENSBTAG00000010387, ENSBTAG00000007073, ENSBTAG00000020676	123	221	13367	1.47522	1	1	0.949367
UP_KEYWORDS	Hydrolase	7	5.69106	0.753154	ENSBTAG00000010387, ENSBTAG00000013569, ENSBTAG00000012403, ENSBTAG00000007073, ENSBTAG00000020676, ENSBTAG00000012484, ENSBTAG00000008951	123	807	13367	0.942656	1	1	0.949367
Annotation Cluster 15	Enrichment Score: 0.3730433284034259
Category	Term	Count	%	p-value	Genes	List Total	Pop Hits	Pop Total	Fold Enrichment	Bonferroni	Benjamini	FDR
UP_KEYWORDS	Cytoskeleton	7	5.69106	0.112736	ENSBTAG00000012575, ENSBTAG00000012456, ENSBTAG00000012638, ENSBTAG00000011182, ENSBTAG00000007634, ENSBTAG00000004472, ENSBTAG00000012640	123	361	13367	2.10727	1	0.995839	0.93947
UP_KEYWORDS	Golgi apparatus	3	2.43902	0.719329	ENSBTAG00000012456, ENSBTAG00000007634, ENSBTAG00000004472	123	275	13367	1.18554	1	1	0.949367
GOTERM_CC_DIRECT	GO:0005794~Golgi apparatus	3	2.43902	0.937299	ENSBTAG00000012456, ENSBTAG00000007634, ENSBTAG00000004472	111	465	11671	0.678349	1	1	0.99187
Annotation Cluster 16	Enrichment Score: 0.2595587995580907
Category	Term	Count	%	p-value	Genes	List Total	Pop Hits	Pop Total	Fold Enrichment	Bonferroni	Benjamini	FDR
UP_KEYWORDS	Transducer	4	3.25203	0.352978	ENSBTAG00000008483, ENSBTAG00000001060, ENSBTAG00000000820, ENSBTAG00000020872	123	231	13367	1.88181	1	1	0.949367
UP_KEYWORDS	G-protein coupled receptor	3	2.43902	0.550316	ENSBTAG00000008483, ENSBTAG00000001060, ENSBTAG00000020872	123	201	13367	1.62201	1	1	0.949367
UP_KEYWORDS	Receptor	4	3.25203	0.856965	ENSBTAG00000008483, ENSBTAG00000001060, ENSBTAG00000037735, ENSBTAG00000020872	123	518	13367	0.839188	1	1	0.949367
Annotation Cluster 17	Enrichment Score: 0.20359157605923026
Category	Term	Count	%	p-value	Genes	List Total	Pop Hits	Pop Total	Fold Enrichment	Bonferroni	Benjamini	FDR
UP_KEYWORDS	Repressor	3	2.43902	0.32977	ENSBTAG00000011224, ENSBTAG00000004964, ENSBTAG00000017763	123	129	13367	2.52732	1	1	0.949367
UP_KEYWORDS	Activator	3	2.43902	0.395515	ENSBTAG00000011224, ENSBTAG00000001562, ENSBTAG00000017763	123	149	13367	2.18808	1	1	0.949367
UP_KEYWORDS	Transcription regulation	4	3.25203	0.861403	ENSBTAG00000011224, ENSBTAG00000004964, ENSBTAG00000001562, ENSBTAG00000017763	123	523	13367	0.831165	1	1	0.949367
UP_KEYWORDS	Transcription	4	3.25203	0.893484	ENSBTAG00000011224, ENSBTAG00000004964, ENSBTAG00000001562, ENSBTAG00000017763	123	564	13367	0.770743	1	1	0.949367
GOTERM_BP_DIRECT	GO:0006351~transcription, DNA-templated	3	2.43902	0.955815	ENSBTAG00000011224, ENSBTAG00000004964, ENSBTAG00000001562	103	495	10557	0.621183	1	1	1
Annotation Cluster 18	Enrichment Score: 0.1800267291942468
Category	Term	Count	%	p-value	Genes	List Total	Pop Hits	Pop Total	Fold Enrichment	Bonferroni	Benjamini	FDR
INTERPRO	IPR000276:G protein-coupled receptor, rhodopsin-like	3	2.43902	0.570917	ENSBTAG00000001060, ENSBTAG00000037735, ENSBTAG00000020872	119	204	12637	1.56167	1	1	0.996774
INTERPRO	IPR017452:GPCR, rhodopsin-like, 7TM	3	2.43902	0.589364	ENSBTAG00000001060, ENSBTAG00000037735, ENSBTAG00000020872	119	211	12637	1.50986	1	1	0.996774
UP_KEYWORDS	Receptor	4	3.25203	0.856965	ENSBTAG00000008483, ENSBTAG00000001060, ENSBTAG00000037735, ENSBTAG00000020872	123	518	13367	0.839188	1	1	0.949367
Annotation Cluster 19	Enrichment Score: 0.1636394789927406
Category	Term	Count	%	p-value	Genes	List Total	Pop Hits	Pop Total	Fold Enrichment	Bonferroni	Benjamini	FDR
UP_KEYWORDS	Mitochondrion	7	5.69106	0.485275	ENSBTAG00000014628, ENSBTAG00000012594, ENSBTAG00000012484, ENSBTAG00000006342, ENSBTAG00000000163, ENSBTAG00000013178, ENSBTAG00000005574	123	610	13367	1.24709	1	1	0.949367
UP_KEYWORDS	Transit peptide	3	2.43902	0.783391	ENSBTAG00000012484, ENSBTAG00000006342, ENSBTAG00000013178	123	313	13367	1.04161	1	1	0.949367
UP_SEQ_FEATURE	transit peptide:Mitochondrion	3	2.43902	0.849406	ENSBTAG00000012484, ENSBTAG00000006342, ENSBTAG00000013178	57	281	4792	0.897546	1	1	0.995
Annotation Cluster 20	Enrichment Score: 0.10481798501350646
Category	Term	Count	%	p-value	Genes	List Total	Pop Hits	Pop Total	Fold Enrichment	Bonferroni	Benjamini	FDR
UP_SEQ_FEATURE	topological domain:Extracellular	5	4.06504	0.687725	ENSBTAG00000008483, ENSBTAG00000012456, ENSBTAG00000001060, ENSBTAG00000020755, ENSBTAG00000015742	57	394	4792	1.06688	1	1	0.995
UP_SEQ_FEATURE	transmembrane region	11	8.94309	0.763856	ENSBTAG00000008483, ENSBTAG00000012456, ENSBTAG00000013290, ENSBTAG00000001060, ENSBTAG00000020755, ENSBTAG00000020225, ENSBTAG00000015742, ENSBTAG00000011582, ENSBTAG00000007554, ENSBTAG00000010065, ENSBTAG00000001154	57	1003	4792	0.922006	1	1	0.995
UP_SEQ_FEATURE	topological domain:Cytoplasmic	5	4.06504	0.922826	ENSBTAG00000008483, ENSBTAG00000012456, ENSBTAG00000001060, ENSBTAG00000020755, ENSBTAG00000015742	57	583	4792	0.721014	1	1	0.995
Annotation Cluster 21	Enrichment Score: 0.06461718375217058
Category	Term	Count	%	p-value	Genes	List Total	Pop Hits	Pop Total	Fold Enrichment	Bonferroni	Benjamini	FDR
INTERPRO	IPR017441:Protein kinase, ATP binding site	3	2.43902	0.785177	ENSBTAG00000000377, ENSBTAG00000013294, ENSBTAG00000000827	119	307	12637	1.03772	1	1	0.996774
INTERPRO	IPR011009:Protein kinase-like domain	4	3.25203	0.790338	ENSBTAG00000000377, ENSBTAG00000005833, ENSBTAG00000013294, ENSBTAG00000000827	119	445	12637	0.954546	1	1	0.996774
INTERPRO	IPR000719:Protein kinase, catalytic domain	3	2.43902	0.899161	ENSBTAG00000000377, ENSBTAG00000013294, ENSBTAG00000000827	119	409	12637	0.778924	1	1	0.996774
GOTERM_MF_DIRECT	GO:0005524~ATP binding	6	4.87805	0.988356	ENSBTAG00000000377, ENSBTAG00000014628, ENSBTAG00000013505, ENSBTAG00000013294, ENSBTAG00000000827, ENSBTAG00000039861	99	1094	9812	0.543571	1	1	0.993902
Annotation Cluster 22	Enrichment Score: 0.06177142006709668
Category	Term	Count	%	p-value	Genes	List Total	Pop Hits	Pop Total	Fold Enrichment	Bonferroni	Benjamini	FDR
INTERPRO	IPR013087:Zinc finger C2H2-type/integrase DNA-binding domain	3	2.43902	0.808461	ENSBTAG00000002291, ENSBTAG00000044007, ENSBTAG00000012629	119	323	12637	0.986315	1	1	0.996774
INTERPRO	IPR015880:Zinc finger, C2H2-like	3	2.43902	0.86547	ENSBTAG00000002291, ENSBTAG00000044007, ENSBTAG00000012629	119	371	12637	0.858706	1	1	0.996774
INTERPRO	IPR007087:Zinc finger, C2H2	3	2.43902	0.888623	ENSBTAG00000002291, ENSBTAG00000044007, ENSBTAG00000012629	119	396	12637	0.804495	1	1	0.996774
SMART	SM00355:ZnF_C2H2	3	2.43902	0.910512	ENSBTAG00000002291, ENSBTAG00000044007, ENSBTAG00000012629	72	371	6705	0.753032	1	1	1

## Sheet: TableS7_Day7Down
Table S7. DAVID gene expression clustering of downregulated terms from beef cattle fed deoxynivalenol and fumonisins in combination at Day 7.
Annotation Cluster 1	Enrichment Score: 3.32372000359253
Category	Term	Count	%	p-value	Genes	List Total	Pop Hits	Pop Total	Fold Enrichment	Bonferroni	Benjamini	FDR
UP_SEQ_FEATURE	metal ion-binding site:Iron (heme distal ligand)	4	8.33333	1.54364e-06	ENSBTAG00000038757, ENSBTAG00000026418, ENSBTAG00000038748, ENSBTAG00000026417	19	7	4792	144.12	0.000118853	9.60967e-05	8.25446e-05
UP_SEQ_FEATURE	metal ion-binding site:Iron (heme proximal ligand)	4	8.33333	2.46402e-06	ENSBTAG00000038757, ENSBTAG00000026418, ENSBTAG00000038748, ENSBTAG00000026417	19	8	4792	126.105	0.000189712	9.60967e-05	8.25446e-05
GOTERM_CC_DIRECT	GO:0005833~hemoglobin complex	4	8.33333	3.85356e-06	ENSBTAG00000038757, ENSBTAG00000026418, ENSBTAG00000038748, ENSBTAG00000026417	44	9	11671	117.889	0.00023504	0.000235067	0.000235067
GOTERM_MF_DIRECT	GO:0005344~oxygen transporter activity	4	8.33333	4.48716e-06	ENSBTAG00000038757, ENSBTAG00000026418, ENSBTAG00000038748, ENSBTAG00000026417	35	10	9812	112.137	0.000278166	0.000278204	0.000260255
UP_KEYWORDS	Oxygen transport	4	8.33333	4.80542e-06	ENSBTAG00000038757, ENSBTAG00000026418, ENSBTAG00000038748, ENSBTAG00000026417	48	10	13367	111.392	0.0003075	0.0001736	0.000154612
INTERPRO	IPR000971:Globin	4	8.33333	5.32118e-06	ENSBTAG00000038757, ENSBTAG00000026418, ENSBTAG00000038748, ENSBTAG00000026417	47	10	12637	107.549	0.000675563	0.000308947	0.000299216
INTERPRO	IPR009050:Globin-like	4	8.33333	7.29796e-06	ENSBTAG00000038757, ENSBTAG00000026418, ENSBTAG00000038748, ENSBTAG00000026417	47	11	12637	97.7718	0.000926415	0.000308947	0.000299216
INTERPRO	IPR012292:Globin, structural domain	4	8.33333	7.29796e-06	ENSBTAG00000038757, ENSBTAG00000026418, ENSBTAG00000038748, ENSBTAG00000026417	47	11	12637	97.7718	0.000926415	0.000308947	0.000299216
GOTERM_MF_DIRECT	GO:0019825~oxygen binding	4	8.33333	1.06186e-05	ENSBTAG00000038757, ENSBTAG00000026418, ENSBTAG00000038748, ENSBTAG00000026417	35	13	9812	86.2593	0.000658139	0.000329176	0.000307939
INTERPRO	IPR002338:Haemoglobin, alpha	3	6.25	7.74193e-05	ENSBTAG00000038757, ENSBTAG00000026418, ENSBTAG00000026417	47	4	12637	201.654	0.00978445	0.00245806	0.00238064
GOTERM_BP_DIRECT	GO:0015671~oxygen transport	3	6.25	0.000158845	ENSBTAG00000038757, ENSBTAG00000026418, ENSBTAG00000038748	36	6	10557	146.625	0.0338848	0.0164508	0.0164508
UP_KEYWORDS	Polymorphism	4	8.33333	0.000630675	ENSBTAG00000026418, ENSBTAG00000038748, ENSBTAG00000026417, ENSBTAG00000017733	48	48	13367	23.2066	0.0395717	0.00672719	0.00599141
UP_SEQ_FEATURE	sequence variant	4	8.33333	0.00263596	ENSBTAG00000026418, ENSBTAG00000038748, ENSBTAG00000026417, ENSBTAG00000017733	19	76	4792	13.2742	0.183915	0.0514011	0.0441523
UP_KEYWORDS	Heme	4	8.33333	0.0026721	ENSBTAG00000038757, ENSBTAG00000026418, ENSBTAG00000038748, ENSBTAG00000026417	48	79	13367	14.1002	0.157384	0.0244307	0.0217586
GOTERM_MF_DIRECT	GO:0020037~heme binding	4	8.33333	0.00363592	ENSBTAG00000038757, ENSBTAG00000026418, ENSBTAG00000038748, ENSBTAG00000026417	35	90	9812	12.4597	0.202153	0.0375712	0.0351473
GOTERM_MF_DIRECT	GO:0005506~iron ion binding	4	8.33333	0.00653393	ENSBTAG00000038757, ENSBTAG00000026418, ENSBTAG00000038748, ENSBTAG00000026417	35	111	9812	10.1024	0.333978	0.0536194	0.0501601
KEGG_PATHWAY	bta05143:African trypanosomiasis	3	6.25	0.00802585	ENSBTAG00000026418, ENSBTAG00000038748, ENSBTAG00000026417	22	33	5057	20.8967	0.29852	0.176569	0.168543
KEGG_PATHWAY	bta05144:Malaria	3	6.25	0.0152308	ENSBTAG00000026418, ENSBTAG00000038748, ENSBTAG00000026417	22	46	5057	14.9911	0.491002	0.223385	0.213231
UP_KEYWORDS	Iron	4	8.33333	0.0241787	ENSBTAG00000038757, ENSBTAG00000026418, ENSBTAG00000038748, ENSBTAG00000026417	48	177	13367	6.29331	0.791216	0.154744	0.137819
UP_KEYWORDS	Metal-binding	10	20.8333	0.0670228	ENSBTAG00000013103, ENSBTAG00000038757, ENSBTAG00000026418, ENSBTAG00000038748, ENSBTAG00000004964, ENSBTAG00000026417, ENSBTAG00000012403, ENSBTAG00000014835, ENSBTAG00000013472, ENSBTAG00000017733	48	1468	13367	1.897	0.988204	0.326175	0.290499
UP_KEYWORDS	Transport	5	10.4167	0.368805	ENSBTAG00000038757, ENSBTAG00000026418, ENSBTAG00000038748, ENSBTAG00000026417, ENSBTAG00000007634	48	873	13367	1.59496	1	1	0.904762
UP_KEYWORDS	Phosphoprotein	10	20.8333	0.441461	ENSBTAG00000022155, ENSBTAG00000008483, ENSBTAG00000013103, ENSBTAG00000026418, ENSBTAG00000020824, ENSBTAG00000038748, ENSBTAG00000026417, ENSBTAG00000012403, ENSBTAG00000001745, ENSBTAG00000017733	48	2339	13367	1.19059	1	1	0.904762
UP_KEYWORDS	Acetylation	4	8.33333	0.900409	ENSBTAG00000026418, ENSBTAG00000038748, ENSBTAG00000026417, ENSBTAG00000017733	48	1461	13367	0.762434	1	1	0.904762
Annotation Cluster 2	Enrichment Score: 2.578948606288396
Category	Term	Count	%	p-value	Genes	List Total	Pop Hits	Pop Total	Fold Enrichment	Bonferroni	Benjamini	FDR
UP_KEYWORDS	Extracellular matrix	6	12.5	5.42499e-06	ENSBTAG00000013103, ENSBTAG00000003505, ENSBTAG00000014835, ENSBTAG00000001745, ENSBTAG00000013472, ENSBTAG00000021466	48	73	13367	22.8887	0.00034714	0.0001736	0.000154612
GOTERM_BP_DIRECT	GO:0030199~collagen fibril organization	4	8.33333	6.44208e-05	ENSBTAG00000013103, ENSBTAG00000001745, ENSBTAG00000013472, ENSBTAG00000021466	36	24	10557	48.875	0.0138825	0.0139793	0.0139793
UP_SEQ_FEATURE	glycosylation site:O-linked (Gal...)	3	6.25	0.000132396	ENSBTAG00000013103, ENSBTAG00000019813, ENSBTAG00000021466	19	5	4792	151.326	0.0101434	0.00344229	0.00295684
UP_KEYWORDS	Hydroxylation	4	8.33333	0.000206431	ENSBTAG00000013103, ENSBTAG00000019813, ENSBTAG00000013472, ENSBTAG00000021466	48	33	13367	33.7551	0.0131261	0.00372608	0.00331854
UP_KEYWORDS	Secreted	9	18.75	0.000263437	ENSBTAG00000022155, ENSBTAG00000013103, ENSBTAG00000019813, ENSBTAG00000047990, ENSBTAG00000003505, ENSBTAG00000014835, ENSBTAG00000001745, ENSBTAG00000013472, ENSBTAG00000021466	48	487	13367	5.14643	0.0167208	0.00372608	0.00331854
INTERPRO	IPR000885:Fibrillar collagen, C-terminal	3	6.25	0.000269086	ENSBTAG00000013103, ENSBTAG00000013472, ENSBTAG00000021466	47	7	12637	115.231	0.033601	0.00683479	0.00661952
UP_KEYWORDS	Collagen	4	8.33333	0.0002911	ENSBTAG00000013103, ENSBTAG00000019813, ENSBTAG00000013472, ENSBTAG00000021466	48	37	13367	30.1059	0.0184606	0.00372608	0.00331854
GOTERM_BP_DIRECT	GO:0070208~protein heterotrimerization	3	6.25	0.000295278	ENSBTAG00000013103, ENSBTAG00000019813, ENSBTAG00000013472	36	8	10557	109.969	0.0620745	0.0164508	0.0164508
GOTERM_BP_DIRECT	GO:0071230~cellular response to amino acid stimulus	4	8.33333	0.000303241	ENSBTAG00000013103, ENSBTAG00000013472, ENSBTAG00000021466, ENSBTAG00000004034	36	40	10557	29.325	0.0636944	0.0164508	0.0164508
SMART	SM00038:COLFI	3	6.25	0.000323907	ENSBTAG00000013103, ENSBTAG00000013472, ENSBTAG00000021466	28	7	6705	102.628	0.00902984	0.00906938	0.00906938
GOTERM_CC_DIRECT	GO:0005581~collagen trimer	4	8.33333	0.000331712	ENSBTAG00000013103, ENSBTAG00000019813, ENSBTAG00000013472, ENSBTAG00000021466	44	37	11671	28.6757	0.0200344	0.0101172	0.0101172
INTERPRO	IPR008160:Collagen triple helix repeat	4	8.33333	0.000654313	ENSBTAG00000013103, ENSBTAG00000019813, ENSBTAG00000013472, ENSBTAG00000021466	47	47	12637	22.8828	0.0797638	0.0138496	0.0134134
GOTERM_MF_DIRECT	GO:0005518~collagen binding	3	6.25	0.00118969	ENSBTAG00000003505, ENSBTAG00000014835, ENSBTAG00000001745	35	15	9812	56.0686	0.0711471	0.0184402	0.0172505
GOTERM_CC_DIRECT	GO:0005615~extracellular space	9	18.75	0.00170177	ENSBTAG00000022155, ENSBTAG00000013103, ENSBTAG00000020824, ENSBTAG00000019813, ENSBTAG00000003505, ENSBTAG00000014835, ENSBTAG00000001745, ENSBTAG00000013472, ENSBTAG00000021466	44	621	11671	3.8442	0.0986812	0.0346026	0.0346026
GOTERM_MF_DIRECT	GO:0005201~extracellular matrix structural constituent	3	6.25	0.00332617	ENSBTAG00000013103, ENSBTAG00000013472, ENSBTAG00000021466	35	25	9812	33.6411	0.186628	0.0375712	0.0351473
KEGG_PATHWAY	bta05146:Amoebiasis	4	8.33333	0.00574908	ENSBTAG00000013103, ENSBTAG00000012403, ENSBTAG00000013472, ENSBTAG00000021466	22	90	5057	10.2162	0.224067	0.176569	0.168543
UP_SEQ_FEATURE	signal peptide	8	16.6667	0.00736291	ENSBTAG00000022155, ENSBTAG00000008483, ENSBTAG00000013103, ENSBTAG00000019813, ENSBTAG00000003505, ENSBTAG00000014835, ENSBTAG00000001745, ENSBTAG00000013472	19	661	4792	3.05247	0.433932	0.064993	0.0558273
UP_KEYWORDS	Signal	14	29.1667	0.00810562	ENSBTAG00000008483, ENSBTAG00000013103, ENSBTAG00000019813, ENSBTAG00000013569, ENSBTAG00000014835, ENSBTAG00000021466, ENSBTAG00000022155, ENSBTAG00000047331, ENSBTAG00000002845, ENSBTAG00000003505, ENSBTAG00000001745, ENSBTAG00000013472, ENSBTAG00000015313, ENSBTAG00000016588	48	1814	13367	2.14923	0.405999	0.064845	0.0577526
UP_KEYWORDS	Disulfide bond	10	20.8333	0.010502	ENSBTAG00000022155, ENSBTAG00000008483, ENSBTAG00000013103, ENSBTAG00000019813, ENSBTAG00000047990, ENSBTAG00000003505, ENSBTAG00000014835, ENSBTAG00000001745, ENSBTAG00000013472, ENSBTAG00000021466	48	1060	13367	2.62716	0.49119	0.0746806	0.0665124
KEGG_PATHWAY	bta04974:Protein digestion and absorption	3	6.25	0.0243776	ENSBTAG00000013103, ENSBTAG00000013472, ENSBTAG00000021466	22	59	5057	11.688	0.662404	0.232753	0.222173
UP_KEYWORDS	Glycoprotein	8	16.6667	0.0267971	ENSBTAG00000022155, ENSBTAG00000008483, ENSBTAG00000013103, ENSBTAG00000019813, ENSBTAG00000003505, ENSBTAG00000014835, ENSBTAG00000001745, ENSBTAG00000021466	48	843	13367	2.64274	0.824201	0.155911	0.138858
KEGG_PATHWAY	bta04510:Focal adhesion	4	8.33333	0.0294604	ENSBTAG00000013103, ENSBTAG00000013472, ENSBTAG00000027024, ENSBTAG00000021466	22	165	5057	5.57245	0.731723	0.232753	0.222173
KEGG_PATHWAY	bta04512:ECM-receptor interaction	3	6.25	0.031739	ENSBTAG00000013103, ENSBTAG00000013472, ENSBTAG00000021466	22	68	5057	10.141	0.758083	0.232753	0.222173
UP_SEQ_FEATURE	disulfide bond	6	12.5	0.043708	ENSBTAG00000022155, ENSBTAG00000019813, ENSBTAG00000003505, ENSBTAG00000014835, ENSBTAG00000001745, ENSBTAG00000021466	19	539	4792	2.80754	0.967976	0.213076	0.183027
GOTERM_CC_DIRECT	GO:0005578~proteinaceous extracellular matrix	3	6.25	0.063895	ENSBTAG00000003505, ENSBTAG00000001745, ENSBTAG00000021466	44	112	11671	7.10491	0.982184	0.649599	0.649599
KEGG_PATHWAY	bta04611:Platelet activation	3	6.25	0.0801078	ENSBTAG00000013103, ENSBTAG00000013472, ENSBTAG00000021466	22	114	5057	6.04904	0.974624	0.503535	0.480647
KEGG_PATHWAY	bta04151:PI3K-Akt signaling pathway	3	6.25	0.294253	ENSBTAG00000013103, ENSBTAG00000013472, ENSBTAG00000021466	22	260	5057	2.65227	1	1	0.976744
UP_SEQ_FEATURE	glycosylation site:N-linked (GlcNAc...)	4	8.33333	0.508686	ENSBTAG00000022155, ENSBTAG00000008483, ENSBTAG00000003505, ENSBTAG00000014835	19	707	4792	1.42693	1	1	0.87013
Annotation Cluster 3	Enrichment Score: 0.4451959337747898
Category	Term	Count	%	p-value	Genes	List Total	Pop Hits	Pop Total	Fold Enrichment	Bonferroni	Benjamini	FDR
GOTERM_MF_DIRECT	GO:0046872~metal ion binding	6	12.5	0.242564	ENSBTAG00000013103, ENSBTAG00000002291, ENSBTAG00000012403, ENSBTAG00000044007, ENSBTAG00000013472, ENSBTAG00000012629	35	971	9812	1.73229	1	1	0.95082
INTERPRO	IPR013087:Zinc finger C2H2-type/integrase DNA-binding domain	3	6.25	0.329506	ENSBTAG00000002291, ENSBTAG00000044007, ENSBTAG00000012629	47	323	12637	2.49727	1	1	0.97619
INTERPRO	IPR015880:Zinc finger, C2H2-like	3	6.25	0.392981	ENSBTAG00000002291, ENSBTAG00000044007, ENSBTAG00000012629	47	371	12637	2.17417	1	1	0.97619
INTERPRO	IPR007087:Zinc finger, C2H2	3	6.25	0.425053	ENSBTAG00000002291, ENSBTAG00000044007, ENSBTAG00000012629	47	396	12637	2.03691	1	1	0.97619
SMART	SM00355:ZnF_C2H2	3	6.25	0.445161	ENSBTAG00000002291, ENSBTAG00000044007, ENSBTAG00000012629	28	371	6705	1.93637	1	1	1
Annotation Cluster 4	Enrichment Score: 0.2113863707166357
Category	Term	Count	%	p-value	Genes	List Total	Pop Hits	Pop Total	Fold Enrichment	Bonferroni	Benjamini	FDR
GOTERM_CC_DIRECT	GO:0005886~plasma membrane	7	14.5833	0.326981	ENSBTAG00000008483, ENSBTAG00000005833, ENSBTAG00000013569, ENSBTAG00000002845, ENSBTAG00000019900, ENSBTAG00000017733, ENSBTAG00000016588	44	1274	11671	1.45742	1	1	1
GOTERM_CC_DIRECT	GO:0016021~integral component of membrane	10	20.8333	0.644444	ENSBTAG00000008483, ENSBTAG00000004824, ENSBTAG00000047331, ENSBTAG00000020142, ENSBTAG00000005833, ENSBTAG00000013569, ENSBTAG00000002845, ENSBTAG00000019900, ENSBTAG00000016588, ENSBTAG00000015313	44	2603	11671	1.01902	1	1	1
UP_KEYWORDS	Transmembrane helix	11	22.9167	0.682779	ENSBTAG00000008483, ENSBTAG00000004824, ENSBTAG00000047331, ENSBTAG00000020142, ENSBTAG00000005833, ENSBTAG00000013569, ENSBTAG00000002845, ENSBTAG00000017330, ENSBTAG00000019900, ENSBTAG00000016588, ENSBTAG00000015313	48	3113	13367	0.984025	1	1	0.904762
UP_KEYWORDS	Transmembrane	11	22.9167	0.687482	ENSBTAG00000008483, ENSBTAG00000004824, ENSBTAG00000047331, ENSBTAG00000020142, ENSBTAG00000005833, ENSBTAG00000013569, ENSBTAG00000002845, ENSBTAG00000017330, ENSBTAG00000019900, ENSBTAG00000016588, ENSBTAG00000015313	48	3124	13367	0.98056	1	1	0.904762
UP_KEYWORDS	Membrane	11	22.9167	0.886785	ENSBTAG00000008483, ENSBTAG00000004824, ENSBTAG00000047331, ENSBTAG00000020142, ENSBTAG00000005833, ENSBTAG00000013569, ENSBTAG00000002845, ENSBTAG00000017330, ENSBTAG00000019900, ENSBTAG00000016588, ENSBTAG00000015313	48	3748	13367	0.817308	1	1	0.904762

## Sheet: TableS8_Day7Up
Table S8. DAVID gene expression clustering of upregulated terms from beef cattle fed deoxynivalenol and fumonisins in combination at Day 7.
Annotation Cluster 1	Enrichment Score: 3.11468278763484
Category	Term	Count	%	p-value	Genes	List Total	Pop Hits	Pop Total	Fold Enrichment	Bonferroni	Benjamini	FDR
UP_KEYWORDS	Secreted	12	16	7.02594e-05	ENSBTAG00000010155, ENSBTAG00000009012, ENSBTAG00000021807, ENSBTAG00000021176, ENSBTAG00000000277, ENSBTAG00000019716, ENSBTAG00000007073, ENSBTAG00000023648, ENSBTAG00000012638, ENSBTAG00000020676, ENSBTAG00000012640, ENSBTAG00000005574	75	487	13367	4.39162	0.00985801	0.00539664	0.00528182
UP_KEYWORDS	Signal	24	32	7.65481e-05	ENSBTAG00000010155, ENSBTAG00000021807, ENSBTAG00000009012, ENSBTAG00000012456, ENSBTAG00000019716, ENSBTAG00000007073, ENSBTAG00000023648, ENSBTAG00000022779, ENSBTAG00000020755, ENSBTAG00000047449, ENSBTAG00000023832, ENSBTAG00000020676, ENSBTAG00000035081, ENSBTAG00000045861, ENSBTAG00000006485, ENSBTAG00000008951, ENSBTAG00000007554, ENSBTAG00000005574, ENSBTAG00000021176, ENSBTAG00000020580,…	75	1814	13367	2.35802	0.0107356	0.00539664	0.00528182
UP_KEYWORDS	Disulfide bond	16	21.3333	0.000596063	ENSBTAG00000010155, ENSBTAG00000009012, ENSBTAG00000012456, ENSBTAG00000001060, ENSBTAG00000019716, ENSBTAG00000007073, ENSBTAG00000023648, ENSBTAG00000020755, ENSBTAG00000047449, ENSBTAG00000023832, ENSBTAG00000020676, ENSBTAG00000008951, ENSBTAG00000005574, ENSBTAG00000021176, ENSBTAG00000002937, ENSBTAG00000015742	75	1060	13367	2.69021	0.0806331	0.028015	0.0274189
UP_SEQ_FEATURE	signal peptide	14	18.6667	0.000854619	ENSBTAG00000010155, ENSBTAG00000021807, ENSBTAG00000009012, ENSBTAG00000012456, ENSBTAG00000019716, ENSBTAG00000007073, ENSBTAG00000023648, ENSBTAG00000020755, ENSBTAG00000020676, ENSBTAG00000008951, ENSBTAG00000007554, ENSBTAG00000005574, ENSBTAG00000021176, ENSBTAG00000015742	38	661	4792	2.67091	0.105958	0.11281	0.11281
UP_SEQ_FEATURE	disulfide bond	12	16	0.00182035	ENSBTAG00000010155, ENSBTAG00000009012, ENSBTAG00000021176, ENSBTAG00000012456, ENSBTAG00000001060, ENSBTAG00000019716, ENSBTAG00000007073, ENSBTAG00000023648, ENSBTAG00000020755, ENSBTAG00000020676, ENSBTAG00000015742, ENSBTAG00000005574	38	539	4792	2.80754	0.212335	0.120143	0.120143
UP_KEYWORDS	Glycoprotein	13	17.3333	0.00214788	ENSBTAG00000009012, ENSBTAG00000012456, ENSBTAG00000001060, ENSBTAG00000014628, ENSBTAG00000007073, ENSBTAG00000023648, ENSBTAG00000020755, ENSBTAG00000020676, ENSBTAG00000008951, ENSBTAG00000005574, ENSBTAG00000021176, ENSBTAG00000031889, ENSBTAG00000015742	75	843	13367	2.74845	0.261532	0.0757129	0.074102
UP_SEQ_FEATURE	glycosylation site:N-linked (GlcNAc...)	12	16	0.0147012	ENSBTAG00000009012, ENSBTAG00000021176, ENSBTAG00000012456, ENSBTAG00000001060, ENSBTAG00000007073, ENSBTAG00000023648, ENSBTAG00000020755, ENSBTAG00000020676, ENSBTAG00000015742, ENSBTAG00000008951, ENSBTAG00000001154, ENSBTAG00000005574	38	707	4792	2.1404	0.856318	0.646852	0.646852
Annotation Cluster 2	Enrichment Score: 2.563662020033655
Category	Term	Count	%	p-value	Genes	List Total	Pop Hits	Pop Total	Fold Enrichment	Bonferroni	Benjamini	FDR
GOTERM_BP_DIRECT	GO:0006954~inflammatory response	7	9.33333	0.000737022	ENSBTAG00000010155, ENSBTAG00000000277, ENSBTAG00000019716, ENSBTAG00000012638, ENSBTAG00000020755, ENSBTAG00000037735, ENSBTAG00000020872	67	174	10557	6.33891	0.243789	0.0931105	0.0926191
GOTERM_BP_DIRECT	GO:0030593~neutrophil chemotaxis	4	5.33333	0.00168398	ENSBTAG00000010155, ENSBTAG00000019716, ENSBTAG00000020872, ENSBTAG00000012640	67	38	10557	16.586	0.472057	0.159557	0.158715
UP_KEYWORDS	Inflammatory response	4	5.33333	0.00296309	ENSBTAG00000010155, ENSBTAG00000019716, ENSBTAG00000012638, ENSBTAG00000012640	75	52	13367	13.7097	0.341911	0.0835591	0.0817812
UP_KEYWORDS	Chemotaxis	3	4	0.0151283	ENSBTAG00000010155, ENSBTAG00000019716, ENSBTAG00000012640	75	34	13367	15.7259	0.883445	0.304727	0.298243
Annotation Cluster 3	Enrichment Score: 1.8926633117936182
Category	Term	Count	%	p-value	Genes	List Total	Pop Hits	Pop Total	Fold Enrichment	Bonferroni	Benjamini	FDR
GOTERM_BP_DIRECT	GO:0006954~inflammatory response	7	9.33333	0.000737022	ENSBTAG00000010155, ENSBTAG00000000277, ENSBTAG00000019716, ENSBTAG00000012638, ENSBTAG00000020755, ENSBTAG00000037735, ENSBTAG00000020872	67	174	10557	6.33891	0.243789	0.0931105	0.0926191
GOTERM_BP_DIRECT	GO:0060326~cell chemotaxis	3	4	0.0200584	ENSBTAG00000010155, ENSBTAG00000037735, ENSBTAG00000020872	67	35	10557	13.5058	0.999538	0.850062	0.845576
GOTERM_BP_DIRECT	GO:0070374~positive regulation of ERK1 and ERK2 cascade	3	4	0.141982	ENSBTAG00000010155, ENSBTAG00000037735, ENSBTAG00000020872	67	106	10557	4.45945	1	1	0.997354
Annotation Cluster 4	Enrichment Score: 1.17125131620315
Category	Term	Count	%	p-value	Genes	List Total	Pop Hits	Pop Total	Fold Enrichment	Bonferroni	Benjamini	FDR
GOTERM_BP_DIRECT	GO:0045087~innate immune response	5	6.66667	0.0224291	ENSBTAG00000009012, ENSBTAG00000000377, ENSBTAG00000014628, ENSBTAG00000012638, ENSBTAG00000012640	67	172	10557	4.58044	0.999815	0.850062	0.845576
UP_KEYWORDS	Innate immunity	3	4	0.0804745	ENSBTAG00000014628, ENSBTAG00000012638, ENSBTAG00000012640	75	85	13367	6.29035	0.999993	0.75646	0.740365
UP_KEYWORDS	Immunity	3	4	0.169737	ENSBTAG00000014628, ENSBTAG00000012638, ENSBTAG00000012640	75	134	13367	3.99015	1	1	0.985714
Annotation Cluster 5	Enrichment Score: 1.133610650022386
Category	Term	Count	%	p-value	Genes	List Total	Pop Hits	Pop Total	Fold Enrichment	Bonferroni	Benjamini	FDR
KEGG_PATHWAY	bta05200:Pathways in cancer	6	8	0.0332741	ENSBTAG00000001060, ENSBTAG00000000820, ENSBTAG00000019716, ENSBTAG00000008172, ENSBTAG00000020676, ENSBTAG00000019543	30	320	5057	3.16063	0.947351	1	1
GOTERM_BP_DIRECT	GO:0007186~G-protein coupled receptor signaling pathway	4	5.33333	0.0580643	ENSBTAG00000010155, ENSBTAG00000001060, ENSBTAG00000000820, ENSBTAG00000019716	67	141	10557	4.46999	1	1	0.997354
KEGG_PATHWAY	bta04062:Chemokine signaling pathway	3	4	0.205661	ENSBTAG00000001060, ENSBTAG00000000820, ENSBTAG00000019716	30	147	5057	3.44014	1	1	1
Annotation Cluster 6	Enrichment Score: 1.1040941802607604
Category	Term	Count	%	p-value	Genes	List Total	Pop Hits	Pop Total	Fold Enrichment	Bonferroni	Benjamini	FDR
INTERPRO	IPR003599:Immunoglobulin subtype	5	6.66667	0.0494716	ENSBTAG00000012456, ENSBTAG00000033748, ENSBTAG00000045861, ENSBTAG00000006485, ENSBTAG00000015742	72	246	12637	3.56736	0.99997	1	1
SMART	SM00409:IG	5	6.66667	0.0715186	ENSBTAG00000012456, ENSBTAG00000033748, ENSBTAG00000045861, ENSBTAG00000006485, ENSBTAG00000015742	44	246	6705	3.09728	0.987451	1	1
INTERPRO	IPR007110:Immunoglobulin-like domain	5	6.66667	0.103539	ENSBTAG00000012456, ENSBTAG00000033748, ENSBTAG00000045861, ENSBTAG00000006485, ENSBTAG00000015742	72	318	12637	2.75965	1	1	1
INTERPRO	IPR013783:Immunoglobulin-like fold	6	8	0.104651	ENSBTAG00000012456, ENSBTAG00000001785, ENSBTAG00000033748, ENSBTAG00000045861, ENSBTAG00000006485, ENSBTAG00000015742	72	445	12637	2.36648	1	1	1
Annotation Cluster 7	Enrichment Score: 1.094026201512224
Category	Term	Count	%	p-value	Genes	List Total	Pop Hits	Pop Total	Fold Enrichment	Bonferroni	Benjamini	FDR
UP_KEYWORDS	Membrane	31	41.3333	0.0135686	ENSBTAG00000009364, ENSBTAG00000012575, ENSBTAG00000012456, ENSBTAG00000012976, ENSBTAG00000001060, ENSBTAG00000023648, ENSBTAG00000020755, ENSBTAG00000012638, ENSBTAG00000020872, ENSBTAG00000008951, ENSBTAG00000017461, ENSBTAG00000002937, ENSBTAG00000037735, ENSBTAG00000015742, ENSBTAG00000011582, ENSBTAG00000008463, ENSBTAG00000020225, ENSBTAG00000035081, ENSBTAG00000023832, ENSBTAG00000006485,…	75	3748	13367	1.47413	0.85431	0.304727	0.298243
UP_KEYWORDS	Transmembrane helix	24	32	0.0763231	ENSBTAG00000009364, ENSBTAG00000008463, ENSBTAG00000012456, ENSBTAG00000012976, ENSBTAG00000001060, ENSBTAG00000020755, ENSBTAG00000023832, ENSBTAG00000020225, ENSBTAG00000035081, ENSBTAG00000006485, ENSBTAG00000020872, ENSBTAG00000007554, ENSBTAG00000001154, ENSBTAG00000018280, ENSBTAG00000017461, ENSBTAG00000005018, ENSBTAG00000033748, ENSBTAG00000013290, ENSBTAG00000046152, ENSBTAG00000002937,…	75	3113	13367	1.37406	0.999986	0.75646	0.740365
UP_KEYWORDS	Transmembrane	24	32	0.0788491	ENSBTAG00000009364, ENSBTAG00000008463, ENSBTAG00000012456, ENSBTAG00000012976, ENSBTAG00000001060, ENSBTAG00000020755, ENSBTAG00000023832, ENSBTAG00000020225, ENSBTAG00000035081, ENSBTAG00000006485, ENSBTAG00000020872, ENSBTAG00000007554, ENSBTAG00000001154, ENSBTAG00000018280, ENSBTAG00000017461, ENSBTAG00000005018, ENSBTAG00000033748, ENSBTAG00000013290, ENSBTAG00000046152, ENSBTAG00000002937,…	75	3124	13367	1.36922	0.999991	0.75646	0.740365
GOTERM_CC_DIRECT	GO:0016021~integral component of membrane	16	21.3333	0.515118	ENSBTAG00000012456, ENSBTAG00000012976, ENSBTAG00000001060, ENSBTAG00000020755, ENSBTAG00000020225, ENSBTAG00000035081, ENSBTAG00000006485, ENSBTAG00000007554, ENSBTAG00000001154, ENSBTAG00000005018, ENSBTAG00000033748, ENSBTAG00000013290, ENSBTAG00000046152, ENSBTAG00000002937, ENSBTAG00000015742, ENSBTAG00000011582	67	2603	11671	1.07073	1	1	1
Annotation Cluster 8	Enrichment Score: 0.9202955711951881
Category	Term	Count	%	p-value	Genes	List Total	Pop Hits	Pop Total	Fold Enrichment	Bonferroni	Benjamini	FDR
GOTERM_CC_DIRECT	GO:0005819~spindle	3	4	0.0373287	ENSBTAG00000012575, ENSBTAG00000012456, ENSBTAG00000004472	67	54	11671	9.67745	0.967415	1	1
UP_KEYWORDS	Cytoskeleton	6	8	0.0495575	ENSBTAG00000012575, ENSBTAG00000012456, ENSBTAG00000012638, ENSBTAG00000011182, ENSBTAG00000004472, ENSBTAG00000012640	75	361	13367	2.96222	0.999228	0.680271	0.665797
UP_KEYWORDS	Cell division	3	4	0.183592	ENSBTAG00000012575, ENSBTAG00000012456, ENSBTAG00000004472	75	141	13367	3.79206	1	1	0.985714
GOTERM_BP_DIRECT	GO:0051301~cell division	3	4	0.220304	ENSBTAG00000012575, ENSBTAG00000012456, ENSBTAG00000004472	67	141	10557	3.35249	1	1	0.997354
UP_KEYWORDS	Cell cycle	3	4	0.334574	ENSBTAG00000012575, ENSBTAG00000012456, ENSBTAG00000004472	75	215	13367	2.48688	1	1	0.985714
Annotation Cluster 9	Enrichment Score: 0.7143441222696482
Category	Term	Count	%	p-value	Genes	List Total	Pop Hits	Pop Total	Fold Enrichment	Bonferroni	Benjamini	FDR
UP_KEYWORDS	Ubl conjugation	7	9.33333	0.050805	ENSBTAG00000025191, ENSBTAG00000031889, ENSBTAG00000001060, ENSBTAG00000001562, ENSBTAG00000000163, ENSBTAG00000017763, ENSBTAG00000005574	75	483	13367	2.583	0.999359	0.680271	0.665797
UP_KEYWORDS	Isopeptide bond	4	5.33333	0.256335	ENSBTAG00000025191, ENSBTAG00000031889, ENSBTAG00000001562, ENSBTAG00000017763	75	317	13367	2.24892	1	1	0.985714
UP_KEYWORDS	DNA-binding	4	5.33333	0.552398	ENSBTAG00000031889, ENSBTAG00000039222, ENSBTAG00000001562, ENSBTAG00000017763	75	519	13367	1.37362	1	1	0.985714
Annotation Cluster 10	Enrichment Score: 0.4752799813970679
Category	Term	Count	%	p-value	Genes	List Total	Pop Hits	Pop Total	Fold Enrichment	Bonferroni	Benjamini	FDR
GOTERM_BP_DIRECT	GO:0006508~proteolysis	3	4	0.163755	ENSBTAG00000010387, ENSBTAG00000007073, ENSBTAG00000020676	67	116	10557	4.07501	1	1	0.997354
UP_KEYWORDS	Protease	3	4	0.34671	ENSBTAG00000010387, ENSBTAG00000007073, ENSBTAG00000020676	75	221	13367	2.41937	1	1	0.985714
UP_KEYWORDS	Hydrolase	5	6.66667	0.660692	ENSBTAG00000010387, ENSBTAG00000007073, ENSBTAG00000020676, ENSBTAG00000012484, ENSBTAG00000008951	75	807	13367	1.10425	1	1	0.985714
Annotation Cluster 11	Enrichment Score: 0.38430756866465315
Category	Term	Count	%	p-value	Genes	List Total	Pop Hits	Pop Total	Fold Enrichment	Bonferroni	Benjamini	FDR
GOTERM_CC_DIRECT	GO:0048471~perinuclear region of cytoplasm	4	5.33333	0.281847	ENSBTAG00000014628, ENSBTAG00000022779, ENSBTAG00000001154, ENSBTAG00000005574	67	327	11671	2.13081	1	1	1
UP_KEYWORDS	Endoplasmic reticulum	4	5.33333	0.350288	ENSBTAG00000014628, ENSBTAG00000020225, ENSBTAG00000001154, ENSBTAG00000005574	75	379	13367	1.88102	1	1	0.985714
GOTERM_CC_DIRECT	GO:0005783~endoplasmic reticulum	3	4	0.712259	ENSBTAG00000014628, ENSBTAG00000001154, ENSBTAG00000005574	67	436	11671	1.19858	1	1	1
Annotation Cluster 12	Enrichment Score: 0.359600231596364
Category	Term	Count	%	p-value	Genes	List Total	Pop Hits	Pop Total	Fold Enrichment	Bonferroni	Benjamini	FDR
INTERPRO	IPR000276:G protein-coupled receptor, rhodopsin-like	3	4	0.318394	ENSBTAG00000001060, ENSBTAG00000037735, ENSBTAG00000020872	72	204	12637	2.58109	1	1	1
INTERPRO	IPR017452:GPCR, rhodopsin-like, 7TM	3	4	0.332855	ENSBTAG00000001060, ENSBTAG00000037735, ENSBTAG00000020872	72	211	12637	2.49546	1	1	1
UP_KEYWORDS	Receptor	3	4	0.787009	ENSBTAG00000001060, ENSBTAG00000037735, ENSBTAG00000020872	75	518	13367	1.0322	1	1	0.985714
Annotation Cluster 13	Enrichment Score: 0.2948834776828854
Category	Term	Count	%	p-value	Genes	List Total	Pop Hits	Pop Total	Fold Enrichment	Bonferroni	Benjamini	FDR
UP_KEYWORDS	Activator	3	4	0.199624	ENSBTAG00000011224, ENSBTAG00000001562, ENSBTAG00000017763	75	149	13367	3.58846	1	1	0.985714
UP_KEYWORDS	Transcription regulation	3	4	0.791514	ENSBTAG00000011224, ENSBTAG00000001562, ENSBTAG00000017763	75	523	13367	1.02233	1	1	0.985714
UP_KEYWORDS	Transcription	3	4	0.825428	ENSBTAG00000011224, ENSBTAG00000001562, ENSBTAG00000017763	75	564	13367	0.948014	1	1	0.985714
Annotation Cluster 14	Enrichment Score: 0.24432470219699512
Category	Term	Count	%	p-value	Genes	List Total	Pop Hits	Pop Total	Fold Enrichment	Bonferroni	Benjamini	FDR
UP_SEQ_FEATURE	transmembrane region	10	13.3333	0.366447	ENSBTAG00000012456, ENSBTAG00000013290, ENSBTAG00000001060, ENSBTAG00000020755, ENSBTAG00000020225, ENSBTAG00000015742, ENSBTAG00000011582, ENSBTAG00000007554, ENSBTAG00000010065, ENSBTAG00000001154	38	1003	4792	1.25728	1	1	1
UP_SEQ_FEATURE	topological domain:Extracellular	4	5.33333	0.596943	ENSBTAG00000012456, ENSBTAG00000001060, ENSBTAG00000020755, ENSBTAG00000015742	38	394	4792	1.28026	1	1	1
UP_SEQ_FEATURE	topological domain:Cytoplasmic	4	5.33333	0.845439	ENSBTAG00000012456, ENSBTAG00000001060, ENSBTAG00000020755, ENSBTAG00000015742	38	583	4792	0.865216	1	1	1

## Sheet: TableS9_Day21
Table S9. DAVID gene expression clustering from beef cattle fed deoxynivalenol and fumonisins in combination at Day 21.
Annotation Cluster 1	Enrichment Score: 7.303965860932542
Category	Term	Count	%	p-value	Genes	List Total	Pop Hits	Pop Total	Fold Enrichment	Bonferroni	Benjamini	FDR
UP_KEYWORDS	Intermediate filament	10	12.3457	2.93302e-12	ENSBTAG00000046089, ENSBTAG00000007583, ENSBTAG00000006806, ENSBTAG00000020824, ENSBTAG00000030546, ENSBTAG00000039261, ENSBTAG00000030548, ENSBTAG00000030542, ENSBTAG00000039891, ENSBTAG00000007144	79	44	13367	38.4551	2.81567e-10	2.8157e-10	2.55172e-10
INTERPRO	IPR001664:Intermediate filament protein	10	12.3457	1.11731e-11	ENSBTAG00000046089, ENSBTAG00000007583, ENSBTAG00000006806, ENSBTAG00000020824, ENSBTAG00000030546, ENSBTAG00000039261, ENSBTAG00000030548, ENSBTAG00000030542, ENSBTAG00000039891, ENSBTAG00000007144	79	48	12637	33.3254	1.98881e-09	1.98881e-09	1.92178e-09
SMART	SM01391:SM01391	10	12.3457	2.02562e-11	ENSBTAG00000046089, ENSBTAG00000007583, ENSBTAG00000006806, ENSBTAG00000020824, ENSBTAG00000030546, ENSBTAG00000039261, ENSBTAG00000030548, ENSBTAG00000030542, ENSBTAG00000039891, ENSBTAG00000007144	49	46	6705	29.7471	8.71018e-10	8.71017e-10	8.71017e-10
UP_SEQ_FEATURE	region of interest:Tail	8	9.87654	1.63965e-10	ENSBTAG00000007583, ENSBTAG00000006806, ENSBTAG00000020824, ENSBTAG00000030546, ENSBTAG00000030548, ENSBTAG00000030542, ENSBTAG00000039891, ENSBTAG00000007144	37	23	4792	45.0482	2.00038e-08	9.44028e-09	8.59603e-09
UP_SEQ_FEATURE	region of interest:Coil 2	8	9.87654	1.63965e-10	ENSBTAG00000007583, ENSBTAG00000006806, ENSBTAG00000020824, ENSBTAG00000030546, ENSBTAG00000030548, ENSBTAG00000030542, ENSBTAG00000039891, ENSBTAG00000007144	37	23	4792	45.0482	2.00038e-08	9.44028e-09	8.59603e-09
GOTERM_MF_DIRECT	GO:0005198~structural molecule activity	11	13.5802	2.05705e-10	ENSBTAG00000046089, ENSBTAG00000007583, ENSBTAG00000006806, ENSBTAG00000015106, ENSBTAG00000020824, ENSBTAG00000030546, ENSBTAG00000039261, ENSBTAG00000030548, ENSBTAG00000030542, ENSBTAG00000039891, ENSBTAG00000007144	63	91	9812	18.8264	1.81021e-08	1.8102e-08	1.76906e-08
UP_SEQ_FEATURE	region of interest:Rod	8	9.87654	2.30251e-10	ENSBTAG00000007583, ENSBTAG00000006806, ENSBTAG00000020824, ENSBTAG00000030546, ENSBTAG00000030548, ENSBTAG00000030542, ENSBTAG00000039891, ENSBTAG00000007144	37	24	4792	43.1712	2.80906e-08	9.44028e-09	8.59603e-09
UP_KEYWORDS	Keratin	8	9.87654	6.61918e-10	ENSBTAG00000007583, ENSBTAG00000006806, ENSBTAG00000020824, ENSBTAG00000030546, ENSBTAG00000030548, ENSBTAG00000030542, ENSBTAG00000039891, ENSBTAG00000007144	79	33	13367	41.0188	6.35441e-08	3.17721e-08	2.87934e-08
UP_SEQ_FEATURE	region of interest:Linker 1	7	8.64198	4.17588e-09	ENSBTAG00000006806, ENSBTAG00000020824, ENSBTAG00000030546, ENSBTAG00000030548, ENSBTAG00000030542, ENSBTAG00000039891, ENSBTAG00000007144	37	20	4792	45.3297	5.09457e-07	7.33761e-08	6.6814e-08
UP_SEQ_FEATURE	region of interest:Linker 12	7	8.64198	4.17588e-09	ENSBTAG00000006806, ENSBTAG00000020824, ENSBTAG00000030546, ENSBTAG00000030548, ENSBTAG00000030542, ENSBTAG00000039891, ENSBTAG00000007144	37	20	4792	45.3297	5.09457e-07	7.33761e-08	6.6814e-08
UP_SEQ_FEATURE	region of interest:Coil 1A	7	8.64198	4.17588e-09	ENSBTAG00000006806, ENSBTAG00000020824, ENSBTAG00000030546, ENSBTAG00000030548, ENSBTAG00000030542, ENSBTAG00000039891, ENSBTAG00000007144	37	20	4792	45.3297	5.09457e-07	7.33761e-08	6.6814e-08
UP_SEQ_FEATURE	region of interest:Coil 1B	7	8.64198	4.17588e-09	ENSBTAG00000006806, ENSBTAG00000020824, ENSBTAG00000030546, ENSBTAG00000030548, ENSBTAG00000030542, ENSBTAG00000039891, ENSBTAG00000007144	37	20	4792	45.3297	5.09457e-07	7.33761e-08	6.6814e-08
UP_SEQ_FEATURE	region of interest:Head	7	8.64198	5.81479e-09	ENSBTAG00000006806, ENSBTAG00000020824, ENSBTAG00000030546, ENSBTAG00000030548, ENSBTAG00000030542, ENSBTAG00000039891, ENSBTAG00000007144	37	21	4792	43.1712	7.09404e-07	8.94023e-08	8.1407e-08
INTERPRO	IPR018039:Intermediate filament protein, conserved site	7	8.64198	1.07313e-07	ENSBTAG00000046089, ENSBTAG00000007583, ENSBTAG00000006806, ENSBTAG00000020824, ENSBTAG00000039261, ENSBTAG00000039891, ENSBTAG00000007144	79	38	12637	29.4667	1.91015e-05	8.79288e-06	8.49649e-06
GOTERM_CC_DIRECT	GO:0005882~intermediate filament	7	8.64198	1.13821e-07	ENSBTAG00000007583, ENSBTAG00000006806, ENSBTAG00000015106, ENSBTAG00000020824, ENSBTAG00000030546, ENSBTAG00000030548, ENSBTAG00000030542	72	39	11671	29.0944	8.42274e-06	8.42278e-06	8.19514e-06
INTERPRO	IPR002957:Keratin, type I	6	7.40741	1.48195e-07	ENSBTAG00000007583, ENSBTAG00000006806, ENSBTAG00000020824, ENSBTAG00000030546, ENSBTAG00000030548, ENSBTAG00000030542	79	21	12637	45.7034	2.63783e-05	8.79288e-06	8.49649e-06
GOTERM_CC_DIRECT	GO:0045095~keratin filament	5	6.17284	6.3942e-05	ENSBTAG00000046089, ENSBTAG00000007583, ENSBTAG00000039261, ENSBTAG00000039891, ENSBTAG00000007144	72	36	11671	22.5135	0.00472068	0.000946342	0.000920765
GOTERM_BP_DIRECT	GO:0031069~hair follicle morphogenesis	4	4.93827	0.000102299	ENSBTAG00000006806, ENSBTAG00000030548, ENSBTAG00000030542, ENSBTAG00000039891	63	16	10557	41.8929	0.0301258	0.0152937	0.0149868
UP_SEQ_FEATURE	compositionally biased region:Gly-rich	5	6.17284	0.000119048	ENSBTAG00000006806, ENSBTAG00000030546, ENSBTAG00000030548, ENSBTAG00000030542, ENSBTAG00000039891	37	35	4792	18.5019	0.0144197	0.00133117	0.00121212
INTERPRO	IPR003054:Type II keratin	4	4.93827	0.000144541	ENSBTAG00000046089, ENSBTAG00000039261, ENSBTAG00000039891, ENSBTAG00000007144	79	17	12637	37.6381	0.0254019	0.00367546	0.00355157
UP_KEYWORDS	Coiled coil	17	20.9877	0.112083	ENSBTAG00000009012, ENSBTAG00000007583, ENSBTAG00000015106, ENSBTAG00000020824, ENSBTAG00000022779, ENSBTAG00000014829, ENSBTAG00000001042, ENSBTAG00000006342, ENSBTAG00000007144, ENSBTAG00000046089, ENSBTAG00000006806, ENSBTAG00000030546, ENSBTAG00000039261, ENSBTAG00000030548, ENSBTAG00000019140, ENSBTAG00000039891, ENSBTAG00000030542	79	1995	13367	1.44183	0.999989	0.540161	0.489521
UP_KEYWORDS	Cytoplasm	7	8.64198	0.909513	ENSBTAG00000007583, ENSBTAG00000012456, ENSBTAG00000006806, ENSBTAG00000030548, ENSBTAG00000030542, ENSBTAG00000039891, ENSBTAG00000037526	79	1573	13367	0.752967	1	1	0.915789
Annotation Cluster 2	Enrichment Score: 3.0514742916413105
Category	Term	Count	%	p-value	Genes	List Total	Pop Hits	Pop Total	Fold Enrichment	Bonferroni	Benjamini	FDR
UP_KEYWORDS	Glycoprotein	17	20.9877	2.31974e-05	ENSBTAG00000009012, ENSBTAG00000013103, ENSBTAG00000034373, ENSBTAG00000013831, ENSBTAG00000012456, ENSBTAG00000027051, ENSBTAG00000007073, ENSBTAG00000024177, ENSBTAG00000021466, ENSBTAG00000020374, ENSBTAG00000008951, ENSBTAG00000003353, ENSBTAG00000021176, ENSBTAG00000031889, ENSBTAG00000003505, ENSBTAG00000001745, ENSBTAG00000032455	79	843	13367	3.41215	0.00222449	0.000445389	0.000403634
UP_KEYWORDS	Disulfide bond	18	22.2222	0.000103941	ENSBTAG00000009012, ENSBTAG00000013103, ENSBTAG00000004381, ENSBTAG00000007583, ENSBTAG00000012456, ENSBTAG00000027051, ENSBTAG00000007073, ENSBTAG00000021466, ENSBTAG00000020374, ENSBTAG00000008951, ENSBTAG00000009773, ENSBTAG00000003353, ENSBTAG00000021176, ENSBTAG00000003505, ENSBTAG00000001745, ENSBTAG00000012370, ENSBTAG00000013472, ENSBTAG00000016820	79	1060	13367	2.87325	0.00992923	0.00166306	0.00150714
UP_SEQ_FEATURE	signal peptide	14	17.284	0.000632706	ENSBTAG00000009012, ENSBTAG00000013103, ENSBTAG00000034373, ENSBTAG00000013831, ENSBTAG00000012456, ENSBTAG00000007073, ENSBTAG00000020374, ENSBTAG00000008951, ENSBTAG00000021176, ENSBTAG00000003505, ENSBTAG00000001745, ENSBTAG00000012370, ENSBTAG00000013472, ENSBTAG00000016820	37	661	4792	2.7431	0.0743088	0.00648524	0.00590526
UP_KEYWORDS	Secreted	10	12.3457	0.00205536	ENSBTAG00000009012, ENSBTAG00000021176, ENSBTAG00000013103, ENSBTAG00000007073, ENSBTAG00000003505, ENSBTAG00000001745, ENSBTAG00000012370, ENSBTAG00000013472, ENSBTAG00000016820, ENSBTAG00000021466	79	487	13367	3.47438	0.179235	0.0246644	0.0223521
UP_SEQ_FEATURE	disulfide bond	11	13.5802	0.00501789	ENSBTAG00000009012, ENSBTAG00000021176, ENSBTAG00000012456, ENSBTAG00000027051, ENSBTAG00000007073, ENSBTAG00000003505, ENSBTAG00000001745, ENSBTAG00000012370, ENSBTAG00000016820, ENSBTAG00000021466, ENSBTAG00000020374	37	539	4792	2.64313	0.458669	0.047477	0.0432311
UP_SEQ_FEATURE	glycosylation site:N-linked (GlcNAc...)	11	13.5802	0.0312117	ENSBTAG00000009012, ENSBTAG00000021176, ENSBTAG00000034373, ENSBTAG00000012456, ENSBTAG00000013831, ENSBTAG00000027051, ENSBTAG00000007073, ENSBTAG00000003505, ENSBTAG00000020374, ENSBTAG00000008951, ENSBTAG00000003353	37	707	4792	2.01506	0.979111	0.166914	0.151987
Annotation Cluster 3	Enrichment Score: 3.0494372500154956
Category	Term	Count	%	p-value	Genes	List Total	Pop Hits	Pop Total	Fold Enrichment	Bonferroni	Benjamini	FDR
UP_SEQ_FEATURE	metal ion-binding site:Iron (heme distal ligand)	4	4.93827	1.33549e-05	ENSBTAG00000026418, ENSBTAG00000038748, ENSBTAG00000026417, ENSBTAG00000037644	37	7	4792	74.0077	0.00162798	0.000182517	0.000166194
GOTERM_CC_DIRECT	GO:0005833~hemoglobin complex	4	4.93827	1.76549e-05	ENSBTAG00000026418, ENSBTAG00000038748, ENSBTAG00000026417, ENSBTAG00000037644	72	9	11671	72.0432	0.00130562	0.000326615	0.000317787
UP_SEQ_FEATURE	metal ion-binding site:Iron (heme proximal ligand)	4	4.93827	2.12575e-05	ENSBTAG00000026418, ENSBTAG00000038748, ENSBTAG00000026417, ENSBTAG00000037644	37	8	4792	64.7568	0.00259008	0.000261467	0.000238084
UP_KEYWORDS	Oxygen transport	4	4.93827	2.22721e-05	ENSBTAG00000026418, ENSBTAG00000038748, ENSBTAG00000026417, ENSBTAG00000037644	79	10	13367	67.681	0.00213586	0.000445389	0.000403634
INTERPRO	IPR000971:Globin	4	4.93827	2.63145e-05	ENSBTAG00000026418, ENSBTAG00000038748, ENSBTAG00000026417, ENSBTAG00000037644	79	10	12637	63.9848	0.00467309	0.00106864	0.00103262
GOTERM_MF_DIRECT	GO:0005344~oxygen transporter activity	4	4.93827	2.79369e-05	ENSBTAG00000026418, ENSBTAG00000038748, ENSBTAG00000026417, ENSBTAG00000037644	63	10	9812	62.2984	0.00245546	0.00122922	0.00120129
INTERPRO	IPR009050:Globin-like	4	4.93827	3.60216e-05	ENSBTAG00000026418, ENSBTAG00000038748, ENSBTAG00000026417, ENSBTAG00000037644	79	11	12637	58.168	0.00639146	0.00106864	0.00103262
INTERPRO	IPR012292:Globin, structural domain	4	4.93827	3.60216e-05	ENSBTAG00000026418, ENSBTAG00000038748, ENSBTAG00000026417, ENSBTAG00000037644	79	11	12637	58.168	0.00639146	0.00106864	0.00103262
GOTERM_MF_DIRECT	GO:0019825~oxygen binding	4	4.93827	6.56875e-05	ENSBTAG00000026418, ENSBTAG00000038748, ENSBTAG00000026417, ENSBTAG00000037644	63	13	9812	47.9219	0.00576401	0.00192683	0.00188304
GOTERM_BP_DIRECT	GO:0015671~oxygen transport	3	3.7037	0.000501396	ENSBTAG00000026418, ENSBTAG00000038748, ENSBTAG00000037644	63	6	10557	83.7857	0.139253	0.0374794	0.0367273
UP_KEYWORDS	Heme	4	4.93827	0.0110013	ENSBTAG00000026418, ENSBTAG00000038748, ENSBTAG00000026417, ENSBTAG00000037644	79	79	13367	8.56722	0.654227	0.117347	0.106345
UP_SEQ_FEATURE	sequence variant	4	4.93827	0.0188109	ENSBTAG00000026418, ENSBTAG00000038748, ENSBTAG00000026417, ENSBTAG00000037644	37	76	4792	6.8165	0.90141	0.121776	0.110885
GOTERM_MF_DIRECT	GO:0020037~heme binding	4	4.93827	0.0191238	ENSBTAG00000026418, ENSBTAG00000038748, ENSBTAG00000026417, ENSBTAG00000037644	63	90	9812	6.92205	0.81717	0.240414	0.23495
KEGG_PATHWAY	bta05143:African trypanosomiasis	3	3.7037	0.0192199	ENSBTAG00000026418, ENSBTAG00000038748, ENSBTAG00000026417	34	33	5057	13.5214	0.675545	0.278689	0.278689
UP_KEYWORDS	Polymorphism	3	3.7037	0.0318941	ENSBTAG00000026418, ENSBTAG00000038748, ENSBTAG00000026417	79	48	13367	10.5752	0.955476	0.235526	0.213445
GOTERM_MF_DIRECT	GO:0005506~iron ion binding	4	4.93827	0.0329103	ENSBTAG00000026418, ENSBTAG00000038748, ENSBTAG00000026417, ENSBTAG00000037644	63	111	9812	5.61247	0.947389	0.362014	0.353786
KEGG_PATHWAY	bta05144:Malaria	3	3.7037	0.0357481	ENSBTAG00000026418, ENSBTAG00000038748, ENSBTAG00000026417	34	46	5057	9.70013	0.878926	0.345565	0.345565
UP_KEYWORDS	Iron	4	4.93827	0.0846665	ENSBTAG00000026418, ENSBTAG00000038748, ENSBTAG00000026417, ENSBTAG00000037644	79	177	13367	3.82379	0.999795	0.478117	0.433293
UP_KEYWORDS	Transport	9	11.1111	0.135695	ENSBTAG00000018280, ENSBTAG00000026418, ENSBTAG00000038748, ENSBTAG00000026417, ENSBTAG00000008294, ENSBTAG00000016820, ENSBTAG00000037526, ENSBTAG00000037644, ENSBTAG00000003353	79	873	13367	1.74436	0.999999	0.540161	0.489521
Annotation Cluster 4	Enrichment Score: 1.9783626267730243
Category	Term	Count	%	p-value	Genes	List Total	Pop Hits	Pop Total	Fold Enrichment	Bonferroni	Benjamini	FDR
GOTERM_BP_DIRECT	GO:0030199~collagen fibril organization	4	4.93827	0.000357558	ENSBTAG00000013103, ENSBTAG00000001745, ENSBTAG00000013472, ENSBTAG00000021466	63	24	10557	27.9286	0.10141	0.0356366	0.0349215
GOTERM_MF_DIRECT	GO:0005201~extracellular matrix structural constituent	4	4.93827	0.000500453	ENSBTAG00000013103, ENSBTAG00000012370, ENSBTAG00000013472, ENSBTAG00000021466	63	25	9812	24.9194	0.0430947	0.01101	0.0107597
INTERPRO	IPR000885:Fibrillar collagen, C-terminal	3	3.7037	0.000774165	ENSBTAG00000013103, ENSBTAG00000013472, ENSBTAG00000021466	79	7	12637	68.5552	0.128775	0.0172252	0.0166446
UP_KEYWORDS	Extracellular matrix	5	6.17284	0.000860699	ENSBTAG00000013103, ENSBTAG00000003505, ENSBTAG00000001745, ENSBTAG00000013472, ENSBTAG00000021466	79	73	13367	11.5892	0.0793384	0.0118039	0.0106973
SMART	SM00038:COLFI	3	3.7037	0.0010301	ENSBTAG00000013103, ENSBTAG00000013472, ENSBTAG00000021466	49	7	6705	58.6443	0.0433493	0.0221471	0.0221471
UP_KEYWORDS	Secreted	10	12.3457	0.00205536	ENSBTAG00000009012, ENSBTAG00000021176, ENSBTAG00000013103, ENSBTAG00000007073, ENSBTAG00000003505, ENSBTAG00000001745, ENSBTAG00000012370, ENSBTAG00000013472, ENSBTAG00000016820, ENSBTAG00000021466	79	487	13367	3.47438	0.179235	0.0246644	0.0223521
KEGG_PATHWAY	bta04974:Protein digestion and absorption	4	4.93827	0.00642005	ENSBTAG00000013103, ENSBTAG00000007073, ENSBTAG00000013472, ENSBTAG00000021466	34	59	5057	10.0837	0.311723	0.183882	0.183882
KEGG_PATHWAY	bta04512:ECM-receptor interaction	4	4.93827	0.00951116	ENSBTAG00000013103, ENSBTAG00000017507, ENSBTAG00000013472, ENSBTAG00000021466	34	68	5057	8.74913	0.425519	0.183882	0.183882
UP_KEYWORDS	Hydroxylation	3	3.7037	0.0157897	ENSBTAG00000013103, ENSBTAG00000013472, ENSBTAG00000021466	79	33	13367	15.382	0.783011	0.151581	0.137371
UP_KEYWORDS	Collagen	3	3.7037	0.0196204	ENSBTAG00000013103, ENSBTAG00000013472, ENSBTAG00000021466	79	37	13367	13.7191	0.850772	0.156963	0.142248
GOTERM_CC_DIRECT	GO:0005581~collagen trimer	3	3.7037	0.0211865	ENSBTAG00000013103, ENSBTAG00000013472, ENSBTAG00000021466	72	37	11671	13.143	0.79498	0.15678	0.152543
GOTERM_BP_DIRECT	GO:0071230~cellular response to amino acid stimulus	3	3.7037	0.02294	ENSBTAG00000013103, ENSBTAG00000013472, ENSBTAG00000021466	63	40	10557	12.5679	0.999031	0.535639	0.524891
INTERPRO	IPR008160:Collagen triple helix repeat	3	3.7037	0.0339948	ENSBTAG00000013103, ENSBTAG00000013472, ENSBTAG00000021466	79	47	12637	10.2103	0.99788	0.403405	0.389807
KEGG_PATHWAY	bta05146:Amoebiasis	3	3.7037	0.116047	ENSBTAG00000013103, ENSBTAG00000013472, ENSBTAG00000021466	34	90	5057	4.95784	0.999219	0.96153	0.96153
KEGG_PATHWAY	bta04611:Platelet activation	3	3.7037	0.169821	ENSBTAG00000013103, ENSBTAG00000013472, ENSBTAG00000021466	34	114	5057	3.91409	0.999979	1	1
KEGG_PATHWAY	bta04510:Focal adhesion	3	3.7037	0.292932	ENSBTAG00000013103, ENSBTAG00000013472, ENSBTAG00000021466	34	165	5057	2.70428	1	1	1
KEGG_PATHWAY	bta04151:PI3K-Akt signaling pathway	3	3.7037	0.512112	ENSBTAG00000013103, ENSBTAG00000013472, ENSBTAG00000021466	34	260	5057	1.71618	1	1	1
Annotation Cluster 5	Enrichment Score: 1.0843887258550131
Category	Term	Count	%	p-value	Genes	List Total	Pop Hits	Pop Total	Fold Enrichment	Bonferroni	Benjamini	FDR
GOTERM_BP_DIRECT	GO:0050830~defense response to Gram-positive bacterium	4	4.93827	0.00244642	ENSBTAG00000031889, ENSBTAG00000020872, ENSBTAG00000024177, ENSBTAG00000032455	63	46	10557	14.5714	0.519234	0.121913	0.119467
GOTERM_BP_DIRECT	GO:0002227~innate immune response in mucosa	3	3.7037	0.00339224	ENSBTAG00000031889, ENSBTAG00000024177, ENSBTAG00000032455	63	15	10557	33.5143	0.637961	0.126785	0.124241
GOTERM_BP_DIRECT	GO:0019731~antibacterial humoral response	3	3.7037	0.0043607	ENSBTAG00000031889, ENSBTAG00000024177, ENSBTAG00000032455	63	17	10557	29.5714	0.729289	0.144872	0.141965
INTERPRO	IPR000558:Histone H2B	3	3.7037	0.00802032	ENSBTAG00000031889, ENSBTAG00000024177, ENSBTAG00000032455	79	22	12637	21.813	0.761497	0.158624	0.153277
SMART	SM00427:H2B	3	3.7037	0.010582	ENSBTAG00000031889, ENSBTAG00000024177, ENSBTAG00000032455	49	22	6705	18.6596	0.367104	0.151675	0.151675
GOTERM_CC_DIRECT	GO:0000788~nuclear nucleosome	3	3.7037	0.0107919	ENSBTAG00000031889, ENSBTAG00000024177, ENSBTAG00000032455	72	26	11671	18.7035	0.55199	0.112206	0.109174
KEGG_PATHWAY	bta05322:Systemic lupus erythematosus	4	4.93827	0.025968	ENSBTAG00000008592, ENSBTAG00000031889, ENSBTAG00000024177, ENSBTAG00000032455	34	99	5057	6.00951	0.782606	0.301228	0.301228
UP_KEYWORDS	Nucleosome core	3	3.7037	0.0395686	ENSBTAG00000031889, ENSBTAG00000024177, ENSBTAG00000032455	79	54	13367	9.40014	0.979262	0.271328	0.245891
INTERPRO	IPR007125:Histone core	3	3.7037	0.0408877	ENSBTAG00000031889, ENSBTAG00000024177, ENSBTAG00000032455	79	52	12637	9.22858	0.999407	0.454876	0.439543
GOTERM_BP_DIRECT	GO:0006334~nucleosome assembly	3	3.7037	0.0603776	ENSBTAG00000031889, ENSBTAG00000024177, ENSBTAG00000032455	63	68	10557	7.39286	1	0.902645	0.884532
INTERPRO	IPR009072:Histone-fold	3	3.7037	0.0873591	ENSBTAG00000031889, ENSBTAG00000024177, ENSBTAG00000032455	79	80	12637	5.99858	1	0.863884	0.834765
KEGG_PATHWAY	bta05034:Alcoholism	3	3.7037	0.200525	ENSBTAG00000031889, ENSBTAG00000024177, ENSBTAG00000032455	34	127	5057	3.51343	0.999998	1	1
UP_KEYWORDS	Chromosome	3	3.7037	0.233136	ENSBTAG00000031889, ENSBTAG00000024177, ENSBTAG00000032455	79	157	13367	3.23317	1	0.799324	0.724387
UP_KEYWORDS	Isopeptide bond	4	4.93827	0.282101	ENSBTAG00000006806, ENSBTAG00000031889, ENSBTAG00000024177, ENSBTAG00000032455	79	317	13367	2.13505	1	0.933852	0.846303
KEGG_PATHWAY	bta05203:Viral carcinogenesis	3	3.7037	0.314892	ENSBTAG00000031889, ENSBTAG00000024177, ENSBTAG00000032455	34	174	5057	2.5644	1	1	1
GOTERM_MF_DIRECT	GO:0003677~DNA binding	5	6.17284	0.387949	ENSBTAG00000001511, ENSBTAG00000031889, ENSBTAG00000014829, ENSBTAG00000024177, ENSBTAG00000032455	63	499	9812	1.56058	1	1	0.988506
UP_KEYWORDS	Methylation	3	3.7037	0.499908	ENSBTAG00000031889, ENSBTAG00000024177, ENSBTAG00000032455	79	286	13367	1.77485	1	1	0.915789
UP_KEYWORDS	Ubl conjugation	4	4.93827	0.539056	ENSBTAG00000006806, ENSBTAG00000031889, ENSBTAG00000024177, ENSBTAG00000032455	79	483	13367	1.40126	1	1	0.915789
UP_KEYWORDS	DNA-binding	4	4.93827	0.588345	ENSBTAG00000031889, ENSBTAG00000014829, ENSBTAG00000024177, ENSBTAG00000032455	79	519	13367	1.30407	1	1	0.915789
UP_KEYWORDS	Acetylation	8	9.87654	0.76272	ENSBTAG00000026418, ENSBTAG00000038748, ENSBTAG00000031889, ENSBTAG00000026417, ENSBTAG00000002735, ENSBTAG00000037526, ENSBTAG00000024177, ENSBTAG00000032455	79	1461	13367	0.926503	1	1	0.915789
GOTERM_CC_DIRECT	GO:0005654~nucleoplasm	4	4.93827	0.981967	ENSBTAG00000027051, ENSBTAG00000031889, ENSBTAG00000024177, ENSBTAG00000032455	72	1206	11671	0.537636	1	1	0.986301
UP_KEYWORDS	Nucleus	5	6.17284	0.990185	ENSBTAG00000007583, ENSBTAG00000031889, ENSBTAG00000037526, ENSBTAG00000024177, ENSBTAG00000032455	79	1646	13367	0.513981	1	1	0.990185
Annotation Cluster 6	Enrichment Score: 1.011128740518691
Category	Term	Count	%	p-value	Genes	List Total	Pop Hits	Pop Total	Fold Enrichment	Bonferroni	Benjamini	FDR
UP_KEYWORDS	Transmembrane helix	26	32.0988	0.0479483	ENSBTAG00000008592, ENSBTAG00000012456, ENSBTAG00000027051, ENSBTAG00000012976, ENSBTAG00000008294, ENSBTAG00000017507, ENSBTAG00000010735, ENSBTAG00000020872, ENSBTAG00000020374, ENSBTAG00000020097, ENSBTAG00000038042, ENSBTAG00000015163, ENSBTAG00000037735, ENSBTAG00000013555, ENSBTAG00000004381, ENSBTAG00000013831, ENSBTAG00000018869, ENSBTAG00000002340, ENSBTAG00000014829, ENSBTAG00000009773,…	79	3113	13367	1.41319	0.991059	0.298577	0.270585
UP_KEYWORDS	Transmembrane	26	32.0988	0.0497628	ENSBTAG00000008592, ENSBTAG00000012456, ENSBTAG00000027051, ENSBTAG00000012976, ENSBTAG00000008294, ENSBTAG00000017507, ENSBTAG00000010735, ENSBTAG00000020872, ENSBTAG00000020374, ENSBTAG00000020097, ENSBTAG00000038042, ENSBTAG00000015163, ENSBTAG00000037735, ENSBTAG00000013555, ENSBTAG00000004381, ENSBTAG00000013831, ENSBTAG00000018869, ENSBTAG00000002340, ENSBTAG00000014829, ENSBTAG00000009773,…	79	3124	13367	1.40822	0.992555	0.298577	0.270585
UP_KEYWORDS	Membrane	28	34.5679	0.122028	ENSBTAG00000008592, ENSBTAG00000012456, ENSBTAG00000027051, ENSBTAG00000012976, ENSBTAG00000008294, ENSBTAG00000017507, ENSBTAG00000010735, ENSBTAG00000020872, ENSBTAG00000020374, ENSBTAG00000008951, ENSBTAG00000020097, ENSBTAG00000038042, ENSBTAG00000015163, ENSBTAG00000037735, ENSBTAG00000013555, ENSBTAG00000004381, ENSBTAG00000034373, ENSBTAG00000013831, ENSBTAG00000018869, ENSBTAG00000002340,…	79	3748	13367	1.26405	0.999996	0.540161	0.489521
GOTERM_CC_DIRECT	GO:0016021~integral component of membrane	19	23.4568	0.30999	ENSBTAG00000013555, ENSBTAG00000008592, ENSBTAG00000013831, ENSBTAG00000012456, ENSBTAG00000027051, ENSBTAG00000012976, ENSBTAG00000018869, ENSBTAG00000017507, ENSBTAG00000010735, ENSBTAG00000014829, ENSBTAG00000020374, ENSBTAG00000009773, ENSBTAG00000022960, ENSBTAG00000020097, ENSBTAG00000004824, ENSBTAG00000017592, ENSBTAG00000038042, ENSBTAG00000015163, ENSBTAG00000018203	72	2603	11671	1.18319	1	1	0.986301
Annotation Cluster 7	Enrichment Score: 0.8626655729872813
Category	Term	Count	%	p-value	Genes	List Total	Pop Hits	Pop Total	Fold Enrichment	Bonferroni	Benjamini	FDR
INTERPRO	IPR003599:Immunoglobulin subtype	5	6.17284	0.0655186	ENSBTAG00000008592, ENSBTAG00000012456, ENSBTAG00000018869, ENSBTAG00000045861, ENSBTAG00000018203	79	246	12637	3.25126	0.999994	0.686018	0.662894
SMART	SM00409:IG	5	6.17284	0.0981607	ENSBTAG00000008592, ENSBTAG00000012456, ENSBTAG00000018869, ENSBTAG00000045861, ENSBTAG00000018203	49	246	6705	2.78123	0.988236	1	1
INTERPRO	IPR007110:Immunoglobulin-like domain	5	6.17284	0.133282	ENSBTAG00000008592, ENSBTAG00000012456, ENSBTAG00000018869, ENSBTAG00000045861, ENSBTAG00000018203	79	318	12637	2.51513	1	0.933205	0.901748
INTERPRO	IPR013783:Immunoglobulin-like fold	6	7.40741	0.140053	ENSBTAG00000008592, ENSBTAG00000012456, ENSBTAG00000001785, ENSBTAG00000018869, ENSBTAG00000045861, ENSBTAG00000018203	79	445	12637	2.15679	1	0.933205	0.901748
INTERPRO	IPR003598:Immunoglobulin subtype 2	3	3.7037	0.211709	ENSBTAG00000008592, ENSBTAG00000012456, ENSBTAG00000045861	79	139	12637	3.45242	1	1	0.971751
SMART	SM00408:IGc2	3	3.7037	0.262362	ENSBTAG00000008592, ENSBTAG00000012456, ENSBTAG00000045861	49	139	6705	2.95331	0.999998	1	1
Annotation Cluster 8	Enrichment Score: 0.6531725971338348
Category	Term	Count	%	p-value	Genes	List Total	Pop Hits	Pop Total	Fold Enrichment	Bonferroni	Benjamini	FDR
INTERPRO	IPR000276:G protein-coupled receptor, rhodopsin-like	4	4.93827	0.13169	ENSBTAG00000027051, ENSBTAG00000038042, ENSBTAG00000037735, ENSBTAG00000020872	79	204	12637	3.13651	1	0.933205	0.901748
INTERPRO	IPR017452:GPCR, rhodopsin-like, 7TM	4	4.93827	0.141554	ENSBTAG00000027051, ENSBTAG00000038042, ENSBTAG00000037735, ENSBTAG00000020872	79	211	12637	3.03246	1	0.933205	0.901748
UP_KEYWORDS	Receptor	6	7.40741	0.184728	ENSBTAG00000013555, ENSBTAG00000008592, ENSBTAG00000027051, ENSBTAG00000038042, ENSBTAG00000037735, ENSBTAG00000020872	79	518	13367	1.95987	1	0.65681	0.595234
GOTERM_BP_DIRECT	GO:0006954~inflammatory response	3	3.7037	0.272354	ENSBTAG00000027051, ENSBTAG00000037735, ENSBTAG00000020872	63	174	10557	2.88916	1	1	0.983221
UP_KEYWORDS	G-protein coupled receptor	3	3.7037	0.328192	ENSBTAG00000027051, ENSBTAG00000038042, ENSBTAG00000020872	79	201	13367	2.52541	1	0.986955	0.894428
UP_KEYWORDS	Transducer	3	3.7037	0.391468	ENSBTAG00000027051, ENSBTAG00000038042, ENSBTAG00000020872	79	231	13367	2.19744	1	1	0.915789
Annotation Cluster 9	Enrichment Score: 0.5908736386783126
Category	Term	Count	%	p-value	Genes	List Total	Pop Hits	Pop Total	Fold Enrichment	Bonferroni	Benjamini	FDR
UP_SEQ_FEATURE	glycosylation site:N-linked (GlcNAc...)	11	13.5802	0.0312117	ENSBTAG00000009012, ENSBTAG00000021176, ENSBTAG00000034373, ENSBTAG00000012456, ENSBTAG00000013831, ENSBTAG00000027051, ENSBTAG00000007073, ENSBTAG00000003505, ENSBTAG00000020374, ENSBTAG00000008951, ENSBTAG00000003353	37	707	4792	2.01506	0.979111	0.166914	0.151987
UP_SEQ_FEATURE	topological domain:Extracellular	6	7.40741	0.169688	ENSBTAG00000012456, ENSBTAG00000013831, ENSBTAG00000027051, ENSBTAG00000008294, ENSBTAG00000020374, ENSBTAG00000003353	37	394	4792	1.97229	1	0.549252	0.500132
UP_SEQ_FEATURE	topological domain:Cytoplasmic	6	7.40741	0.449773	ENSBTAG00000012456, ENSBTAG00000013831, ENSBTAG00000027051, ENSBTAG00000008294, ENSBTAG00000020374, ENSBTAG00000003353	37	583	4792	1.3329	1	1	0.918033
UP_KEYWORDS	Cell membrane	5	6.17284	0.518449	ENSBTAG00000034373, ENSBTAG00000013831, ENSBTAG00000027051, ENSBTAG00000008951, ENSBTAG00000003353	79	641	13367	1.31983	1	1	0.915789
UP_SEQ_FEATURE	transmembrane region	6	7.40741	0.899425	ENSBTAG00000012456, ENSBTAG00000013831, ENSBTAG00000027051, ENSBTAG00000008294, ENSBTAG00000020374, ENSBTAG00000003353	37	1003	4792	0.774757	1	1	0.918033

## Sheet: TableS10_Day21Down
Table S10. DAVID gene expression clustering of downregulated terms from beef cattle fed deoxynivalenol and fumonisins in combination at Day 21.
Annotation Cluster 1	Enrichment Score: 2.2703687776416714
Category	Term	Count	%	p-value	Genes	List Total	Pop Hits	Pop Total	Fold Enrichment	Bonferroni	Benjamini	FDR
UP_KEYWORDS	Transmembrane helix	18	48.6486	0.00138374	ENSBTAG00000013555, ENSBTAG00000008592, ENSBTAG00000012456, ENSBTAG00000027051, ENSBTAG00000012976, ENSBTAG00000018869, ENSBTAG00000008294, ENSBTAG00000017507, ENSBTAG00000002340, ENSBTAG00000014829, ENSBTAG00000020872, ENSBTAG00000009773, ENSBTAG00000003353, ENSBTAG00000018280, ENSBTAG00000017592, ENSBTAG00000038042, ENSBTAG00000037735, ENSBTAG00000018203	37	3113	13367	2.08894	0.0886011	0.0336195	0.0336195
UP_KEYWORDS	Transmembrane	18	48.6486	0.00144258	ENSBTAG00000013555, ENSBTAG00000008592, ENSBTAG00000012456, ENSBTAG00000027051, ENSBTAG00000012976, ENSBTAG00000018869, ENSBTAG00000008294, ENSBTAG00000017507, ENSBTAG00000002340, ENSBTAG00000014829, ENSBTAG00000020872, ENSBTAG00000009773, ENSBTAG00000003353, ENSBTAG00000018280, ENSBTAG00000017592, ENSBTAG00000038042, ENSBTAG00000037735, ENSBTAG00000018203	37	3124	13367	2.08158	0.092192	0.0336195	0.0336195
UP_KEYWORDS	Membrane	19	51.3514	0.0042468	ENSBTAG00000013555, ENSBTAG00000008592, ENSBTAG00000012456, ENSBTAG00000027051, ENSBTAG00000012976, ENSBTAG00000018869, ENSBTAG00000008294, ENSBTAG00000017507, ENSBTAG00000002340, ENSBTAG00000014829, ENSBTAG00000020872, ENSBTAG00000008951, ENSBTAG00000009773, ENSBTAG00000003353, ENSBTAG00000018280, ENSBTAG00000017592, ENSBTAG00000038042, ENSBTAG00000037735, ENSBTAG00000018203	37	3748	13367	1.83141	0.248092	0.0711339	0.0711339
GOTERM_CC_DIRECT	GO:0016021~integral component of membrane	12	32.4324	0.0977845	ENSBTAG00000013555, ENSBTAG00000008592, ENSBTAG00000012456, ENSBTAG00000012976, ENSBTAG00000027051, ENSBTAG00000017592, ENSBTAG00000018869, ENSBTAG00000038042, ENSBTAG00000017507, ENSBTAG00000014829, ENSBTAG00000009773, ENSBTAG00000018203	34	2603	11671	1.58247	0.988023	0.840947	0.840947
Annotation Cluster 2	Enrichment Score: 1.9430059484140099
Category	Term	Count	%	p-value	Genes	List Total	Pop Hits	Pop Total	Fold Enrichment	Bonferroni	Benjamini	FDR
UP_SEQ_FEATURE	glycosylation site:N-linked (GlcNAc...)	7	18.9189	0.000569587	ENSBTAG00000009012, ENSBTAG00000021176, ENSBTAG00000012456, ENSBTAG00000027051, ENSBTAG00000007073, ENSBTAG00000008951, ENSBTAG00000003353	10	707	4792	4.74455	0.0208601	0.0216443	0.0216443
UP_KEYWORDS	Glycoprotein	9	24.3243	0.00150535	ENSBTAG00000009012, ENSBTAG00000021176, ENSBTAG00000012456, ENSBTAG00000027051, ENSBTAG00000031889, ENSBTAG00000007073, ENSBTAG00000032455, ENSBTAG00000008951, ENSBTAG00000003353	37	843	13367	3.85698	0.0960077	0.0336195	0.0336195
UP_SEQ_FEATURE	disulfide bond	5	13.5135	0.0125524	ENSBTAG00000009012, ENSBTAG00000021176, ENSBTAG00000012456, ENSBTAG00000027051, ENSBTAG00000007073	10	539	4792	4.44527	0.373357	0.238495	0.238495
UP_KEYWORDS	Disulfide bond	8	21.6216	0.0211331	ENSBTAG00000009012, ENSBTAG00000021176, ENSBTAG00000012456, ENSBTAG00000027051, ENSBTAG00000007073, ENSBTAG00000008951, ENSBTAG00000009773, ENSBTAG00000003353	37	1060	13367	2.72657	0.760952	0.202274	0.202274
UP_SEQ_FEATURE	signal peptide	5	13.5135	0.0254645	ENSBTAG00000009012, ENSBTAG00000021176, ENSBTAG00000012456, ENSBTAG00000007073, ENSBTAG00000008951	10	661	4792	3.62481	0.614953	0.302731	0.302731
UP_KEYWORDS	Secreted	3	8.10811	0.379439	ENSBTAG00000009012, ENSBTAG00000021176, ENSBTAG00000007073	37	487	13367	2.22548	1	1	1
Annotation Cluster 3	Enrichment Score: 1.7936540891104964
Category	Term	Count	%	p-value	Genes	List Total	Pop Hits	Pop Total	Fold Enrichment	Bonferroni	Benjamini	FDR
INTERPRO	IPR003599:Immunoglobulin subtype	5	13.5135	0.0050616	ENSBTAG00000008592, ENSBTAG00000012456, ENSBTAG00000018869, ENSBTAG00000045861, ENSBTAG00000018203	37	246	12637	6.94188	0.416022	0.26065	0.26065
SMART	SM00409:IG	5	13.5135	0.00767759	ENSBTAG00000008592, ENSBTAG00000012456, ENSBTAG00000018869, ENSBTAG00000045861, ENSBTAG00000018203	23	246	6705	5.92524	0.18787	0.207295	0.207295
INTERPRO	IPR013783:Immunoglobulin-like fold	6	16.2162	0.00810887	ENSBTAG00000008592, ENSBTAG00000012456, ENSBTAG00000001785, ENSBTAG00000018869, ENSBTAG00000045861, ENSBTAG00000018203	37	445	12637	4.60504	0.578124	0.26065	0.26065
INTERPRO	IPR007110:Immunoglobulin-like domain	5	13.5135	0.0122948	ENSBTAG00000008592, ENSBTAG00000012456, ENSBTAG00000018869, ENSBTAG00000045861, ENSBTAG00000018203	37	318	12637	5.37013	0.730538	0.26065	0.26065
INTERPRO	IPR003598:Immunoglobulin subtype 2	3	8.10811	0.0593464	ENSBTAG00000008592, ENSBTAG00000012456, ENSBTAG00000045861	37	139	12637	7.37138	0.998474	0.717062	0.717062
SMART	SM00408:IGc2	3	8.10811	0.0752465	ENSBTAG00000008592, ENSBTAG00000012456, ENSBTAG00000045861	23	139	6705	6.29184	0.879024	0.677219	0.677219
Annotation Cluster 4	Enrichment Score: 1.3711182181532438
Category	Term	Count	%	p-value	Genes	List Total	Pop Hits	Pop Total	Fold Enrichment	Bonferroni	Benjamini	FDR
UP_KEYWORDS	Receptor	6	16.2162	0.0119746	ENSBTAG00000013555, ENSBTAG00000008592, ENSBTAG00000027051, ENSBTAG00000038042, ENSBTAG00000037735, ENSBTAG00000020872	37	518	13367	4.1846	0.553869	0.133717	0.133717
INTERPRO	IPR000276:G protein-coupled receptor, rhodopsin-like	4	10.8108	0.0200186	ENSBTAG00000027051, ENSBTAG00000038042, ENSBTAG00000037735, ENSBTAG00000020872	37	204	12637	6.69687	0.882757	0.331089	0.331089
INTERPRO	IPR017452:GPCR, rhodopsin-like, 7TM	4	10.8108	0.0218644	ENSBTAG00000027051, ENSBTAG00000038042, ENSBTAG00000037735, ENSBTAG00000020872	37	211	12637	6.4747	0.903993	0.331089	0.331089
GOTERM_BP_DIRECT	GO:0006954~inflammatory response	3	8.10811	0.0870194	ENSBTAG00000027051, ENSBTAG00000037735, ENSBTAG00000020872	31	174	10557	5.87152	1	1	1
UP_KEYWORDS	G-protein coupled receptor	3	8.10811	0.101677	ENSBTAG00000027051, ENSBTAG00000038042, ENSBTAG00000020872	37	201	13367	5.39209	0.999241	0.851542	0.851542
UP_KEYWORDS	Transducer	3	8.10811	0.127944	ENSBTAG00000027051, ENSBTAG00000038042, ENSBTAG00000020872	37	231	13367	4.69182	0.999896	0.909674	0.909674
Annotation Cluster 5	Enrichment Score: 1.0351513606032816
Category	Term	Count	%	p-value	Genes	List Total	Pop Hits	Pop Total	Fold Enrichment	Bonferroni	Benjamini	FDR
UP_SEQ_FEATURE	topological domain:Extracellular	4	10.8108	0.0318664	ENSBTAG00000012456, ENSBTAG00000027051, ENSBTAG00000008294, ENSBTAG00000003353	10	394	4792	4.86497	0.698279	0.302731	0.302731
UP_SEQ_FEATURE	topological domain:Cytoplasmic	4	10.8108	0.0858973	ENSBTAG00000012456, ENSBTAG00000027051, ENSBTAG00000008294, ENSBTAG00000003353	10	583	4792	3.28782	0.963958	0.65282	0.65282
UP_SEQ_FEATURE	transmembrane region	4	10.8108	0.286571	ENSBTAG00000012456, ENSBTAG00000027051, ENSBTAG00000008294, ENSBTAG00000003353	10	1003	4792	1.91107	0.999996	1	1

## Sheet: TableS11_Day21Up
Table S11. DAVID gene expression clustering of upregulated terms from beef cattle fed deoxynivalenol and fumonisins in combination at Day 21.
Annotation Cluster 1	Enrichment Score: 8.33635697605471
Category	Term	Count	%	p-value	Genes	List Total	Pop Hits	Pop Total	Fold Enrichment	Bonferroni	Benjamini	FDR
UP_KEYWORDS	Intermediate filament	10	22.7273	6.09848e-15	ENSBTAG00000046089, ENSBTAG00000007583, ENSBTAG00000006806, ENSBTAG00000020824, ENSBTAG00000030546, ENSBTAG00000039261, ENSBTAG00000030548, ENSBTAG00000030542, ENSBTAG00000039891, ENSBTAG00000007144	42	44	13367	72.3323	3.48055e-13	3.47613e-13	2.68333e-13
INTERPRO	IPR001664:Intermediate filament protein	10	22.7273	2.37845e-14	ENSBTAG00000046089, ENSBTAG00000007583, ENSBTAG00000006806, ENSBTAG00000020824, ENSBTAG00000030546, ENSBTAG00000039261, ENSBTAG00000030548, ENSBTAG00000030542, ENSBTAG00000039891, ENSBTAG00000007144	42	48	12637	62.6835	1.78191e-12	1.78383e-12	1.59356e-12
SMART	SM01391:SM01391	10	22.7273	2.76563e-14	ENSBTAG00000046089, ENSBTAG00000007583, ENSBTAG00000006806, ENSBTAG00000020824, ENSBTAG00000030546, ENSBTAG00000039261, ENSBTAG00000030548, ENSBTAG00000030542, ENSBTAG00000039891, ENSBTAG00000007144	26	46	6705	56.0619	4.69957e-13	4.70157e-13	4.70157e-13
GOTERM_MF_DIRECT	GO:0005198~structural molecule activity	11	25	2.20471e-13	ENSBTAG00000046089, ENSBTAG00000007583, ENSBTAG00000006806, ENSBTAG00000015106, ENSBTAG00000020824, ENSBTAG00000030546, ENSBTAG00000039261, ENSBTAG00000030548, ENSBTAG00000030542, ENSBTAG00000039891, ENSBTAG00000007144	34	91	9812	34.8843	8.81961e-12	8.81886e-12	7.49603e-12
UP_KEYWORDS	Keratin	8	18.1818	6.00013e-12	ENSBTAG00000007583, ENSBTAG00000006806, ENSBTAG00000020824, ENSBTAG00000030546, ENSBTAG00000030548, ENSBTAG00000030542, ENSBTAG00000039891, ENSBTAG00000007144	42	33	13367	77.1544	3.42005e-10	1.71004e-10	1.32003e-10
UP_SEQ_FEATURE	region of interest:Coil 2	8	18.1818	1.3306e-11	ENSBTAG00000007583, ENSBTAG00000006806, ENSBTAG00000020824, ENSBTAG00000030546, ENSBTAG00000030548, ENSBTAG00000030542, ENSBTAG00000039891, ENSBTAG00000007144	27	23	4792	61.7327	1.25077e-09	5.92786e-10	4.80468e-10
UP_SEQ_FEATURE	region of interest:Tail	8	18.1818	1.3306e-11	ENSBTAG00000007583, ENSBTAG00000006806, ENSBTAG00000020824, ENSBTAG00000030546, ENSBTAG00000030548, ENSBTAG00000030542, ENSBTAG00000039891, ENSBTAG00000007144	27	23	4792	61.7327	1.25077e-09	5.92786e-10	4.80468e-10
UP_SEQ_FEATURE	region of interest:Rod	8	18.1818	1.87195e-11	ENSBTAG00000007583, ENSBTAG00000006806, ENSBTAG00000020824, ENSBTAG00000030546, ENSBTAG00000030548, ENSBTAG00000030542, ENSBTAG00000039891, ENSBTAG00000007144	27	24	4792	59.1605	1.75964e-09	5.92786e-10	4.80468e-10
UP_SEQ_FEATURE	region of interest:Coil 1A	7	15.9091	5.0618e-10	ENSBTAG00000006806, ENSBTAG00000020824, ENSBTAG00000030546, ENSBTAG00000030548, ENSBTAG00000030542, ENSBTAG00000039891, ENSBTAG00000007144	27	20	4792	62.1185	4.75809e-08	6.86958e-09	5.56798e-09
UP_SEQ_FEATURE	region of interest:Coil 1B	7	15.9091	5.0618e-10	ENSBTAG00000006806, ENSBTAG00000020824, ENSBTAG00000030546, ENSBTAG00000030548, ENSBTAG00000030542, ENSBTAG00000039891, ENSBTAG00000007144	27	20	4792	62.1185	4.75809e-08	6.86958e-09	5.56798e-09
UP_SEQ_FEATURE	region of interest:Linker 1	7	15.9091	5.0618e-10	ENSBTAG00000006806, ENSBTAG00000020824, ENSBTAG00000030546, ENSBTAG00000030548, ENSBTAG00000030542, ENSBTAG00000039891, ENSBTAG00000007144	27	20	4792	62.1185	4.75809e-08	6.86958e-09	5.56798e-09
UP_SEQ_FEATURE	region of interest:Linker 12	7	15.9091	5.0618e-10	ENSBTAG00000006806, ENSBTAG00000020824, ENSBTAG00000030546, ENSBTAG00000030548, ENSBTAG00000030542, ENSBTAG00000039891, ENSBTAG00000007144	27	20	4792	62.1185	4.75809e-08	6.86958e-09	5.56798e-09
UP_SEQ_FEATURE	region of interest:Head	7	15.9091	7.06109e-10	ENSBTAG00000006806, ENSBTAG00000020824, ENSBTAG00000030546, ENSBTAG00000030548, ENSBTAG00000030542, ENSBTAG00000039891, ENSBTAG00000007144	27	21	4792	59.1605	6.63743e-08	8.38505e-09	6.7963e-09
GOTERM_CC_DIRECT	GO:0005882~intermediate filament	7	15.9091	2.00676e-09	ENSBTAG00000007583, ENSBTAG00000006806, ENSBTAG00000015106, ENSBTAG00000020824, ENSBTAG00000030546, ENSBTAG00000030548, ENSBTAG00000030542	38	39	11671	55.1262	1.08365e-07	1.08365e-07	1.00338e-07
INTERPRO	IPR018039:Intermediate filament protein, conserved site	7	15.9091	2.03614e-09	ENSBTAG00000046089, ENSBTAG00000007583, ENSBTAG00000006806, ENSBTAG00000020824, ENSBTAG00000039261, ENSBTAG00000039891, ENSBTAG00000007144	42	38	12637	55.4254	1.5271e-07	7.63552e-08	6.82106e-08
INTERPRO	IPR002957:Keratin, type I	6	13.6364	5.47064e-09	ENSBTAG00000007583, ENSBTAG00000006806, ENSBTAG00000020824, ENSBTAG00000030546, ENSBTAG00000030548, ENSBTAG00000030542	42	21	12637	85.966	4.10298e-07	1.36766e-07	1.22178e-07
GOTERM_CC_DIRECT	GO:0045095~keratin filament	5	11.3636	4.68299e-06	ENSBTAG00000046089, ENSBTAG00000007583, ENSBTAG00000039261, ENSBTAG00000039891, ENSBTAG00000007144	38	36	11671	42.6572	0.00025285	8.42938e-05	7.80499e-05
GOTERM_BP_DIRECT	GO:0031069~hair follicle morphogenesis	4	9.09091	1.25121e-05	ENSBTAG00000006806, ENSBTAG00000030548, ENSBTAG00000030542, ENSBTAG00000039891	32	16	10557	82.4766	0.00190004	0.000950918	0.00093215
INTERPRO	IPR003054:Type II keratin	4	9.09091	2.08865e-05	ENSBTAG00000046089, ENSBTAG00000039261, ENSBTAG00000039891, ENSBTAG00000007144	42	17	12637	70.7955	0.00156528	0.000223784	0.000199913
UP_SEQ_FEATURE	compositionally biased region:Gly-rich	5	11.3636	3.18226e-05	ENSBTAG00000006806, ENSBTAG00000030546, ENSBTAG00000030548, ENSBTAG00000030542, ENSBTAG00000039891	27	35	4792	25.3545	0.0029869	0.000274831	0.000222758
UP_KEYWORDS	Coiled coil	13	29.5455	0.0139824	ENSBTAG00000007583, ENSBTAG00000015106, ENSBTAG00000020824, ENSBTAG00000006342, ENSBTAG00000007144, ENSBTAG00000046089, ENSBTAG00000006806, ENSBTAG00000030546, ENSBTAG00000039261, ENSBTAG00000030548, ENSBTAG00000019140, ENSBTAG00000039891, ENSBTAG00000030542	42	1995	13367	2.07389	0.551847	0.0569284	0.0439447
GOTERM_CC_DIRECT	GO:0005737~cytoplasm	11	25	0.34391	ENSBTAG00000013103, ENSBTAG00000007583, ENSBTAG00000034373, ENSBTAG00000006806, ENSBTAG00000020824, ENSBTAG00000030548, ENSBTAG00000003505, ENSBTAG00000030542, ENSBTAG00000039891, ENSBTAG00000024177, ENSBTAG00000020374	38	2696	11671	1.25313	1	1	0.943396
UP_KEYWORDS	Cytoplasm	6	13.6364	0.537857	ENSBTAG00000007583, ENSBTAG00000006806, ENSBTAG00000030548, ENSBTAG00000030542, ENSBTAG00000039891, ENSBTAG00000037526	42	1573	13367	1.21397	1	1	0.785714
Annotation Cluster 2	Enrichment Score: 3.42522536258401
Category	Term	Count	%	p-value	Genes	List Total	Pop Hits	Pop Total	Fold Enrichment	Bonferroni	Benjamini	FDR
GOTERM_CC_DIRECT	GO:0005833~hemoglobin complex	4	9.09091	2.43186e-06	ENSBTAG00000026418, ENSBTAG00000038748, ENSBTAG00000026417, ENSBTAG00000037644	38	9	11671	136.503	0.000131312	6.56603e-05	6.07966e-05
UP_KEYWORDS	Oxygen transport	4	9.09091	3.16663e-06	ENSBTAG00000026418, ENSBTAG00000038748, ENSBTAG00000026417, ENSBTAG00000037644	42	10	13367	127.305	0.000180482	6.01659e-05	4.64439e-05
INTERPRO	IPR000971:Globin	4	9.09091	3.74453e-06	ENSBTAG00000026418, ENSBTAG00000038748, ENSBTAG00000026417, ENSBTAG00000037644	42	10	12637	120.352	0.000280801	6.4214e-05	5.73645e-05
GOTERM_MF_DIRECT	GO:0005344~oxygen transporter activity	4	9.09091	4.09343e-06	ENSBTAG00000026418, ENSBTAG00000038748, ENSBTAG00000026417, ENSBTAG00000037644	34	10	9812	115.435	0.000163724	8.18686e-05	6.95883e-05
UP_SEQ_FEATURE	metal ion-binding site:Iron (heme distal ligand)	4	9.09091	4.8938e-06	ENSBTAG00000026418, ENSBTAG00000038748, ENSBTAG00000026417, ENSBTAG00000037644	27	7	4792	101.418	0.000459913	5.16568e-05	4.18692e-05
INTERPRO	IPR009050:Globin-like	4	9.09091	5.13712e-06	ENSBTAG00000026418, ENSBTAG00000038748, ENSBTAG00000026417, ENSBTAG00000037644	42	11	12637	109.411	0.000385211	6.4214e-05	5.73645e-05
INTERPRO	IPR012292:Globin, structural domain	4	9.09091	5.13712e-06	ENSBTAG00000026418, ENSBTAG00000038748, ENSBTAG00000026417, ENSBTAG00000037644	42	11	12637	109.411	0.000385211	6.4214e-05	5.73645e-05
UP_SEQ_FEATURE	metal ion-binding site:Iron (heme proximal ligand)	4	9.09091	7.80188e-06	ENSBTAG00000026418, ENSBTAG00000038748, ENSBTAG00000026417, ENSBTAG00000037644	27	8	4792	88.7407	0.000733111	7.41179e-05	6.00745e-05
GOTERM_MF_DIRECT	GO:0019825~oxygen binding	4	9.09091	9.68906e-06	ENSBTAG00000026418, ENSBTAG00000038748, ENSBTAG00000026417, ENSBTAG00000037644	34	13	9812	88.7964	0.000387489	0.000129187	0.000109809
GOTERM_BP_DIRECT	GO:0015671~oxygen transport	3	6.81818	0.000124265	ENSBTAG00000026418, ENSBTAG00000038748, ENSBTAG00000037644	32	6	10557	164.953	0.0187122	0.00472208	0.00462889
UP_KEYWORDS	Heme	4	9.09091	0.00180188	ENSBTAG00000026418, ENSBTAG00000038748, ENSBTAG00000026417, ENSBTAG00000037644	42	79	13367	16.1145	0.0976925	0.0171179	0.0132138
GOTERM_MF_DIRECT	GO:0020037~heme binding	4	9.09091	0.00333705	ENSBTAG00000026418, ENSBTAG00000038748, ENSBTAG00000026417, ENSBTAG00000037644	34	90	9812	12.8261	0.125152	0.0266964	0.022692
KEGG_PATHWAY	bta05143:African trypanosomiasis	3	6.81818	0.00468054	ENSBTAG00000026418, ENSBTAG00000038748, ENSBTAG00000026417	17	33	5057	27.0428	0.118977	0.120931	0.107494
GOTERM_MF_DIRECT	GO:0005506~iron ion binding	4	9.09091	0.00600627	ENSBTAG00000026418, ENSBTAG00000038748, ENSBTAG00000026417, ENSBTAG00000037644	34	111	9812	10.3996	0.214139	0.0383742	0.0326181
UP_SEQ_FEATURE	sequence variant	4	9.09091	0.007669	ENSBTAG00000026418, ENSBTAG00000038748, ENSBTAG00000026417, ENSBTAG00000037644	27	76	4792	9.34113	0.515028	0.0604821	0.0490223
KEGG_PATHWAY	bta05144:Malaria	3	6.81818	0.00895782	ENSBTAG00000026418, ENSBTAG00000038748, ENSBTAG00000026417	17	46	5057	19.4003	0.21569	0.120931	0.107494
UP_KEYWORDS	Polymorphism	3	6.81818	0.0094707	ENSBTAG00000026418, ENSBTAG00000038748, ENSBTAG00000026417	42	48	13367	19.8914	0.41865	0.0449858	0.0347259
UP_KEYWORDS	Iron	4	9.09091	0.0168341	ENSBTAG00000026418, ENSBTAG00000038748, ENSBTAG00000026417, ENSBTAG00000037644	42	177	13367	7.19236	0.620048	0.0639694	0.0493799
UP_KEYWORDS	Metal-binding	9	20.4545	0.0744717	ENSBTAG00000013103, ENSBTAG00000034373, ENSBTAG00000013831, ENSBTAG00000026418, ENSBTAG00000038748, ENSBTAG00000026417, ENSBTAG00000013472, ENSBTAG00000022960, ENSBTAG00000037644	42	1468	13367	1.9512	0.98786	0.223415	0.172461
UP_KEYWORDS	Transport	6	13.6364	0.126769	ENSBTAG00000026418, ENSBTAG00000038748, ENSBTAG00000026417, ENSBTAG00000016820, ENSBTAG00000037526, ENSBTAG00000037644	42	873	13367	2.18737	0.999559	0.361292	0.278892
UP_KEYWORDS	Acetylation	6	13.6364	0.469702	ENSBTAG00000026418, ENSBTAG00000038748, ENSBTAG00000026417, ENSBTAG00000002735, ENSBTAG00000037526, ENSBTAG00000024177	42	1461	13367	1.30703	1	1	0.785714
Annotation Cluster 3	Enrichment Score: 2.293027612610973
Category	Term	Count	%	p-value	Genes	List Total	Pop Hits	Pop Total	Fold Enrichment	Bonferroni	Benjamini	FDR
GOTERM_BP_DIRECT	GO:0030199~collagen fibril organization	4	9.09091	4.45081e-05	ENSBTAG00000013103, ENSBTAG00000001745, ENSBTAG00000013472, ENSBTAG00000021466	32	24	10557	54.9844	0.00674254	0.00225508	0.00221057
UP_KEYWORDS	Extracellular matrix	5	11.3636	7.11495e-05	ENSBTAG00000013103, ENSBTAG00000003505, ENSBTAG00000001745, ENSBTAG00000013472, ENSBTAG00000021466	42	73	13367	21.7988	0.00404746	0.00101388	0.000782645
GOTERM_MF_DIRECT	GO:0005201~extracellular matrix structural constituent	4	9.09091	7.58035e-05	ENSBTAG00000013103, ENSBTAG00000012370, ENSBTAG00000013472, ENSBTAG00000021466	34	25	9812	46.1741	0.00302766	0.000758035	0.000644329
GOTERM_CC_DIRECT	GO:0005615~extracellular space	10	22.7273	0.000104743	ENSBTAG00000013103, ENSBTAG00000004381, ENSBTAG00000034373, ENSBTAG00000020824, ENSBTAG00000039261, ENSBTAG00000003505, ENSBTAG00000001745, ENSBTAG00000013472, ENSBTAG00000021466, ENSBTAG00000024177	38	621	11671	4.94576	0.00564046	0.00113123	0.00104743
UP_KEYWORDS	Signal	16	36.3636	0.000180514	ENSBTAG00000013103, ENSBTAG00000004381, ENSBTAG00000034373, ENSBTAG00000013831, ENSBTAG00000047724, ENSBTAG00000021721, ENSBTAG00000012409, ENSBTAG00000021466, ENSBTAG00000020374, ENSBTAG00000022960, ENSBTAG00000003505, ENSBTAG00000019140, ENSBTAG00000001745, ENSBTAG00000012370, ENSBTAG00000013472, ENSBTAG00000016820	42	1814	13367	2.80716	0.0102374	0.00205786	0.00158852
INTERPRO	IPR000885:Fibrillar collagen, C-terminal	3	6.81818	0.000213471	ENSBTAG00000013103, ENSBTAG00000013472, ENSBTAG00000021466	42	7	12637	128.949	0.0158845	0.00200129	0.00178782
SMART	SM00038:COLFI	3	6.81818	0.000277119	ENSBTAG00000013103, ENSBTAG00000013472, ENSBTAG00000021466	26	7	6705	110.522	0.0047006	0.00235551	0.00235551
UP_KEYWORDS	Secreted	7	15.9091	0.00344964	ENSBTAG00000013103, ENSBTAG00000003505, ENSBTAG00000001745, ENSBTAG00000012370, ENSBTAG00000013472, ENSBTAG00000016820, ENSBTAG00000021466	42	487	13367	4.57461	0.178784	0.0280899	0.0216834
UP_KEYWORDS	Disulfide bond	10	22.7273	0.00413782	ENSBTAG00000013103, ENSBTAG00000004381, ENSBTAG00000007583, ENSBTAG00000003505, ENSBTAG00000001745, ENSBTAG00000012370, ENSBTAG00000013472, ENSBTAG00000016820, ENSBTAG00000021466, ENSBTAG00000020374	42	1060	13367	3.00247	0.210492	0.0289023	0.0223106
UP_KEYWORDS	Hydroxylation	3	6.81818	0.00456352	ENSBTAG00000013103, ENSBTAG00000013472, ENSBTAG00000021466	42	33	13367	28.9329	0.2295	0.0289023	0.0223106
UP_KEYWORDS	Collagen	3	6.81818	0.00571188	ENSBTAG00000013103, ENSBTAG00000013472, ENSBTAG00000021466	42	37	13367	25.805	0.278563	0.0295979	0.0228475
GOTERM_BP_DIRECT	GO:0071230~cellular response to amino acid stimulus	3	6.81818	0.00607255	ENSBTAG00000013103, ENSBTAG00000013472, ENSBTAG00000021466	32	40	10557	24.743	0.603802	0.153838	0.150802
GOTERM_CC_DIRECT	GO:0005581~collagen trimer	3	6.81818	0.00607396	ENSBTAG00000013103, ENSBTAG00000013472, ENSBTAG00000021466	38	37	11671	24.9026	0.280353	0.048837	0.0452194
INTERPRO	IPR008160:Collagen triple helix repeat	3	6.81818	0.0101236	ENSBTAG00000013103, ENSBTAG00000013472, ENSBTAG00000021466	42	47	12637	19.2052	0.533801	0.0759274	0.0678284
UP_KEYWORDS	Glycoprotein	8	18.1818	0.0132535	ENSBTAG00000013103, ENSBTAG00000034373, ENSBTAG00000013831, ENSBTAG00000003505, ENSBTAG00000001745, ENSBTAG00000021466, ENSBTAG00000024177, ENSBTAG00000020374	42	843	13367	3.02028	0.532566	0.0569284	0.0439447
KEGG_PATHWAY	bta04974:Protein digestion and absorption	3	6.81818	0.0144585	ENSBTAG00000013103, ENSBTAG00000013472, ENSBTAG00000021466	17	59	5057	15.1256	0.325126	0.127805	0.113604
KEGG_PATHWAY	bta04512:ECM-receptor interaction	3	6.81818	0.0189341	ENSBTAG00000013103, ENSBTAG00000013472, ENSBTAG00000021466	17	68	5057	13.1237	0.403169	0.127805	0.113604
UP_SEQ_FEATURE	signal peptide	9	20.4545	0.0199695	ENSBTAG00000013103, ENSBTAG00000034373, ENSBTAG00000013831, ENSBTAG00000003505, ENSBTAG00000001745, ENSBTAG00000012370, ENSBTAG00000013472, ENSBTAG00000016820, ENSBTAG00000020374	27	661	4792	2.41654	0.849852	0.0903384	0.0732216
KEGG_PATHWAY	bta05146:Amoebiasis	3	6.81818	0.0319711	ENSBTAG00000013103, ENSBTAG00000013472, ENSBTAG00000021466	17	90	5057	9.91569	0.584104	0.172644	0.153461
GOTERM_CC_DIRECT	GO:0005578~proteinaceous extracellular matrix	3	6.81818	0.0488898	ENSBTAG00000003505, ENSBTAG00000001745, ENSBTAG00000021466	38	112	11671	8.22674	0.933248	0.330006	0.305561
KEGG_PATHWAY	bta04611:Platelet activation	3	6.81818	0.0492068	ENSBTAG00000013103, ENSBTAG00000013472, ENSBTAG00000021466	17	114	5057	7.82817	0.74395	0.221431	0.196827
KEGG_PATHWAY	bta04510:Focal adhesion	3	6.81818	0.0941852	ENSBTAG00000013103, ENSBTAG00000013472, ENSBTAG00000021466	17	165	5057	5.40856	0.930807	0.363286	0.322921
UP_SEQ_FEATURE	disulfide bond	6	13.6364	0.160678	ENSBTAG00000003505, ENSBTAG00000001745, ENSBTAG00000012370, ENSBTAG00000016820, ENSBTAG00000021466, ENSBTAG00000020374	27	539	4792	1.97568	1	0.424011	0.343672
KEGG_PATHWAY	bta04151:PI3K-Akt signaling pathway	3	6.81818	0.19741	ENSBTAG00000013103, ENSBTAG00000013472, ENSBTAG00000021466	17	260	5057	3.43235	0.997362	0.66626	0.592231
UP_SEQ_FEATURE	glycosylation site:N-linked (GlcNAc...)	4	9.09091	0.76066	ENSBTAG00000034373, ENSBTAG00000013831, ENSBTAG00000003505, ENSBTAG00000020374	27	707	4792	1.00414	1	1	0.819149
Annotation Cluster 4	Enrichment Score: 0.05382537326961787
Category	Term	Count	%	p-value	Genes	List Total	Pop Hits	Pop Total	Fold Enrichment	Bonferroni	Benjamini	FDR
GOTERM_CC_DIRECT	GO:0016021~integral component of membrane	7	15.9091	0.864013	ENSBTAG00000020097, ENSBTAG00000004824, ENSBTAG00000013831, ENSBTAG00000010735, ENSBTAG00000015163, ENSBTAG00000020374, ENSBTAG00000022960	38	2603	11671	0.82594	1	1	0.943396
UP_KEYWORDS	Transmembrane helix	8	18.1818	0.87293	ENSBTAG00000020097, ENSBTAG00000004824, ENSBTAG00000004381, ENSBTAG00000013831, ENSBTAG00000010735, ENSBTAG00000015163, ENSBTAG00000020374, ENSBTAG00000022960	42	3113	13367	0.817891	1	1	0.87293
UP_KEYWORDS	Transmembrane	8	18.1818	0.875423	ENSBTAG00000020097, ENSBTAG00000004824, ENSBTAG00000004381, ENSBTAG00000013831, ENSBTAG00000010735, ENSBTAG00000015163, ENSBTAG00000020374, ENSBTAG00000022960	42	3124	13367	0.815011	1	1	0.875423
UP_KEYWORDS	Membrane	9	20.4545	0.922531	ENSBTAG00000020097, ENSBTAG00000004824, ENSBTAG00000004381, ENSBTAG00000034373, ENSBTAG00000013831, ENSBTAG00000010735, ENSBTAG00000015163, ENSBTAG00000020374, ENSBTAG00000022960	42	3748	13367	0.764236	1	1	0.922531

## Sheet: TableS12_Day35
Table S12. DAVID gene expression clustering from beef cattle fed deoxynivalenol and fumonisins in combination at Day 35.
Annotation Cluster 1	Enrichment Score: 5.268063679584744
Category	Term	Count	%	p-value	Genes	List Total	Pop Hits	Pop Total	Fold Enrichment	Bonferroni	Benjamini	FDR
UP_KEYWORDS	Intermediate filament	8	17.0213	7.49094e-11	ENSBTAG00000013720, ENSBTAG00000030519, ENSBTAG00000006806, ENSBTAG00000020824, ENSBTAG00000030542, ENSBTAG00000039891, ENSBTAG00000016121, ENSBTAG00000013685	44	44	13367	55.2355	6.51712e-09	6.51712e-09	5.31857e-09
INTERPRO	IPR001664:Intermediate filament protein	8	17.0213	2.10079e-10	ENSBTAG00000013720, ENSBTAG00000030519, ENSBTAG00000006806, ENSBTAG00000020824, ENSBTAG00000030542, ENSBTAG00000039891, ENSBTAG00000016121, ENSBTAG00000013685	44	48	12637	47.8674	2.58397e-08	2.58397e-08	2.37389e-08
SMART	SM01391:SM01391	8	17.0213	8.03969e-10	ENSBTAG00000013720, ENSBTAG00000030519, ENSBTAG00000006806, ENSBTAG00000020824, ENSBTAG00000030542, ENSBTAG00000039891, ENSBTAG00000016121, ENSBTAG00000013685	31	46	6705	37.6157	2.4923e-08	2.4923e-08	2.4923e-08
INTERPRO	IPR018039:Intermediate filament protein, conserved site	7	14.8936	2.74872e-09	ENSBTAG00000013720, ENSBTAG00000030519, ENSBTAG00000006806, ENSBTAG00000020824, ENSBTAG00000039891, ENSBTAG00000016121, ENSBTAG00000013685	44	38	12637	52.9061	3.38093e-07	1.69046e-07	1.55303e-07
GOTERM_MF_DIRECT	GO:0005198~structural molecule activity	9	19.1489	2.97868e-09	ENSBTAG00000013720, ENSBTAG00000030519, ENSBTAG00000006806, ENSBTAG00000015106, ENSBTAG00000020824, ENSBTAG00000030542, ENSBTAG00000039891, ENSBTAG00000016121, ENSBTAG00000013685	42	91	9812	23.1052	1.87657e-07	1.87657e-07	1.72764e-07
UP_KEYWORDS	Keratin	6	12.766	6.01581e-08	ENSBTAG00000006806, ENSBTAG00000020824, ENSBTAG00000030542, ENSBTAG00000039891, ENSBTAG00000016121, ENSBTAG00000013685	44	33	13367	55.2355	5.23374e-06	1.74458e-06	1.42374e-06
GOTERM_CC_DIRECT	GO:0005882~intermediate filament	6	12.766	2.19252e-07	ENSBTAG00000030519, ENSBTAG00000006806, ENSBTAG00000015106, ENSBTAG00000020824, ENSBTAG00000030542, ENSBTAG00000013685	42	39	11671	42.7509	1.31551e-05	1.31551e-05	1.18396e-05
INTERPRO	IPR002957:Keratin, type I	5	10.6383	6.66814e-07	ENSBTAG00000030519, ENSBTAG00000006806, ENSBTAG00000020824, ENSBTAG00000030542, ENSBTAG00000013685	44	21	12637	68.382	8.20148e-05	2.73394e-05	2.51167e-05
UP_SEQ_FEATURE	region of interest:Coil 1A	5	10.6383	5.64367e-06	ENSBTAG00000006806, ENSBTAG00000020824, ENSBTAG00000030542, ENSBTAG00000039891, ENSBTAG00000016121	31	20	4792	38.6452	0.00111682	0.000242063	0.000227466
UP_SEQ_FEATURE	region of interest:Coil 1B	5	10.6383	5.64367e-06	ENSBTAG00000006806, ENSBTAG00000020824, ENSBTAG00000030542, ENSBTAG00000039891, ENSBTAG00000016121	31	20	4792	38.6452	0.00111682	0.000242063	0.000227466
UP_SEQ_FEATURE	region of interest:Linker 1	5	10.6383	5.64367e-06	ENSBTAG00000006806, ENSBTAG00000020824, ENSBTAG00000030542, ENSBTAG00000039891, ENSBTAG00000016121	31	20	4792	38.6452	0.00111682	0.000242063	0.000227466
UP_SEQ_FEATURE	region of interest:Linker 12	5	10.6383	5.64367e-06	ENSBTAG00000006806, ENSBTAG00000020824, ENSBTAG00000030542, ENSBTAG00000039891, ENSBTAG00000016121	31	20	4792	38.6452	0.00111682	0.000242063	0.000227466
UP_SEQ_FEATURE	region of interest:Head	5	10.6383	6.94131e-06	ENSBTAG00000006806, ENSBTAG00000020824, ENSBTAG00000030542, ENSBTAG00000039891, ENSBTAG00000016121	31	21	4792	36.8049	0.00137344	0.000242063	0.000227466
UP_SEQ_FEATURE	region of interest:Coil 2	5	10.6383	1.01809e-05	ENSBTAG00000006806, ENSBTAG00000020824, ENSBTAG00000030542, ENSBTAG00000039891, ENSBTAG00000016121	31	23	4792	33.6045	0.00201379	0.000242063	0.000227466
UP_SEQ_FEATURE	region of interest:Tail	5	10.6383	1.01809e-05	ENSBTAG00000006806, ENSBTAG00000020824, ENSBTAG00000030542, ENSBTAG00000039891, ENSBTAG00000016121	31	23	4792	33.6045	0.00201379	0.000242063	0.000227466
UP_SEQ_FEATURE	region of interest:Rod	5	10.6383	1.2164e-05	ENSBTAG00000006806, ENSBTAG00000020824, ENSBTAG00000030542, ENSBTAG00000039891, ENSBTAG00000016121	31	24	4792	32.2043	0.00240558	0.000242063	0.000227466
UP_SEQ_FEATURE	compositionally biased region:Gly-rich	4	8.51064	0.00126628	ENSBTAG00000006806, ENSBTAG00000030542, ENSBTAG00000039891, ENSBTAG00000016121	31	35	4792	17.6664	0.221886	0.0209991	0.0197329
GOTERM_BP_DIRECT	GO:0031069~hair follicle morphogenesis	3	6.38298	0.00139062	ENSBTAG00000006806, ENSBTAG00000030542, ENSBTAG00000039891	38	16	10557	52.0905	0.334845	0.0509314	0.0498884
INTERPRO	IPR003054:Type II keratin	3	6.38298	0.00148907	ENSBTAG00000013720, ENSBTAG00000039891, ENSBTAG00000016121	44	17	12637	50.6832	0.167475	0.0183156	0.0168265
UP_SEQ_FEATURE	site:Stutter	3	6.38298	0.00329084	ENSBTAG00000020824, ENSBTAG00000039891, ENSBTAG00000016121	31	14	4792	33.1244	0.479341	0.0503751	0.0473374
GOTERM_CC_DIRECT	GO:0045095~keratin filament	3	6.38298	0.00703374	ENSBTAG00000013720, ENSBTAG00000039891, ENSBTAG00000016121	42	36	11671	23.1567	0.345259	0.0468916	0.0422024
UP_KEYWORDS	Coiled coil	10	21.2766	0.18278	ENSBTAG00000013720, ENSBTAG00000030519, ENSBTAG00000006806, ENSBTAG00000015106, ENSBTAG00000020824, ENSBTAG00000030542, ENSBTAG00000039891, ENSBTAG00000016121, ENSBTAG00000019636, ENSBTAG00000013685	44	1995	13367	1.52278	1	0.636076	0.519097
UP_KEYWORDS	Cytoplasm	5	10.6383	0.761326	ENSBTAG00000006806, ENSBTAG00000012403, ENSBTAG00000030542, ENSBTAG00000039891, ENSBTAG00000037526	44	1573	13367	0.965656	1	1	0.825581
Annotation Cluster 2	Enrichment Score: 4.285951018945181
Category	Term	Count	%	p-value	Genes	List Total	Pop Hits	Pop Total	Fold Enrichment	Bonferroni	Benjamini	FDR
UP_KEYWORDS	Extracellular matrix	8	17.0213	2.97403e-09	ENSBTAG00000013103, ENSBTAG00000003505, ENSBTAG00000014835, ENSBTAG00000001745, ENSBTAG00000013472, ENSBTAG00000002278, ENSBTAG00000021466, ENSBTAG00000019267	44	73	13367	33.2927	2.58741e-07	1.2937e-07	1.05578e-07
UP_KEYWORDS	Secreted	12	25.5319	2.6813e-07	ENSBTAG00000013103, ENSBTAG00000019813, ENSBTAG00000003505, ENSBTAG00000002080, ENSBTAG00000014835, ENSBTAG00000001745, ENSBTAG00000012370, ENSBTAG00000013472, ENSBTAG00000016820, ENSBTAG00000002278, ENSBTAG00000021466, ENSBTAG00000019267	44	487	13367	7.48572	2.33271e-05	5.83183e-06	4.75931e-06
GOTERM_CC_DIRECT	GO:0005615~extracellular space	13	27.6596	8.81313e-07	ENSBTAG00000013103, ENSBTAG00000020824, ENSBTAG00000019813, ENSBTAG00000014835, ENSBTAG00000002278, ENSBTAG00000024177, ENSBTAG00000021466, ENSBTAG00000031889, ENSBTAG00000003505, ENSBTAG00000001745, ENSBTAG00000013472, ENSBTAG00000019267, ENSBTAG00000032455	42	621	11671	5.81715	5.28774e-05	2.64394e-05	2.37955e-05
UP_KEYWORDS	Glycoprotein	14	29.7872	1.41661e-06	ENSBTAG00000013103, ENSBTAG00000014357, ENSBTAG00000019813, ENSBTAG00000014835, ENSBTAG00000002278, ENSBTAG00000024177, ENSBTAG00000021466, ENSBTAG00000031889, ENSBTAG00000000745, ENSBTAG00000003505, ENSBTAG00000001745, ENSBTAG00000019636, ENSBTAG00000019267, ENSBTAG00000032455	44	843	13367	5.04524	0.000123238	2.46491e-05	2.01159e-05
GOTERM_CC_DIRECT	GO:0005578~proteinaceous extracellular matrix	6	12.766	4.23339e-05	ENSBTAG00000003505, ENSBTAG00000002080, ENSBTAG00000001745, ENSBTAG00000002278, ENSBTAG00000021466, ENSBTAG00000019267	42	112	11671	14.8865	0.00253687	0.000508007	0.000457206
UP_KEYWORDS	Disulfide bond	13	27.6596	8.84536e-05	ENSBTAG00000013103, ENSBTAG00000019813, ENSBTAG00000002080, ENSBTAG00000014835, ENSBTAG00000002278, ENSBTAG00000021466, ENSBTAG00000003505, ENSBTAG00000001745, ENSBTAG00000012370, ENSBTAG00000013472, ENSBTAG00000019636, ENSBTAG00000016820, ENSBTAG00000019267	44	1060	13367	3.72579	0.00766627	0.000855051	0.000697801
UP_KEYWORDS	Signal	14	29.7872	0.0035415	ENSBTAG00000013103, ENSBTAG00000008592, ENSBTAG00000014357, ENSBTAG00000019813, ENSBTAG00000002080, ENSBTAG00000014835, ENSBTAG00000002278, ENSBTAG00000021466, ENSBTAG00000003505, ENSBTAG00000001745, ENSBTAG00000012370, ENSBTAG00000013472, ENSBTAG00000016820, ENSBTAG00000019267	44	1814	13367	2.34462	0.265568	0.0192569	0.0157154
UP_SEQ_FEATURE	disulfide bond	10	21.2766	0.00438425	ENSBTAG00000019813, ENSBTAG00000003505, ENSBTAG00000014835, ENSBTAG00000001745, ENSBTAG00000012370, ENSBTAG00000019636, ENSBTAG00000016820, ENSBTAG00000002278, ENSBTAG00000021466, ENSBTAG00000019267	31	539	4792	2.86792	0.581044	0.062319	0.058561
UP_SEQ_FEATURE	signal peptide	11	23.4043	0.00518568	ENSBTAG00000013103, ENSBTAG00000014357, ENSBTAG00000019813, ENSBTAG00000003505, ENSBTAG00000014835, ENSBTAG00000001745, ENSBTAG00000012370, ENSBTAG00000013472, ENSBTAG00000016820, ENSBTAG00000002278, ENSBTAG00000019267	31	661	4792	2.57245	0.642791	0.0687966	0.0646481
UP_SEQ_FEATURE	glycosylation site:N-linked (GlcNAc...)	6	12.766	0.460389	ENSBTAG00000000745, ENSBTAG00000003505, ENSBTAG00000014835, ENSBTAG00000019636, ENSBTAG00000002278, ENSBTAG00000019267	31	707	4792	1.31186	1	1	0.944444
Annotation Cluster 3	Enrichment Score: 3.741423228384399
Category	Term	Count	%	p-value	Genes	List Total	Pop Hits	Pop Total	Fold Enrichment	Bonferroni	Benjamini	FDR
GOTERM_CC_DIRECT	GO:0005833~hemoglobin complex	4	8.51064	3.33123e-06	ENSBTAG00000038757, ENSBTAG00000026418, ENSBTAG00000038748, ENSBTAG00000026417	42	9	11671	123.503	0.000199854	6.66245e-05	5.99621e-05
UP_KEYWORDS	Oxygen transport	4	8.51064	3.6631e-06	ENSBTAG00000038757, ENSBTAG00000026418, ENSBTAG00000038748, ENSBTAG00000026417	44	10	13367	121.518	0.000318639	5.31149e-05	4.33466e-05
INTERPRO	IPR000971:Globin	4	8.51064	4.3314e-06	ENSBTAG00000038757, ENSBTAG00000026418, ENSBTAG00000038748, ENSBTAG00000026417	44	10	12637	114.882	0.000532622	0.000121802	0.000111899
INTERPRO	IPR009050:Globin-like	4	8.51064	5.94155e-06	ENSBTAG00000038757, ENSBTAG00000026418, ENSBTAG00000038748, ENSBTAG00000026417	44	11	12637	104.438	0.000730546	0.000121802	0.000111899
INTERPRO	IPR012292:Globin, structural domain	4	8.51064	5.94155e-06	ENSBTAG00000038757, ENSBTAG00000026418, ENSBTAG00000038748, ENSBTAG00000026417	44	11	12637	104.438	0.000730546	0.000121802	0.000111899
UP_SEQ_FEATURE	metal ion-binding site:Iron (heme distal ligand)	4	8.51064	7.62267e-06	ENSBTAG00000038757, ENSBTAG00000026418, ENSBTAG00000038748, ENSBTAG00000026417	31	7	4792	88.3318	0.00150816	0.000242063	0.000227466
GOTERM_MF_DIRECT	GO:0005344~oxygen transporter activity	4	8.51064	7.96356e-06	ENSBTAG00000038757, ENSBTAG00000026418, ENSBTAG00000038748, ENSBTAG00000026417	42	10	9812	93.4476	0.00050158	0.000167235	0.000153962
UP_SEQ_FEATURE	metal ion-binding site:Iron (heme proximal ligand)	4	8.51064	1.21447e-05	ENSBTAG00000038757, ENSBTAG00000026418, ENSBTAG00000038748, ENSBTAG00000026417	31	8	4792	77.2903	0.00240178	0.000242063	0.000227466
GOTERM_MF_DIRECT	GO:0019825~oxygen binding	4	8.51064	1.8815e-05	ENSBTAG00000038757, ENSBTAG00000026418, ENSBTAG00000038748, ENSBTAG00000026417	42	13	9812	71.8828	0.00118465	0.000296336	0.000272818
INTERPRO	IPR002338:Haemoglobin, alpha	3	6.38298	6.7567e-05	ENSBTAG00000038757, ENSBTAG00000026418, ENSBTAG00000026417	44	4	12637	215.403	0.00827658	0.00103884	0.000954384
GOTERM_BP_DIRECT	GO:0015671~oxygen transport	3	6.38298	0.00017771	ENSBTAG00000038757, ENSBTAG00000026418, ENSBTAG00000038748	38	6	10557	138.908	0.0507411	0.0209854	0.0205557
KEGG_PATHWAY	bta05144:Malaria	4	8.51064	0.00109841	ENSBTAG00000014357, ENSBTAG00000026418, ENSBTAG00000038748, ENSBTAG00000026417	24	46	5057	18.3225	0.0576199	0.059314	0.0571172
UP_KEYWORDS	Transport	10	21.2766	0.00155976	ENSBTAG00000038757, ENSBTAG00000018280, ENSBTAG00000026418, ENSBTAG00000000745, ENSBTAG00000038748, ENSBTAG00000026417, ENSBTAG00000019636, ENSBTAG00000016820, ENSBTAG00000037526, ENSBTAG00000013300	44	873	13367	3.4799	0.126987	0.0113083	0.00922859
UP_KEYWORDS	Heme	4	8.51064	0.00206843	ENSBTAG00000038757, ENSBTAG00000026418, ENSBTAG00000038748, ENSBTAG00000026417	44	79	13367	15.382	0.164846	0.0128538	0.0104899
UP_KEYWORDS	Iron	5	10.6383	0.00245162	ENSBTAG00000038757, ENSBTAG00000026418, ENSBTAG00000038748, ENSBTAG00000026417, ENSBTAG00000019636	44	177	13367	8.58179	0.19229	0.0142194	0.0116043
GOTERM_MF_DIRECT	GO:0020037~heme binding	4	8.51064	0.00618518	ENSBTAG00000038757, ENSBTAG00000026418, ENSBTAG00000038748, ENSBTAG00000026417	42	90	9812	10.3831	0.323536	0.0649444	0.0597901
KEGG_PATHWAY	bta05143:African trypanosomiasis	3	6.38298	0.00959091	ENSBTAG00000026418, ENSBTAG00000038748, ENSBTAG00000026417	24	33	5057	19.1553	0.405722	0.130955	0.126105
UP_KEYWORDS	Polymorphism	3	6.38298	0.010382	ENSBTAG00000026418, ENSBTAG00000038748, ENSBTAG00000026417	44	48	13367	18.9872	0.59665	0.0501795	0.0409511
GOTERM_MF_DIRECT	GO:0005506~iron ion binding	4	8.51064	0.010994	ENSBTAG00000038757, ENSBTAG00000026418, ENSBTAG00000038748, ENSBTAG00000026417	42	111	9812	8.4187	0.501654	0.086578	0.0797068
UP_SEQ_FEATURE	sequence variant	3	6.38298	0.0811968	ENSBTAG00000026418, ENSBTAG00000038748, ENSBTAG00000026417	31	76	4792	6.10187	1	0.673257	0.632658
Annotation Cluster 4	Enrichment Score: 3.4315349273716156
Category	Term	Count	%	p-value	Genes	List Total	Pop Hits	Pop Total	Fold Enrichment	Bonferroni	Benjamini	FDR
UP_KEYWORDS	Extracellular matrix	8	17.0213	2.97403e-09	ENSBTAG00000013103, ENSBTAG00000003505, ENSBTAG00000014835, ENSBTAG00000001745, ENSBTAG00000013472, ENSBTAG00000002278, ENSBTAG00000021466, ENSBTAG00000019267	44	73	13367	33.2927	2.58741e-07	1.2937e-07	1.05578e-07
GOTERM_MF_DIRECT	GO:0005201~extracellular matrix structural constituent	5	10.6383	3.11504e-06	ENSBTAG00000013103, ENSBTAG00000012370, ENSBTAG00000013472, ENSBTAG00000002278, ENSBTAG00000021466	42	25	9812	46.7238	0.000196229	9.81238e-05	9.03362e-05
UP_KEYWORDS	Collagen	5	10.6383	5.67517e-06	ENSBTAG00000013103, ENSBTAG00000019813, ENSBTAG00000013472, ENSBTAG00000021466, ENSBTAG00000019267	44	37	13367	41.0534	0.00049362	7.05343e-05	5.75625e-05
GOTERM_CC_DIRECT	GO:0005581~collagen trimer	5	10.6383	7.96044e-06	ENSBTAG00000013103, ENSBTAG00000019813, ENSBTAG00000013472, ENSBTAG00000021466, ENSBTAG00000019267	42	37	11671	37.5515	0.000477514	0.000119407	0.000107466
INTERPRO	IPR008160:Collagen triple helix repeat	5	10.6383	1.86363e-05	ENSBTAG00000013103, ENSBTAG00000019813, ENSBTAG00000013472, ENSBTAG00000019636, ENSBTAG00000021466	44	47	12637	30.5537	0.00228967	0.000327467	0.000300844
GOTERM_BP_DIRECT	GO:0030199~collagen fibril organization	4	8.51064	7.62503e-05	ENSBTAG00000013103, ENSBTAG00000001745, ENSBTAG00000013472, ENSBTAG00000021466	38	24	10557	46.3026	0.0220944	0.0209854	0.0205557
UP_KEYWORDS	Hydroxylation	4	8.51064	0.000158172	ENSBTAG00000013103, ENSBTAG00000019813, ENSBTAG00000013472, ENSBTAG00000021466	44	33	13367	36.8237	0.0136678	0.0013761	0.00112302
INTERPRO	IPR000885:Fibrillar collagen, C-terminal	3	6.38298	0.000234954	ENSBTAG00000013103, ENSBTAG00000013472, ENSBTAG00000021466	44	7	12637	123.088	0.028489	0.00321104	0.00294998
GOTERM_BP_DIRECT	GO:0070208~protein heterotrimerization	3	6.38298	0.000330262	ENSBTAG00000013103, ENSBTAG00000019813, ENSBTAG00000013472	38	8	10557	104.181	0.0922468	0.0209854	0.0205557
GOTERM_BP_DIRECT	GO:0071230~cellular response to amino acid stimulus	4	8.51064	0.000358113	ENSBTAG00000013103, ENSBTAG00000013472, ENSBTAG00000021466, ENSBTAG00000019267	38	40	10557	27.7816	0.0996269	0.0209854	0.0205557
UP_SEQ_FEATURE	glycosylation site:O-linked (Gal...)	3	6.38298	0.000374534	ENSBTAG00000013103, ENSBTAG00000019813, ENSBTAG00000021466	31	5	4792	92.7484	0.0714876	0.00677565	0.00636707
SMART	SM00038:COLFI	3	6.38298	0.000400823	ENSBTAG00000013103, ENSBTAG00000013472, ENSBTAG00000021466	31	7	6705	92.6959	0.0123511	0.00621276	0.00621276
KEGG_PATHWAY	bta05146:Amoebiasis	4	8.51064	0.00746164	ENSBTAG00000013103, ENSBTAG00000012403, ENSBTAG00000013472, ENSBTAG00000021466	24	90	5057	9.36481	0.332649	0.130955	0.126105
KEGG_PATHWAY	bta04974:Protein digestion and absorption	3	6.38298	0.0289363	ENSBTAG00000013103, ENSBTAG00000013472, ENSBTAG00000021466	24	59	5057	10.714	0.795178	0.306671	0.295313
KEGG_PATHWAY	bta04512:ECM-receptor interaction	3	6.38298	0.0375877	ENSBTAG00000013103, ENSBTAG00000013472, ENSBTAG00000021466	24	68	5057	9.29596	0.873671	0.306671	0.295313
KEGG_PATHWAY	bta04611:Platelet activation	3	6.38298	0.0937788	ENSBTAG00000013103, ENSBTAG00000013472, ENSBTAG00000021466	24	114	5057	5.54496	0.995095	0.633007	0.609562
KEGG_PATHWAY	bta04510:Focal adhesion	3	6.38298	0.171762	ENSBTAG00000013103, ENSBTAG00000013472, ENSBTAG00000021466	24	165	5057	3.83106	0.999962	0.91575	0.881834
KEGG_PATHWAY	bta04151:PI3K-Akt signaling pathway	3	6.38298	0.332853	ENSBTAG00000013103, ENSBTAG00000013472, ENSBTAG00000021466	24	260	5057	2.43125	1	1	0.981132
Annotation Cluster 5	Enrichment Score: 1.445086523874963
Category	Term	Count	%	p-value	Genes	List Total	Pop Hits	Pop Total	Fold Enrichment	Bonferroni	Benjamini	FDR
GOTERM_BP_DIRECT	GO:0002227~innate immune response in mucosa	3	6.38298	0.00121948	ENSBTAG00000031889, ENSBTAG00000024177, ENSBTAG00000032455	38	15	10557	55.5632	0.300595	0.0509314	0.0498884
GOTERM_BP_DIRECT	GO:0019731~antibacterial humoral response	3	6.38298	0.00157256	ENSBTAG00000031889, ENSBTAG00000024177, ENSBTAG00000032455	38	17	10557	49.0263	0.369425	0.0511956	0.0501472
INTERPRO	IPR000558:Histone H2B	3	6.38298	0.00250209	ENSBTAG00000031889, ENSBTAG00000024177, ENSBTAG00000032455	44	22	12637	39.1643	0.26519	0.0256465	0.0235614
GOTERM_CC_DIRECT	GO:0000788~nuclear nucleosome	3	6.38298	0.00370985	ENSBTAG00000031889, ENSBTAG00000024177, ENSBTAG00000032455	42	26	11671	32.0632	0.199889	0.0317987	0.0286188
SMART	SM00427:H2B	3	6.38298	0.00422894	ENSBTAG00000031889, ENSBTAG00000024177, ENSBTAG00000032455	31	22	6705	29.4941	0.123111	0.0327743	0.0327743
KEGG_PATHWAY	bta05322:Systemic lupus erythematosus	4	8.51064	0.00970037	ENSBTAG00000008592, ENSBTAG00000031889, ENSBTAG00000024177, ENSBTAG00000032455	24	99	5057	8.51347	0.409259	0.130955	0.126105
GOTERM_BP_DIRECT	GO:0050830~defense response to Gram-positive bacterium	3	6.38298	0.0112281	ENSBTAG00000031889, ENSBTAG00000024177, ENSBTAG00000032455	38	46	10557	18.1184	0.963427	0.299075	0.29295
UP_KEYWORDS	Nucleosome core	3	6.38298	0.0130115	ENSBTAG00000031889, ENSBTAG00000024177, ENSBTAG00000032455	44	54	13367	16.8775	0.679999	0.0595791	0.048622
INTERPRO	IPR007125:Histone core	3	6.38298	0.0134657	ENSBTAG00000031889, ENSBTAG00000024177, ENSBTAG00000032455	44	52	12637	16.5695	0.811288	0.118306	0.108687
UP_KEYWORDS	Isopeptide bond	5	10.6383	0.018526	ENSBTAG00000006806, ENSBTAG00000031889, ENSBTAG00000024177, ENSBTAG00000032455, ENSBTAG00000017763	44	317	13367	4.79173	0.803459	0.0767507	0.0626356
GOTERM_BP_DIRECT	GO:0006334~nucleosome assembly	3	6.38298	0.0235514	ENSBTAG00000031889, ENSBTAG00000024177, ENSBTAG00000032455	38	68	10557	12.2566	0.999073	0.444698	0.435592
INTERPRO	IPR009072:Histone-fold	3	6.38298	0.0302275	ENSBTAG00000031889, ENSBTAG00000024177, ENSBTAG00000032455	44	80	12637	10.7702	0.977071	0.247865	0.227714
UP_KEYWORDS	Ubl conjugation	5	10.6383	0.068716	ENSBTAG00000006806, ENSBTAG00000031889, ENSBTAG00000024177, ENSBTAG00000032455, ENSBTAG00000017763	44	483	13367	3.14488	0.997958	0.259926	0.212123
UP_KEYWORDS	Chromosome	3	6.38298	0.0905901	ENSBTAG00000031889, ENSBTAG00000024177, ENSBTAG00000032455	44	157	13367	5.80501	0.999742	0.328389	0.267996
KEGG_PATHWAY	bta05034:Alcoholism	3	6.38298	0.112473	ENSBTAG00000031889, ENSBTAG00000024177, ENSBTAG00000032455	24	127	5057	4.97736	0.998409	0.674838	0.649844
KEGG_PATHWAY	bta05203:Viral carcinogenesis	3	6.38298	0.186542	ENSBTAG00000031889, ENSBTAG00000024177, ENSBTAG00000032455	24	174	5057	3.6329	0.999986	0.91575	0.881834
UP_KEYWORDS	DNA-binding	4	8.51064	0.232829	ENSBTAG00000031889, ENSBTAG00000024177, ENSBTAG00000032455, ENSBTAG00000017763	44	519	13367	2.34139	1	0.728495	0.594519
UP_KEYWORDS	Methylation	3	6.38298	0.234458	ENSBTAG00000031889, ENSBTAG00000024177, ENSBTAG00000032455	44	286	13367	3.18667	1	0.728495	0.594519
UP_KEYWORDS	Acetylation	7	14.8936	0.3281	ENSBTAG00000026418, ENSBTAG00000038748, ENSBTAG00000031889, ENSBTAG00000026417, ENSBTAG00000037526, ENSBTAG00000024177, ENSBTAG00000032455	44	1461	13367	1.45556	1	0.920796	0.751455
UP_KEYWORDS	Nucleus	6	12.766	0.624067	ENSBTAG00000031889, ENSBTAG00000037526, ENSBTAG00000019267, ENSBTAG00000024177, ENSBTAG00000032455, ENSBTAG00000017763	44	1646	13367	1.1074	1	1	0.825581
GOTERM_MF_DIRECT	GO:0003677~DNA binding	3	6.38298	0.62445	ENSBTAG00000031889, ENSBTAG00000024177, ENSBTAG00000032455	42	499	9812	1.40452	1	1	0.935484
GOTERM_CC_DIRECT	GO:0005654~nucleoplasm	3	6.38298	0.934913	ENSBTAG00000031889, ENSBTAG00000024177, ENSBTAG00000032455	42	1206	11671	0.691246	1	1	0.934913
Annotation Cluster 6	Enrichment Score: 0.1186743920107152
Category	Term	Count	%	p-value	Genes	List Total	Pop Hits	Pop Total	Fold Enrichment	Bonferroni	Benjamini	FDR
UP_SEQ_FEATURE	topological domain:Extracellular	4	8.51064	0.453056	ENSBTAG00000014357, ENSBTAG00000000745, ENSBTAG00000019636, ENSBTAG00000013300	31	394	4792	1.56935	1	1	0.944444
GOTERM_CC_DIRECT	GO:0005887~integral component of plasma membrane	3	6.38298	0.566735	ENSBTAG00000018280, ENSBTAG00000000745, ENSBTAG00000019636	42	535	11671	1.55821	1	1	0.915254
UP_KEYWORDS	Cell membrane	3	6.38298	0.617801	ENSBTAG00000000745, ENSBTAG00000019636, ENSBTAG00000013300	44	641	13367	1.42182	1	1	0.825581
UP_SEQ_FEATURE	topological domain:Cytoplasmic	4	8.51064	0.725296	ENSBTAG00000014357, ENSBTAG00000000745, ENSBTAG00000019636, ENSBTAG00000013300	31	583	4792	1.06059	1	1	0.944444
UP_KEYWORDS	Transmembrane helix	8	17.0213	0.902466	ENSBTAG00000004824, ENSBTAG00000008592, ENSBTAG00000014357, ENSBTAG00000018280, ENSBTAG00000000745, ENSBTAG00000019636, ENSBTAG00000017330, ENSBTAG00000013300	44	3113	13367	0.780714	1	1	0.902466
UP_KEYWORDS	Transmembrane	8	17.0213	0.904565	ENSBTAG00000004824, ENSBTAG00000008592, ENSBTAG00000014357, ENSBTAG00000018280, ENSBTAG00000000745, ENSBTAG00000019636, ENSBTAG00000017330, ENSBTAG00000013300	44	3124	13367	0.777965	1	1	0.904565
UP_KEYWORDS	Membrane	9	19.1489	0.944656	ENSBTAG00000004824, ENSBTAG00000008592, ENSBTAG00000014357, ENSBTAG00000018280, ENSBTAG00000000745, ENSBTAG00000019636, ENSBTAG00000017330, ENSBTAG00000019267, ENSBTAG00000013300	44	3748	13367	0.729498	1	1	0.944656
UP_SEQ_FEATURE	transmembrane region	4	8.51064	0.966044	ENSBTAG00000014357, ENSBTAG00000000745, ENSBTAG00000019636, ENSBTAG00000013300	31	1003	4792	0.616473	1	1	0.966044
GOTERM_CC_DIRECT	GO:0016021~integral component of membrane	4	8.51064	0.997453	ENSBTAG00000004824, ENSBTAG00000008592, ENSBTAG00000014357, ENSBTAG00000013300	42	2603	11671	0.427016	1	1	0.997453

## Sheet: TableS13_Day35Down
Table S13. DAVID gene expression clustering of downregulated terms from beef cattle fed deoxynivalenol and fumonisins in combination at Day 35.
Annotation Cluster 1	Enrichment Score: 5.882552353840607
Category	Term	Count	%	p-value	Genes	List Total	Pop Hits	Pop Total	Fold Enrichment	Bonferroni	Benjamini	FDR
UP_KEYWORDS	Intermediate filament	8	22.2222	1.59387e-11	ENSBTAG00000013720, ENSBTAG00000030519, ENSBTAG00000006806, ENSBTAG00000020824, ENSBTAG00000030542, ENSBTAG00000039891, ENSBTAG00000016121, ENSBTAG00000013685	36	44	13367	67.5101	1.2751e-09	1.2751e-09	1.03602e-09
INTERPRO	IPR001664:Intermediate filament protein	8	22.2222	4.48491e-11	ENSBTAG00000013720, ENSBTAG00000030519, ENSBTAG00000006806, ENSBTAG00000020824, ENSBTAG00000030542, ENSBTAG00000039891, ENSBTAG00000016121, ENSBTAG00000013685	36	48	12637	58.5046	4.21582e-09	4.21581e-09	3.85702e-09
SMART	SM01391:SM01391	8	22.2222	1.00344e-10	ENSBTAG00000013720, ENSBTAG00000030519, ENSBTAG00000006806, ENSBTAG00000020824, ENSBTAG00000030542, ENSBTAG00000039891, ENSBTAG00000016121, ENSBTAG00000013685	24	46	6705	48.587	2.30791e-09	2.30791e-09	2.30791e-09
GOTERM_MF_DIRECT	GO:0005198~structural molecule activity	9	25	4.59792e-10	ENSBTAG00000013720, ENSBTAG00000030519, ENSBTAG00000006806, ENSBTAG00000015106, ENSBTAG00000020824, ENSBTAG00000030542, ENSBTAG00000039891, ENSBTAG00000016121, ENSBTAG00000013685	34	91	9812	28.5417	2.48288e-08	2.48288e-08	2.207e-08
INTERPRO	IPR018039:Intermediate filament protein, conserved site	7	19.4444	7.44686e-10	ENSBTAG00000013720, ENSBTAG00000030519, ENSBTAG00000006806, ENSBTAG00000020824, ENSBTAG00000039891, ENSBTAG00000016121, ENSBTAG00000013685	36	38	12637	64.663	7.00005e-08	3.50003e-08	3.20215e-08
UP_KEYWORDS	Keratin	6	16.6667	2.05738e-08	ENSBTAG00000006806, ENSBTAG00000020824, ENSBTAG00000030542, ENSBTAG00000039891, ENSBTAG00000016121, ENSBTAG00000013685	36	33	13367	67.5101	1.64591e-06	5.06686e-07	4.11682e-07
GOTERM_CC_DIRECT	GO:0005882~intermediate filament	6	16.6667	8.28075e-08	ENSBTAG00000030519, ENSBTAG00000006806, ENSBTAG00000015106, ENSBTAG00000020824, ENSBTAG00000030542, ENSBTAG00000013685	35	39	11671	51.3011	4.88563e-06	4.88564e-06	4.3888e-06
INTERPRO	IPR002957:Keratin, type I	5	13.8889	2.85364e-07	ENSBTAG00000030519, ENSBTAG00000006806, ENSBTAG00000020824, ENSBTAG00000030542, ENSBTAG00000013685	36	21	12637	83.578	2.68239e-05	8.94141e-06	8.18044e-06
UP_SEQ_FEATURE	region of interest:Coil 1A	5	13.8889	3.64335e-06	ENSBTAG00000006806, ENSBTAG00000020824, ENSBTAG00000030542, ENSBTAG00000039891, ENSBTAG00000016121	28	20	4792	42.7857	0.000706562	0.000160444	0.00015057
UP_SEQ_FEATURE	region of interest:Coil 1B	5	13.8889	3.64335e-06	ENSBTAG00000006806, ENSBTAG00000020824, ENSBTAG00000030542, ENSBTAG00000039891, ENSBTAG00000016121	28	20	4792	42.7857	0.000706562	0.000160444	0.00015057
UP_SEQ_FEATURE	region of interest:Linker 1	5	13.8889	3.64335e-06	ENSBTAG00000006806, ENSBTAG00000020824, ENSBTAG00000030542, ENSBTAG00000039891, ENSBTAG00000016121	28	20	4792	42.7857	0.000706562	0.000160444	0.00015057
UP_SEQ_FEATURE	region of interest:Linker 12	5	13.8889	3.64335e-06	ENSBTAG00000006806, ENSBTAG00000020824, ENSBTAG00000030542, ENSBTAG00000039891, ENSBTAG00000016121	28	20	4792	42.7857	0.000706562	0.000160444	0.00015057
UP_SEQ_FEATURE	region of interest:Head	5	13.8889	4.48332e-06	ENSBTAG00000006806, ENSBTAG00000020824, ENSBTAG00000030542, ENSBTAG00000039891, ENSBTAG00000016121	28	21	4792	40.7483	0.000869387	0.000160444	0.00015057
UP_SEQ_FEATURE	region of interest:Coil 2	5	13.8889	6.58232e-06	ENSBTAG00000006806, ENSBTAG00000020824, ENSBTAG00000030542, ENSBTAG00000039891, ENSBTAG00000016121	28	23	4792	37.205	0.00127616	0.000160444	0.00015057
UP_SEQ_FEATURE	region of interest:Tail	5	13.8889	6.58232e-06	ENSBTAG00000006806, ENSBTAG00000020824, ENSBTAG00000030542, ENSBTAG00000039891, ENSBTAG00000016121	28	23	4792	37.205	0.00127616	0.000160444	0.00015057
UP_SEQ_FEATURE	region of interest:Rod	5	13.8889	7.86842e-06	ENSBTAG00000006806, ENSBTAG00000020824, ENSBTAG00000030542, ENSBTAG00000039891, ENSBTAG00000016121	28	24	4792	35.6548	0.00152531	0.000170482	0.000159991
GOTERM_BP_DIRECT	GO:0031069~hair follicle morphogenesis	3	8.33333	0.000913921	ENSBTAG00000006806, ENSBTAG00000030542, ENSBTAG00000039891	31	16	10557	63.8528	0.221611	0.0417357	0.0414311
UP_SEQ_FEATURE	compositionally biased region:Gly-rich	4	11.1111	0.000926076	ENSBTAG00000006806, ENSBTAG00000030542, ENSBTAG00000039891, ENSBTAG00000016121	28	35	4792	19.5592	0.164514	0.0150487	0.0141227
UP_SEQ_FEATURE	site:Stutter	3	8.33333	0.00266869	ENSBTAG00000020824, ENSBTAG00000039891, ENSBTAG00000016121	28	14	4792	36.6735	0.404539	0.034693	0.0325581
UP_KEYWORDS	Coiled coil	10	27.7778	0.0668309	ENSBTAG00000013720, ENSBTAG00000030519, ENSBTAG00000006806, ENSBTAG00000015106, ENSBTAG00000020824, ENSBTAG00000030542, ENSBTAG00000039891, ENSBTAG00000016121, ENSBTAG00000019636, ENSBTAG00000013685	36	1995	13367	1.86118	0.996048	0.254594	0.206858
UP_KEYWORDS	Cytoplasm	5	13.8889	0.602976	ENSBTAG00000006806, ENSBTAG00000012403, ENSBTAG00000030542, ENSBTAG00000039891, ENSBTAG00000037526	36	1573	13367	1.18025	1	1	0.822785
Annotation Cluster 2	Enrichment Score: 5.2934342113076935
Category	Term	Count	%	p-value	Genes	List Total	Pop Hits	Pop Total	Fold Enrichment	Bonferroni	Benjamini	FDR
UP_KEYWORDS	Extracellular matrix	8	22.2222	6.42503e-10	ENSBTAG00000013103, ENSBTAG00000003505, ENSBTAG00000014835, ENSBTAG00000001745, ENSBTAG00000013472, ENSBTAG00000002278, ENSBTAG00000021466, ENSBTAG00000019267	36	73	13367	40.691	5.14002e-08	2.57001e-08	2.08813e-08
GOTERM_BP_DIRECT	GO:0071230~cellular response to amino acid stimulus	4	11.1111	0.000190592	ENSBTAG00000013103, ENSBTAG00000013472, ENSBTAG00000021466, ENSBTAG00000019267	31	40	10557	34.0548	0.0508868	0.0118524	0.0117659
UP_KEYWORDS	Calcium	6	16.6667	0.00107577	ENSBTAG00000013103, ENSBTAG00000014835, ENSBTAG00000013472, ENSBTAG00000002278, ENSBTAG00000019267, ENSBTAG00000013300	36	303	13367	7.35259	0.0825045	0.00698351	0.0056741
Annotation Cluster 3	Enrichment Score: 4.815108561263053
Category	Term	Count	%	p-value	Genes	List Total	Pop Hits	Pop Total	Fold Enrichment	Bonferroni	Benjamini	FDR
INTERPRO	IPR018039:Intermediate filament protein, conserved site	7	19.4444	7.44686e-10	ENSBTAG00000013720, ENSBTAG00000030519, ENSBTAG00000006806, ENSBTAG00000020824, ENSBTAG00000039891, ENSBTAG00000016121, ENSBTAG00000013685	36	38	12637	64.663	7.00005e-08	3.50003e-08	3.20215e-08
INTERPRO	IPR003054:Type II keratin	3	8.33333	0.000987398	ENSBTAG00000013720, ENSBTAG00000039891, ENSBTAG00000016121	36	17	12637	61.9461	0.0886801	0.00928154	0.00849162
GOTERM_CC_DIRECT	GO:0045095~keratin filament	3	8.33333	0.00487763	ENSBTAG00000013720, ENSBTAG00000039891, ENSBTAG00000016121	35	36	11671	27.7881	0.250601	0.0411114	0.0369306
Annotation Cluster 4	Enrichment Score: 4.563475370627714
Category	Term	Count	%	p-value	Genes	List Total	Pop Hits	Pop Total	Fold Enrichment	Bonferroni	Benjamini	FDR
UP_KEYWORDS	Extracellular matrix	8	22.2222	6.42503e-10	ENSBTAG00000013103, ENSBTAG00000003505, ENSBTAG00000014835, ENSBTAG00000001745, ENSBTAG00000013472, ENSBTAG00000002278, ENSBTAG00000021466, ENSBTAG00000019267	36	73	13367	40.691	5.14002e-08	2.57001e-08	2.08813e-08
UP_KEYWORDS	Secreted	12	33.3333	2.53343e-08	ENSBTAG00000013103, ENSBTAG00000019813, ENSBTAG00000003505, ENSBTAG00000002080, ENSBTAG00000014835, ENSBTAG00000001745, ENSBTAG00000012370, ENSBTAG00000013472, ENSBTAG00000016820, ENSBTAG00000002278, ENSBTAG00000021466, ENSBTAG00000019267	36	487	13367	9.14921	2.02674e-06	5.06686e-07	4.11682e-07
UP_KEYWORDS	Glycoprotein	12	33.3333	6.04432e-06	ENSBTAG00000013103, ENSBTAG00000014357, ENSBTAG00000019813, ENSBTAG00000000745, ENSBTAG00000003505, ENSBTAG00000014835, ENSBTAG00000001745, ENSBTAG00000019636, ENSBTAG00000002278, ENSBTAG00000021466, ENSBTAG00000019267, ENSBTAG00000024177	36	843	13367	5.28549	0.00048343	6.9078e-05	5.61259e-05
GOTERM_CC_DIRECT	GO:0005615~extracellular space	11	30.5556	6.93492e-06	ENSBTAG00000013103, ENSBTAG00000020824, ENSBTAG00000019813, ENSBTAG00000003505, ENSBTAG00000014835, ENSBTAG00000001745, ENSBTAG00000013472, ENSBTAG00000002278, ENSBTAG00000021466, ENSBTAG00000019267, ENSBTAG00000024177	35	621	11671	5.90665	0.000409078	0.00010229	9.18878e-05
UP_KEYWORDS	Disulfide bond	13	36.1111	8.71496e-06	ENSBTAG00000013103, ENSBTAG00000019813, ENSBTAG00000002080, ENSBTAG00000014835, ENSBTAG00000002278, ENSBTAG00000021466, ENSBTAG00000003505, ENSBTAG00000001745, ENSBTAG00000012370, ENSBTAG00000013472, ENSBTAG00000019636, ENSBTAG00000016820, ENSBTAG00000019267	36	1060	13367	4.55375	0.000696957	8.71496e-05	7.0809e-05
GOTERM_CC_DIRECT	GO:0005578~proteinaceous extracellular matrix	6	16.6667	1.65818e-05	ENSBTAG00000003505, ENSBTAG00000002080, ENSBTAG00000001745, ENSBTAG00000002278, ENSBTAG00000021466, ENSBTAG00000019267	35	112	11671	17.8638	0.000977855	0.000195665	0.000175767
UP_KEYWORDS	Signal	13	36.1111	0.00152835	ENSBTAG00000013103, ENSBTAG00000014357, ENSBTAG00000019813, ENSBTAG00000002080, ENSBTAG00000014835, ENSBTAG00000002278, ENSBTAG00000021466, ENSBTAG00000003505, ENSBTAG00000001745, ENSBTAG00000012370, ENSBTAG00000013472, ENSBTAG00000016820, ENSBTAG00000019267	36	1814	13367	2.66095	0.115171	0.00775349	0.00629971
UP_SEQ_FEATURE	disulfide bond	10	27.7778	0.00195442	ENSBTAG00000019813, ENSBTAG00000003505, ENSBTAG00000014835, ENSBTAG00000001745, ENSBTAG00000012370, ENSBTAG00000019636, ENSBTAG00000016820, ENSBTAG00000002278, ENSBTAG00000021466, ENSBTAG00000019267	28	539	4792	3.17519	0.315816	0.0293163	0.0275122
UP_SEQ_FEATURE	signal peptide	11	30.5556	0.00214429	ENSBTAG00000013103, ENSBTAG00000014357, ENSBTAG00000019813, ENSBTAG00000003505, ENSBTAG00000014835, ENSBTAG00000001745, ENSBTAG00000012370, ENSBTAG00000013472, ENSBTAG00000016820, ENSBTAG00000002278, ENSBTAG00000019267	28	661	4792	2.84807	0.340609	0.0298668	0.0280289
UP_SEQ_FEATURE	glycosylation site:N-linked (GlcNAc...)	6	16.6667	0.367159	ENSBTAG00000000745, ENSBTAG00000003505, ENSBTAG00000014835, ENSBTAG00000019636, ENSBTAG00000002278, ENSBTAG00000019267	28	707	4792	1.45241	1	1	0.943299
Annotation Cluster 5	Enrichment Score: 3.795575946506988
Category	Term	Count	%	p-value	Genes	List Total	Pop Hits	Pop Total	Fold Enrichment	Bonferroni	Benjamini	FDR
GOTERM_CC_DIRECT	GO:0005833~hemoglobin complex	4	11.1111	1.87505e-06	ENSBTAG00000038757, ENSBTAG00000026418, ENSBTAG00000038748, ENSBTAG00000026417	35	9	11671	148.203	0.000110622	5.5314e-05	4.96888e-05
UP_KEYWORDS	Oxygen transport	4	11.1111	1.94883e-06	ENSBTAG00000038757, ENSBTAG00000026418, ENSBTAG00000038748, ENSBTAG00000026417	36	10	13367	148.522	0.000155895	3.11813e-05	2.53348e-05
INTERPRO	IPR000971:Globin	4	11.1111	2.3048e-06	ENSBTAG00000038757, ENSBTAG00000026418, ENSBTAG00000038748, ENSBTAG00000026417	36	10	12637	140.411	0.000216628	4.9555e-05	4.53376e-05
INTERPRO	IPR009050:Globin-like	4	11.1111	3.16309e-06	ENSBTAG00000038757, ENSBTAG00000026418, ENSBTAG00000038748, ENSBTAG00000026417	36	11	12637	127.646	0.000297286	4.9555e-05	4.53376e-05
INTERPRO	IPR012292:Globin, structural domain	4	11.1111	3.16309e-06	ENSBTAG00000038757, ENSBTAG00000026418, ENSBTAG00000038748, ENSBTAG00000026417	36	11	12637	127.646	0.000297286	4.9555e-05	4.53376e-05
GOTERM_MF_DIRECT	GO:0005344~oxygen transporter activity	4	11.1111	4.09343e-06	ENSBTAG00000038757, ENSBTAG00000026418, ENSBTAG00000038748, ENSBTAG00000026417	34	10	9812	115.435	0.000221021	7.36817e-05	6.54949e-05
UP_SEQ_FEATURE	metal ion-binding site:Iron (heme distal ligand)	4	11.1111	5.50207e-06	ENSBTAG00000038757, ENSBTAG00000026418, ENSBTAG00000038748, ENSBTAG00000026417	28	7	4792	97.7959	0.00106683	0.000160444	0.00015057
UP_SEQ_FEATURE	metal ion-binding site:Iron (heme proximal ligand)	4	11.1111	8.77023e-06	ENSBTAG00000038757, ENSBTAG00000026418, ENSBTAG00000038748, ENSBTAG00000026417	28	8	4792	85.5714	0.00169999	0.000171019	0.000160495
GOTERM_MF_DIRECT	GO:0019825~oxygen binding	4	11.1111	9.68906e-06	ENSBTAG00000038757, ENSBTAG00000026418, ENSBTAG00000038748, ENSBTAG00000026417	34	13	9812	88.7964	0.000523075	0.000130802	0.000116269
INTERPRO	IPR002338:Haemoglobin, alpha	3	8.33333	4.45585e-05	ENSBTAG00000038757, ENSBTAG00000026418, ENSBTAG00000026417	36	4	12637	263.271	0.00417984	0.000523563	0.000479004
GOTERM_BP_DIRECT	GO:0015671~oxygen transport	3	8.33333	0.000116278	ENSBTAG00000038757, ENSBTAG00000026418, ENSBTAG00000038748	31	6	10557	170.274	0.0313597	0.0118524	0.0117659
KEGG_PATHWAY	bta05144:Malaria	4	11.1111	0.000438186	ENSBTAG00000014357, ENSBTAG00000026418, ENSBTAG00000038748, ENSBTAG00000026417	18	46	5057	24.43	0.0178091	0.0179656	0.0166511
UP_KEYWORDS	Iron	5	13.8889	0.00112923	ENSBTAG00000038757, ENSBTAG00000026418, ENSBTAG00000038748, ENSBTAG00000026417, ENSBTAG00000019636	36	177	13367	10.4889	0.0864244	0.00698351	0.0056741
UP_KEYWORDS	Heme	4	11.1111	0.00113482	ENSBTAG00000038757, ENSBTAG00000026418, ENSBTAG00000038748, ENSBTAG00000026417	36	79	13367	18.8003	0.0868337	0.00698351	0.0056741
UP_KEYWORDS	Transport	9	25	0.0015507	ENSBTAG00000038757, ENSBTAG00000026418, ENSBTAG00000000745, ENSBTAG00000038748, ENSBTAG00000026417, ENSBTAG00000019636, ENSBTAG00000016820, ENSBTAG00000037526, ENSBTAG00000013300	36	873	13367	3.82789	0.116754	0.00775349	0.00629971
GOTERM_MF_DIRECT	GO:0020037~heme binding	4	11.1111	0.00333705	ENSBTAG00000038757, ENSBTAG00000026418, ENSBTAG00000038748, ENSBTAG00000026417	34	90	9812	12.8261	0.165149	0.0300335	0.0266964
KEGG_PATHWAY	bta05143:African trypanosomiasis	3	8.33333	0.00528304	ENSBTAG00000026418, ENSBTAG00000038748, ENSBTAG00000026417	18	33	5057	25.5404	0.195214	0.0722015	0.0669185
GOTERM_MF_DIRECT	GO:0005506~iron ion binding	4	11.1111	0.00600627	ENSBTAG00000038757, ENSBTAG00000026418, ENSBTAG00000038748, ENSBTAG00000026417	34	111	9812	10.3996	0.277701	0.0453295	0.0402929
UP_KEYWORDS	Polymorphism	3	8.33333	0.0069666	ENSBTAG00000026418, ENSBTAG00000038748, ENSBTAG00000026417	36	48	13367	23.2066	0.428379	0.0309627	0.0251572
UP_SEQ_FEATURE	sequence variant	3	8.33333	0.067519	ENSBTAG00000026418, ENSBTAG00000038748, ENSBTAG00000026417	28	76	4792	6.75564	0.999999	0.548592	0.514832
UP_KEYWORDS	Acetylation	5	13.8889	0.541672	ENSBTAG00000026418, ENSBTAG00000038748, ENSBTAG00000026417, ENSBTAG00000037526, ENSBTAG00000024177	36	1461	13367	1.27072	1	1	0.822785
Annotation Cluster 6	Enrichment Score: 3.3949790819707353
Category	Term	Count	%	p-value	Genes	List Total	Pop Hits	Pop Total	Fold Enrichment	Bonferroni	Benjamini	FDR
GOTERM_MF_DIRECT	GO:0005201~extracellular matrix structural constituent	5	13.8889	1.27608e-06	ENSBTAG00000013103, ENSBTAG00000012370, ENSBTAG00000013472, ENSBTAG00000002278, ENSBTAG00000021466	34	25	9812	57.7176	6.89059e-05	3.44541e-05	3.06259e-05
UP_KEYWORDS	Collagen	5	13.8889	2.44621e-06	ENSBTAG00000013103, ENSBTAG00000019813, ENSBTAG00000013472, ENSBTAG00000021466, ENSBTAG00000019267	36	37	13367	50.1764	0.000195678	3.26162e-05	2.65006e-05
GOTERM_CC_DIRECT	GO:0005581~collagen trimer	5	13.8889	3.70366e-06	ENSBTAG00000013103, ENSBTAG00000019813, ENSBTAG00000013472, ENSBTAG00000021466, ENSBTAG00000019267	35	37	11671	45.0618	0.000218492	7.28386e-05	6.54313e-05
INTERPRO	IPR008160:Collagen triple helix repeat	5	13.8889	8.08104e-06	ENSBTAG00000013103, ENSBTAG00000019813, ENSBTAG00000013472, ENSBTAG00000019636, ENSBTAG00000021466	36	47	12637	37.3434	0.000759332	0.000108517	9.92813e-05
GOTERM_BP_DIRECT	GO:0030199~collagen fibril organization	4	11.1111	4.02609e-05	ENSBTAG00000013103, ENSBTAG00000001745, ENSBTAG00000013472, ENSBTAG00000021466	31	24	10557	56.7581	0.0109711	0.0110315	0.010951
UP_KEYWORDS	Hydroxylation	4	11.1111	8.50222e-05	ENSBTAG00000013103, ENSBTAG00000019813, ENSBTAG00000013472, ENSBTAG00000021466	36	33	13367	45.0067	0.00677899	0.000755753	0.000614049
INTERPRO	IPR000885:Fibrillar collagen, C-terminal	3	8.33333	0.000155142	ENSBTAG00000013103, ENSBTAG00000013472, ENSBTAG00000021466	36	7	12637	150.44	0.0144786	0.00162037	0.00148247
GOTERM_BP_DIRECT	GO:0071230~cellular response to amino acid stimulus	4	11.1111	0.000190592	ENSBTAG00000013103, ENSBTAG00000013472, ENSBTAG00000021466, ENSBTAG00000019267	31	40	10557	34.0548	0.0508868	0.0118524	0.0117659
GOTERM_BP_DIRECT	GO:0070208~protein heterotrimerization	3	8.33333	0.000216285	ENSBTAG00000013103, ENSBTAG00000019813, ENSBTAG00000013472	31	8	10557	127.706	0.0575464	0.0118524	0.0117659
SMART	SM00038:COLFI	3	8.33333	0.000233937	ENSBTAG00000013103, ENSBTAG00000013472, ENSBTAG00000021466	24	7	6705	119.732	0.00536672	0.00269027	0.00269027
UP_SEQ_FEATURE	glycosylation site:O-linked (Gal...)	3	8.33333	0.00030259	ENSBTAG00000013103, ENSBTAG00000019813, ENSBTAG00000021466	28	5	4792	102.686	0.057021	0.00536409	0.00503399
KEGG_PATHWAY	bta05146:Amoebiasis	4	11.1111	0.00309435	ENSBTAG00000013103, ENSBTAG00000012403, ENSBTAG00000013472, ENSBTAG00000021466	18	90	5057	12.4864	0.119324	0.0634342	0.0587927
KEGG_PATHWAY	bta04974:Protein digestion and absorption	3	8.33333	0.0162645	ENSBTAG00000013103, ENSBTAG00000013472, ENSBTAG00000021466	18	59	5057	14.2853	0.489482	0.144786	0.134192
KEGG_PATHWAY	bta04512:ECM-receptor interaction	3	8.33333	0.0212743	ENSBTAG00000013103, ENSBTAG00000013472, ENSBTAG00000021466	18	68	5057	12.3946	0.585905	0.145375	0.134737
KEGG_PATHWAY	bta04611:Platelet activation	3	8.33333	0.0549644	ENSBTAG00000013103, ENSBTAG00000013472, ENSBTAG00000021466	18	114	5057	7.39327	0.901514	0.321934	0.298378
KEGG_PATHWAY	bta04510:Focal adhesion	3	8.33333	0.104535	ENSBTAG00000013103, ENSBTAG00000013472, ENSBTAG00000021466	18	165	5057	5.10808	0.989186	0.535741	0.496541
KEGG_PATHWAY	bta04151:PI3K-Akt signaling pathway	3	8.33333	0.216594	ENSBTAG00000013103, ENSBTAG00000013472, ENSBTAG00000021466	18	260	5057	3.24167	0.999955	0.807305	0.748234
Annotation Cluster 7	Enrichment Score: 0.12480973247017854
Category	Term	Count	%	p-value	Genes	List Total	Pop Hits	Pop Total	Fold Enrichment	Bonferroni	Benjamini	FDR
UP_SEQ_FEATURE	topological domain:Extracellular	4	11.1111	0.385169	ENSBTAG00000014357, ENSBTAG00000000745, ENSBTAG00000019636, ENSBTAG00000013300	28	394	4792	1.73749	1	1	0.943299
UP_KEYWORDS	Cell membrane	3	8.33333	0.505502	ENSBTAG00000000745, ENSBTAG00000019636, ENSBTAG00000013300	36	641	13367	1.73778	1	1	0.822785
UP_SEQ_FEATURE	topological domain:Cytoplasmic	4	11.1111	0.655087	ENSBTAG00000014357, ENSBTAG00000000745, ENSBTAG00000019636, ENSBTAG00000013300	28	583	4792	1.17422	1	1	0.943299
UP_KEYWORDS	Transmembrane helix	6	16.6667	0.935431	ENSBTAG00000004824, ENSBTAG00000014357, ENSBTAG00000000745, ENSBTAG00000019636, ENSBTAG00000017330, ENSBTAG00000013300	36	3113	13367	0.715655	1	1	0.935431
UP_KEYWORDS	Transmembrane	6	16.6667	0.936797	ENSBTAG00000004824, ENSBTAG00000014357, ENSBTAG00000000745, ENSBTAG00000019636, ENSBTAG00000017330, ENSBTAG00000013300	36	3124	13367	0.713135	1	1	0.936797
UP_SEQ_FEATURE	transmembrane region	4	11.1111	0.942772	ENSBTAG00000014357, ENSBTAG00000000745, ENSBTAG00000019636, ENSBTAG00000013300	28	1003	4792	0.682524	1	1	0.943299
UP_KEYWORDS	Membrane	7	19.4444	0.954232	ENSBTAG00000004824, ENSBTAG00000014357, ENSBTAG00000000745, ENSBTAG00000019636, ENSBTAG00000017330, ENSBTAG00000019267, ENSBTAG00000013300	36	3748	13367	0.693474	1	1	0.954232
GOTERM_CC_DIRECT	GO:0016021~integral component of membrane	3	8.33333	0.998	ENSBTAG00000004824, ENSBTAG00000014357, ENSBTAG00000013300	35	2603	11671	0.384315	1	1	0.998

## Sheet: TableS14_Day35Up
Table S14. DAVID gene expression clustering of upregulated terms from beef cattle fed deoxynivalenol and fumonisins in combination at Day 35.
Annotation Cluster 1	Enrichment Score: 1.3562794846248492
Category	Term	Count	%	p-value	Genes	List Total	Pop Hits	Pop Total	Fold Enrichment	Bonferroni	Benjamini	FDR
UP_KEYWORDS	Isopeptide bond	3	27.2727	0.0108811	ENSBTAG00000031889, ENSBTAG00000032455, ENSBTAG00000017763	8	317	13367	15.8127	0.271875	0.202597	0.195611
UP_KEYWORDS	Ubl conjugation	3	27.2727	0.0242531	ENSBTAG00000031889, ENSBTAG00000032455, ENSBTAG00000017763	8	483	13367	10.3781	0.509342	0.202597	0.195611
UP_KEYWORDS	DNA-binding	3	27.2727	0.0277538	ENSBTAG00000031889, ENSBTAG00000032455, ENSBTAG00000017763	8	519	13367	9.65824	0.55791	0.202597	0.195611
UP_KEYWORDS	Phosphoprotein	4	36.3636	0.107767	ENSBTAG00000001785, ENSBTAG00000031889, ENSBTAG00000032455, ENSBTAG00000017763	8	2339	13367	2.85742	0.963367	0.520873	0.502912
UP_KEYWORDS	Nucleus	3	27.2727	0.209582	ENSBTAG00000031889, ENSBTAG00000032455, ENSBTAG00000017763	8	1646	13367	3.04534	0.998909	0.759734	0.733536
Annotation Cluster 2	Enrichment Score: 0.8065899406479258
Category	Term	Count	%	p-value	Genes	List Total	Pop Hits	Pop Total	Fold Enrichment	Bonferroni	Benjamini	FDR
UP_KEYWORDS	Phosphoprotein	4	36.3636	0.107767	ENSBTAG00000001785, ENSBTAG00000031889, ENSBTAG00000032455, ENSBTAG00000017763	8	2339	13367	2.85742	0.963367	0.520873	0.502912
GOTERM_CC_DIRECT	GO:0005737~cytoplasm	4	36.3636	0.140502	ENSBTAG00000013863, ENSBTAG00000001785, ENSBTAG00000031889, ENSBTAG00000032455	7	2696	11671	2.47372	0.779986	0.699331	0.699331
GOTERM_CC_DIRECT	GO:0070062~extracellular exosome	3	27.2727	0.251225	ENSBTAG00000001785, ENSBTAG00000031889, ENSBTAG00000032455	7	1887	11671	2.65069	0.9446	0.699331	0.699331
